# Supplementary material for: Hsa_circ_0058495-mediated IGF2BP2 ubiquitination and m6A modification of MEKK1 promote the progression of PDAC
Source: Theranostics. 2025 Sep 12;15(18):9922–43. doi: 10.7150/thno.117202 (PMC12486403; doi:10.7150/thno.117202)
Supplement: Supplementary file 1 — Supplementary figures and tables. [file thnov15p9922s1.zip]

Archive with 4 entries (3 files):
- supplementary files/
- supplementary files/Supporting Information1 in word format.docx
- supplementary files/Supporting Information1.pdf
- supplementary files/Supporting Information2.xlsx
