# Supplementary material for: Hsa_circ_0058495-mediated IGF2BP2 ubiquitination and m6A modification of MEKK1 promote the progression of PDAC
Source: Theranostics. 2025 Sep 12;15(18):9922–43. doi: 10.7150/thno.117202 (PMC12486403; doi:10.7150/thno.117202)
Supplement: Supplementary file 1 — Supplementary figures and tables. [file thnov15p9922s1.zip › supplementary files/Supporting Information2.xlsx]

## Sheet: Table S1
GSE79634 filtered differentially expressed circRNAs						GSE69362 filtered differentially expressed circRNAs
ID	log10pvalue	log2FC				ID	log10pvalue	logFC
ASCRP002386	8.83565	6.30199				ASCRP002607	4.19382	0.692196
ASCRP002932	7.64975	6.15662				ASCRP002273	4.00436	0.517889
ASCRP004540	8.4908	5.73005				ASCRP004643	3.96257	0.336362
ASCRP002384	8.5157	5.70216				ASCRP000624	3.85078	-0.453036
ASCRP004499	5.79588	3.45504				ASCRP001621	3.68825	0.398185
ASCRP000816	6.27327	3.1359				ASCRP003058	3.65758	1.75502
ASCRP000706	4.92082	3.00411				ASCRP003706	3.63639	0.658931
ASCRP001007	4.31426	2.97842				ASCRP002715	3.6038	1.00281
ASCRP002451	5.82391	2.73586				ASCRP000950	3.58004	2.11713
ASCRP001589	5.87615	2.42701				ASCRP003198	3.52871	-0.400108
ASCRP004224	9.4908	2.24463				ASCRP001589	3.52288	1.25371
ASCRP000384	8.52578	2.23476				ASCRP004268	3.50585	0.817913
ASCRP003290	10.0287	2.18869				ASCRP004931	3.47237	0.987902
ASCRP000096	3.5784	2.12848				ASCRP002069	3.44491	1.13793
ASCRP002802	6.49485	2.12506				ASCRP004222	3.383	1.5293
ASCRP003291	10.3575	2.0179				ASCRP001808	3.36151	1.04852
ASCRP000265	5.17457	1.98926				ASCRP002062	3.35067	1.92401
ASCRP005362	3.39794	1.97159				ASCRP004861	3.34872	-0.699564
ASCRP003688	10.5406	1.93383				ASCRP004723	3.34872	-0.311574
ASCRP004636	3.14026	1.92771				ASCRP000094	3.31876	0.989717
ASCRP001070	10.5406	1.92554				ASCRP000724	3.31247	0.393818
ASCRP004752	12.5436	1.91733				ASCRP005019	3.27819	0.311484
ASCRP001626	11.2933	1.91068				ASCRP000459	3.2668	-1.62705
ASCRP001740	8.05799	1.90628				ASCRP003074	3.2644	0.597928
ASCRP000085	9.38616	1.90624				ASCRP003197	3.23657	-0.393928
ASCRP000314	7.8041	1.89523				ASCRP001133	3.22548	0.979455
ASCRP000098	5.12263	1.89193				ASCRP002357	3.2233	1.46888
ASCRP000064	5.69897	1.85836				ASCRP003569	3.20761	-1.19258
ASCRP001241	7.9914	1.85421				ASCRP002671	3.20551	-0.572448
ASCRP004757	7.79588	1.84489				ASCRP003361	3.19314	1.096
ASCRP003092	8.68825	1.80734				ASCRP005146	3.1831	-0.319373
ASCRP002892	10.1733	1.77813				ASCRP004997	3.17849	0.784144
ASCRP004073	8.5157	1.7655				ASCRP003245	3.13549	0.544399
ASCRP001277	9.62525	1.71879				ASCRP001624	3.12726	0.350953
ASCRP000591	7.31158	1.71338				ASCRP001926	3.10679	0.349529
ASCRP000010	3.83565	1.69714				ASCRP003076	3.07988	1.41451
ASCRP004869	10.0894	1.68795				ASCRP001625	3.07572	2.99818
ASCRP001505	6.29158	1.66826				ASCRP000351	3.07058	0.645528
ASCRP003643	5.17653	1.64702				ASCRP004138	3.06854	0.300696
ASCRP001020	5.31876	1.62436				ASCRP000505	3.03152	0.900502
ASCRP002143	6.32239	1.616				ASCRP003344	3.01909	2.78845
ASCRP001620	9.05651	1.61142				ASCRP002818	3.01773	0.301479
ASCRP001059	7.66154	1.6072				ASCRP001586	3.01637	0.721544
ASCRP003002	8.52143	1.60665				ASCRP002131	3.00922	-0.614368
ASCRP002678	10.9957	1.59647				ASCRP000813	3.00568	0.319963
ASCRP000774	9.62709	1.5708				ASCRP001861	2.99012	0.401992
ASCRP000890	5.78252	1.55056				ASCRP003393	2.97881	1.0742
ASCRP005305	7.52143	1.54781				ASCRP002463	2.94731	-0.358561
ASCRP001053	3.27003	1.4882				ASCRP003688	2.92336	1.98503
ASCRP002790	8.31876	1.48404				ASCRP001778	2.91435	1.68734
ASCRP004283	9.7167	1.469				ASCRP000678	2.90974	0.629299
ASCRP003708	1.92082	1.4689				ASCRP001100	2.90448	-1.12519
ASCRP000212	5.95078	1.46812				ASCRP003752	2.90066	0.607842
ASCRP002315	10.1746	1.45444				ASCRP000239	2.8986	1.28965
ASCRP003583	7.7986	1.44702				ASCRP004548	2.89654	1.48937
ASCRP001164	4.72584	1.43894				ASCRP004123	2.89143	-0.764273
ASCRP004358	4.63264	1.43542				ASCRP003826	2.87844	1.40952
ASCRP001538	4.14267	1.43132				ASCRP003158	2.87225	-0.388638
ASCRP002964	6.57187	1.41925				ASCRP000411	2.85387	0.442603
ASCRP003380	8.40782	1.39176				ASCRP001860	2.84986	0.555696
ASCRP004135	8.27491	1.38728				ASCRP000352	2.84894	-0.570732
ASCRP004797	3.13136	1.38483				ASCRP004099	2.84497	3.12151
ASCRP001401	6.74473	1.36485				ASCRP002267	2.84285	-0.329909
ASCRP004170	5.35556	1.36481				ASCRP001048	2.84134	-1.63212
ASCRP005384	9.7167	1.3576				ASCRP004941	2.83565	0.612381
ASCRP005308	6.9393	1.35598				ASCRP001988	2.83505	0.392086
ASCRP001413	10.0434	1.34996				ASCRP000660	2.82944	0.537421
ASCRP003235	8.10846	1.34005				ASCRP003380	2.82944	1.26744
ASCRP002653	6.72816	1.3259				ASCRP003524	2.8242	0.499645
ASCRP000741	5.27654	1.30444				ASCRP005174	2.81959	-0.798699
ASCRP002856	3.22695	1.30297				ASCRP001062	2.81787	1.05075
ASCRP004576	7.59176	1.29476				ASCRP005096	2.8173	-0.828578
ASCRP005009	8.43533	1.28092				ASCRP004035	2.81107	-0.429511
ASCRP002435	7.52143	1.27925				ASCRP003170	2.80688	0.331759
ASCRP000716	3.49894	1.27367				ASCRP004588	2.80134	0.381737
ASCRP005005	8.21824	1.25775				ASCRP003276	2.79915	-0.418052
ASCRP001219	7.51145	1.25409				ASCRP002369	2.79129	2.43754
ASCRP001250	10.8097	1.24996				ASCRP003658	2.78595	-0.67491
ASCRP004906	6.73518	1.24612				ASCRP000184	2.78489	0.835355
ASCRP002889	9.4023	1.23989				ASCRP002911	2.78199	1.31644
ASCRP000205	6.17198	1.20852				ASCRP004028	2.78173	2.05631
ASCRP003776	8.57675	1.2031				ASCRP001810	2.77728	0.324121
ASCRP002237	9.4023	1.19035				ASCRP000507	2.77469	2.25858
ASCRP002424	7.27901	1.18609				ASCRP001610	2.76955	0.691966
ASCRP005047	8.10846	1.18194				ASCRP001269	2.76904	0.727503
ASCRP001388	4.57512	1.1818				ASCRP005009	2.76523	1.37359
ASCRP003983	8.01773	1.18039				ASCRP003978	2.76422	-0.699673
ASCRP002846	3.53165	1.17851				ASCRP002385	2.76271	0.350157
ASCRP000230	8.27491	1.17701				ASCRP004690	2.7612	-0.780073
ASCRP002064	5.32239	1.17576				ASCRP002248	2.75129	-1.1648
ASCRP003982	7.30277	1.17137				ASCRP003910	2.75031	-0.417405
ASCRP003001	7.59517	1.16935				ASCRP002782	2.73377	1.39567
ASCRP000614	4.20343	1.14718				ASCRP000479	2.73119	-1.01343
ASCRP002541	7.74232	1.14683				ASCRP000054	2.71783	-1.18908
ASCRP000624	2.00305	1.14401				ASCRP002801	2.70553	-0.818328
ASCRP001410	7.86967	1.13794				ASCRP004668	2.6994	-1.63323
ASCRP003871	5.39686	1.13306				ASCRP002219	2.69336	1.51406
ASCRP002547	7.59176	1.12828				ASCRP000826	2.69016	-0.361351
ASCRP003393	7.97062	1.12766				ASCRP005384	2.68634	1.24387
ASCRP002004	10.7167	1.12623				ASCRP000988	2.68152	-0.68628
ASCRP004071	4.6073	1.12562				ASCRP004837	2.67613	-0.684095
ASCRP000075	4.18776	1.11934				ASCRP003291	2.67407	1.42363
ASCRP002712	3.18243	1.11535				ASCRP001435	2.6706	-0.358961
ASCRP003703	8.23433	1.10861				ASCRP005087	2.66494	-0.767612
ASCRP002072	5.6517	1.10004				ASCRP001067	2.65956	0.513613
ASCRP000818	6.94692	1.09709				ASCRP001555	2.65817	-0.652508
ASCRP003287	9.47366	1.09538				ASCRP000170	2.65443	-0.983466
ASCRP000507	7.15366	1.09131				ASCRP002688	2.65365	0.71328
ASCRP002782	4.52143	1.09094				ASCRP004722	2.65228	-0.817228
ASCRP003607	3.63827	1.08902				ASCRP001679	2.65053	0.91388
ASCRP004165	7.68403	1.08475				ASCRP003713	2.64647	1.1244
ASCRP004839	6.4389	1.08066				ASCRP002450	2.64207	-0.502441
ASCRP002345	8.40782	1.07904				ASCRP003221	2.63922	1.55883
ASCRP000611	6.59346	1.0756				ASCRP002717	2.63564	-0.605078
ASCRP000266	5.79588	1.06545				ASCRP001766	2.63376	-0.787143
ASCRP002809	4.21042	1.06303				ASCRP005102	2.6319	-0.721432
ASCRP001788	5.70774	1.06161				ASCRP003240	2.63171	0.338882
ASCRP000615	3.61618	1.06001				ASCRP001887	2.62379	-0.969518
ASCRP000906	10.0894	1.05367				ASCRP000379	2.61636	0.816752
ASCRP002779	5.65561	1.04607				ASCRP000750	2.6073	-0.312446
ASCRP000391	4.66354	1.03985				ASCRP003659	2.60642	-0.804951
ASCRP000719	7.08884	1.03763				ASCRP005359	2.60154	-0.618705
ASCRP003949	9.7122	1.03705				ASCRP004758	2.60033	-0.842384
ASCRP005353	6.31605	1.03105				ASCRP000709	2.60015	-0.605533
ASCRP005370	7.6073	1.03072				ASCRP000053	2.59757	-0.661651
ASCRP004406	6.72125	1.02349				ASCRP003392	2.59602	-0.477133
ASCRP004825	7.53462	1.01869				ASCRP005164	2.58553	1.79381
ASCRP004072	9.97062	1.01856				ASCRP003063	2.57873	1.17478
ASCRP002452	2.46471	-1.00313				ASCRP002042	2.57823	1.59677
ASCRP005052	1.35853	-1.00335				ASCRP005008	2.57692	1.32831
ASCRP001646	4.20831	-1.00414				ASCRP000282	2.57545	1.03287
ASCRP004209	3.7167	-1.00547				ASCRP003454	2.57009	-0.361427
ASCRP002545	2.12901	-1.01871				ASCRP001743	2.56815	0.402071
ASCRP003719	4.83565	-1.0189				ASCRP004753	2.56384	1.09519
ASCRP003925	3.48149	-1.02782				ASCRP000500	2.56114	-1.34758
ASCRP004228	5.72584	-1.03133				ASCRP000535	2.55815	2.15259
ASCRP000189	5.72584	-1.03205				ASCRP002965	2.54944	0.352358
ASCRP001434	2.49621	-1.03279				ASCRP004441	2.54288	2.19814
ASCRP004441	7.64975	-1.03306				ASCRP003557	2.53581	-0.892612
ASCRP004689	3.77989	-1.04011				ASCRP003890	2.52491	1.35793
ASCRP002554	4.83565	-1.04094				ASCRP004407	2.52462	1.63108
ASCRP001666	9.24185	-1.04462				ASCRP000129	2.51798	0.324564
ASCRP000158	2.12784	-1.04571				ASCRP005006	2.51131	-1.06137
ASCRP005274	4.74715	-1.04641				ASCRP001537	2.49812	-0.598496
ASCRP000244	2.36452	-1.04807				ASCRP002266	2.49689	-1.41059
ASCRP003718	4.76447	-1.04986				ASCRP004443	2.49675	0.443071
ASCRP000026	2.56067	-1.0538				ASCRP000995	2.49594	-0.954533
ASCRP003232	3.76447	-1.05572				ASCRP000422	2.49594	-0.432744
ASCRP000248	5.39469	-1.06544				ASCRP003297	2.4916	-0.802422
ASCRP002552	5.06753	-1.07228				ASCRP004621	2.49026	0.334249
ASCRP002734	5.62342	-1.0815				ASCRP003129	2.48505	-0.372978
ASCRP004599	3.88273	-1.0833				ASCRP003782	2.48452	1.104
ASCRP002074	5.49757	-1.0848				ASCRP002067	2.48373	1.35962
ASCRP004466	2.20971	-1.09976				ASCRP002561	2.47612	0.494897
ASCRP002417	1.57675	-1.10014				ASCRP004724	2.47289	-0.652036
ASCRP001855	5.3439	-1.10214				ASCRP002664	2.46737	0.417219
ASCRP002567	5.53313	-1.11878				ASCRP002447	2.46674	-0.589427
ASCRP004383	3.12784	-1.11968				ASCRP003900	2.46042	-1.0556
ASCRP001771	2.61798	-1.12826				ASCRP004949	2.45568	-0.328595
ASCRP000881	4.36051	-1.12911				ASCRP002878	2.45544	0.470479
ASCRP002204	3.39794	-1.12929				ASCRP000384	2.45272	0.700198
ASCRP000116	2.46725	-1.13472				ASCRP000121	2.45149	0.568553
ASCRP000012	1.9431	-1.13826				ASCRP002293	2.45124	0.628908
ASCRP005342	2.28904	-1.14031				ASCRP001842	2.44358	-1.05138
ASCRP000333	2.93181	-1.1406				ASCRP001993	2.43462	0.534849
ASCRP002915	1.74473	-1.14289				ASCRP002576	2.43403	0.418297
ASCRP000153	3.17914	-1.14538				ASCRP001486	2.424	0.453046
ASCRP000150	1.54212	-1.14929				ASCRP003407	2.42159	-0.37125
ASCRP003286	2.68403	-1.15109				ASCRP004283	2.4209	1.30312
ASCRP002764	1.30364	-1.16954				ASCRP000809	2.42079	-0.67119
ASCRP004767	1.77211	-1.17078				ASCRP004315	2.41184	-1.945
ASCRP001530	4.14569	-1.17579				ASCRP002113	2.4105	-0.468983
ASCRP001647	4.47625	-1.17785				ASCRP004788	2.40705	-0.692364
ASCRP001407	6.01457	-1.1813				ASCRP001477	2.40263	-0.325207
ASCRP005364	3.48149	-1.18471				ASCRP004867	2.39653	0.48875
ASCRP000017	2.4908	-1.1883				ASCRP005350	2.38237	0.831429
ASCRP001655	4.01909	-1.19206				ASCRP000105	2.37469	-0.396249
ASCRP001596	6.62525	-1.1935				ASCRP000049	2.37345	-0.408477
ASCRP001502	2.53018	-1.20196				ASCRP003377	2.36815	-0.918445
ASCRP001034	1.33819	-1.20349				ASCRP003330	2.36472	0.403892
ASCRP001942	2.42251	-1.20737				ASCRP005068	2.36462	-0.783743
ASCRP000027	2.46471	-1.20943				ASCRP000594	2.36221	1.24736
ASCRP001122	2.65758	-1.21331				ASCRP002994	2.35615	0.300775
ASCRP004324	2.40894	-1.21339				ASCRP000513	2.3532	-0.54485
ASCRP001615	4.74473	-1.22399				ASCRP001209	2.3496	-0.311505
ASCRP003742	1.82681	-1.22827				ASCRP001081	2.344	-0.608698
ASCRP000462	2.57512	-1.23278				ASCRP000162	2.33649	-0.875231
ASCRP004971	5.89963	-1.23722				ASCRP000546	2.33358	-0.496393
ASCRP004828	9.38405	-1.23822				ASCRP000220	2.33245	-0.475095
ASCRP000752	5.3363	-1.23832				ASCRP003740	2.33152	1.93421
ASCRP005393	5.41794	-1.25201				ASCRP001507	2.33022	-1.14961
ASCRP001592	2.72584	-1.25272				ASCRP004821	2.32901	0.433124
ASCRP003059	4.4698	-1.25703				ASCRP004067	2.32679	-0.394121
ASCRP005129	5.1343	-1.25985				ASCRP004116	2.32321	-0.587308
ASCRP004805	2.47886	-1.26645				ASCRP000343	2.32066	2.24541
ASCRP004642	4.24109	-1.26813				ASCRP000737	2.32003	1.53464
ASCRP003053	1.98297	-1.26965				ASCRP002937	2.3193	-0.900695
ASCRP001611	2.05502	-1.2748				ASCRP003300	2.31894	1.71529
ASCRP001226	7.28316	-1.27797				ASCRP002058	2.3165	0.701021
ASCRP002823	1.67162	-1.29655				ASCRP000397	2.31444	-0.709915
ASCRP002286	4.29757	-1.31349				ASCRP001550	2.30883	-0.564667
ASCRP002148	3.56543	-1.31403				ASCRP004183	2.30645	-0.332629
ASCRP004399	1.60033	-1.3172				ASCRP005002	2.30426	0.438695
ASCRP000562	5.02641	-1.32744				ASCRP003057	2.30382	1.8044
ASCRP000354	4.80967	-1.32831				ASCRP001911	2.2993	-0.727553
ASCRP001939	1.97881	-1.33567				ASCRP000051	2.29904	1.7086
ASCRP002284	2.36957	-1.349				ASCRP002304	2.29568	-0.413121
ASCRP003285	3.40121	-1.35286				ASCRP001862	2.29448	-0.699034
ASCRP003063	6.8729	-1.35802				ASCRP004667	2.29388	0.590985
ASCRP004318	3.47625	-1.36688				ASCRP001667	2.29115	0.997444
ASCRP003902	5.27819	-1.3714				ASCRP003359	2.29039	-0.322605
ASCRP003252	5.57349	-1.37715				ASCRP003583	2.28929	1.36737
ASCRP004893	6.33161	-1.39196				ASCRP003406	2.28693	1.20387
ASCRP001643	2.45593	-1.40757				ASCRP000504	2.28375	-0.307028
ASCRP000182	4.78781	-1.41018				ASCRP000828	2.28291	-1.46006
ASCRP005329	1.91364	-1.41454				ASCRP003682	2.28283	1.19091
ASCRP002105	4.284	-1.41555				ASCRP002489	2.28075	-0.606595
ASCRP001639	2.77728	-1.41572				ASCRP000581	2.27918	-1.10802
ASCRP004040	2.451	-1.41772				ASCRP001482	2.27613	-1.29351
ASCRP000022	2.54516	-1.41834				ASCRP000943	2.27491	0.366412
ASCRP000167	1.76955	-1.42997				ASCRP004794	2.27401	0.41252
ASCRP001568	2.65758	-1.43971				ASCRP005162	2.27254	-0.454151
ASCRP002381	2.59517	-1.44391				ASCRP003338	2.2613	-0.325716
ASCRP001588	4.31966	-1.44442				ASCRP000223	2.25995	-0.30753
ASCRP004162	4.83268	-1.46223				ASCRP001964	2.25673	0.49838
ASCRP004605	2.07058	-1.46353				ASCRP001210	2.25641	0.80368
ASCRP000310	1.92812	-1.47429				ASCRP004307	2.25508	-0.389373
ASCRP003726	4.81531	-1.47558				ASCRP002565	2.25485	1.01656
ASCRP003680	6.6073	-1.48275				ASCRP005306	2.25446	-0.99657
ASCRP003146	3.12784	-1.49329				ASCRP004914	2.2515	-0.476027
ASCRP004178	4.46852	-1.49496				ASCRP000157	2.25073	0.301407
ASCRP001906	7.53462	-1.50019				ASCRP002208	2.24957	-0.457672
ASCRP003509	2.17005	-1.50491				ASCRP005386	2.24657	-1.12406
ASCRP002693	3.05453	-1.51435				ASCRP001609	2.2426	0.484159
ASCRP001732	2.58004	-1.51708				ASCRP004349	2.24185	1.43874
ASCRP001093	2.66756	-1.53499				ASCRP002009	2.23284	1.63631
ASCRP000007	2.84466	-1.54859				ASCRP005221	2.22863	-1.31517
ASCRP000286	6.4389	-1.56806				ASCRP002103	2.22717	-0.583995
ASCRP002099	2.61979	-1.61456				ASCRP005211	2.22578	-1.42816
ASCRP004827	8.05404	-1.6239				ASCRP001893	2.2257	0.943181
ASCRP000535	6.69897	-1.64374				ASCRP001510	2.22308	-0.889421
ASCRP000285	5.38091	-1.64401				ASCRP003821	2.22221	-0.773806
ASCRP000267	2.5867	-1.68098				ASCRP001296	2.2217	0.772809
ASCRP002380	3.1798	-1.68964				ASCRP001492	2.21803	-0.332482
ASCRP000172	2.383	-1.70409				ASCRP002790	2.21703	0.9138
ASCRP005030	5.47886	-1.72973				ASCRP004733	2.2166	0.850693
ASCRP000263	3.34199	-1.73781				ASCRP002178	2.21653	-0.418609
ASCRP004768	6.4389	-1.7669				ASCRP002303	2.21645	-0.456763
ASCRP004473	3.80134	-1.78227				ASCRP001183	2.21439	-0.362432
ASCRP001967	4.49349	-1.7828				ASCRP004991	2.21346	0.319906
ASCRP004014	4.25727	-1.81162				ASCRP004539	2.21105	-0.522359
ASCRP003085	3.27165	-1.8194				ASCRP004924	2.20156	0.633674
ASCRP000294	7.66756	-1.82202				ASCRP004108	2.19682	-1.33123
ASCRP000071	5.62525	-1.84572				ASCRP001746	2.18316	1.26048
ASCRP004574	2.73049	-1.85599				ASCRP003298	2.18006	-1.18619
ASCRP000389	5.65561	-1.90533				ASCRP002628	2.17967	0.48001
ASCRP000210	5.25337	-1.91532				ASCRP002249	2.17868	-0.542881
ASCRP001006	6.22695	-1.9288				ASCRP001812	2.17842	-0.336458
ASCRP004372	3.09637	-1.94259				ASCRP000429	2.17115	0.428205
ASCRP000302	3.60033	-1.9728				ASCRP003151	2.16698	-0.509669
ASCRP000253	3.28819	-1.97608				ASCRP004267	2.1638	0.386953
ASCRP005154	4.89279	-1.98926				ASCRP005179	2.15839	0.52933
ASCRP000140	2.97062	-1.99267				ASCRP001195	2.15379	-1.05533
ASCRP004661	3.26201	-2.00539				ASCRP004572	2.14911	1.8035
ASCRP001224	3.56864	-2.02221				ASCRP005171	2.14582	1.05329
ASCRP002787	6.68194	-2.02446				ASCRP003590	2.14575	0.385276
ASCRP005323	3.17328	-2.04442				ASCRP005353	2.14575	0.897831
ASCRP003968	4.81531	-2.04667				ASCRP003283	2.14176	1.03655
ASCRP001799	6.87615	-2.05005				ASCRP000463	2.14056	-1.15024
ASCRP004842	9.7122	-2.0671				ASCRP002491	2.13721	-0.489091
ASCRP002053	4.03668	-2.07478				ASCRP000712	2.13686	-0.456371
ASCRP002913	4.65561	-2.10301				ASCRP003550	2.13543	0.852087
ASCRP000689	5.22841	-2.10407				ASCRP003585	2.13501	-0.616835
ASCRP001005	6.4389	-2.11171				ASCRP005366	2.13419	0.555241
ASCRP004660	3.86646	-2.15995				ASCRP003727	2.13401	0.322176
ASCRP005260	4.37986	-2.16429				ASCRP000142	2.13342	-0.675844
ASCRP000062	7.37572	-2.19811				ASCRP003701	2.12814	-0.62457
ASCRP003437	4.81531	-2.25906				ASCRP000199	2.1272	-1.01001
ASCRP002376	6.13371	-2.3365				ASCRP000225	2.12668	-0.325335
ASCRP003040	6.8962	-2.40068				ASCRP000010	2.11498	0.718474
ASCRP004682	6.41005	-2.42589				ASCRP002229	2.11419	0.896265
ASCRP001256	4.96257	-2.42881				ASCRP003317	2.11351	-0.363605
ASCRP000315	8.02965	-2.45408				ASCRP001888	2.11154	-0.333163
ASCRP000385	8.21824	-2.47966				ASCRP003423	2.10857	-0.633005
ASCRP002944	5.65561	-2.53302				ASCRP004360	2.10752	1.14667
ASCRP000343	8.11464	-2.65125				ASCRP005079	2.10591	-0.363014
ASCRP004952	6.58004	-2.89755				ASCRP000477	2.09485	0.378873
ASCRP004099	7.3363	-2.93726				ASCRP004062	2.09291	-0.490278
ASCRP000018	8.78781	-3.32345				ASCRP005010	2.09162	1.75969
						ASCRP004353	2.08922	0.359572
						ASCRP002539	2.08836	0.515278
						ASCRP005341	2.08746	-0.988082
						ASCRP001401	2.08434	0.628581
						ASCRP005178	2.0837	-0.847037
						ASCRP004725	2.08171	0.984344
						ASCRP000734	2.078	-0.462045
						ASCRP003703	2.07639	0.654938
						ASCRP001277	2.07577	1.44672
						ASCRP001564	2.07402	-0.943018
						ASCRP000657	2.07299	1.53376
						ASCRP001008	2.06936	0.644044
						ASCRP001419	2.0654	-0.583384
						ASCRP004258	2.06073	0.321443
						ASCRP003290	2.05918	0.900317
						ASCRP001165	2.05537	0.354685
						ASCRP002746	2.04954	-0.36293
						ASCRP000584	2.04374	-0.601104
						ASCRP004988	2.0434	0.507182
						ASCRP000043	2.04072	0.679906
						ASCRP005196	2.0356	0.775802
						ASCRP003387	2.03428	-0.655672
						ASCRP001058	2.03306	0.976131
						ASCRP002534	2.02956	0.596975
						ASCRP001130	2.02761	0.444669
						ASCRP002678	2.026	1.06544
						ASCRP001518	2.02397	0.390121
						ASCRP003376	2.02287	-0.308264
						ASCRP000736	2.01882	-0.915668
						ASCRP001297	2.01251	0.449229
						ASCRP005195	2.01104	1.37718
						ASCRP002247	2.00436	0.541903
						ASCRP005310	2.00288	-0.98376
						ASCRP004309	2.00113	0.575845
						ASCRP005317	1.99991	-1.20112
						ASCRP000776	1.99089	0.484864
						ASCRP004576	1.98877	1.13655
						ASCRP002022	1.9872	-0.494726
						ASCRP000860	1.98384	1.18662
						ASCRP002858	1.9779	-0.73239
						ASCRP000887	1.97753	-0.453349
						ASCRP001094	1.97078	0.89414
						ASCRP002246	1.97062	-1.09814
						ASCRP003685	1.96722	0.624752
						ASCRP000394	1.96674	-0.546618
						ASCRP004851	1.96662	1.00925
						ASCRP003795	1.95991	1.13427
						ASCRP004808	1.9553	-0.746978
						ASCRP004702	1.95354	0.350782
						ASCRP000147	1.95152	-0.415646
						ASCRP000180	1.9507	-0.928629
						ASCRP002741	1.94642	-0.483477
						ASCRP004429	1.94635	-0.432437
						ASCRP000689	1.94631	-2.17317
						ASCRP003807	1.94619	0.347661
						ASCRP001677	1.94222	0.495253
						ASCRP002852	1.94044	0.777109
						ASCRP004546	1.93133	-0.541498
						ASCRP004369	1.92963	-0.472645
						ASCRP005014	1.92771	0.655713
						ASCRP003981	1.92489	-0.516616
						ASCRP000607	1.91829	-0.345773
						ASCRP001164	1.91718	1.10092
						ASCRP002783	1.90971	-1.24019
						ASCRP003026	1.90728	-0.390817
						ASCRP004877	1.90556	0.389404
						ASCRP001763	1.90156	-0.315599
						ASCRP000746	1.89849	-0.300754
						ASCRP001945	1.89808	0.8201
						ASCRP002660	1.89729	0.518938
						ASCRP001469	1.89521	0.576787
						ASCRP001793	1.89446	0.338977
						ASCRP002903	1.89327	-0.566783
						ASCRP002547	1.89269	0.989049
						ASCRP004582	1.88948	-0.663604
						ASCRP002740	1.88773	0.874572
						ASCRP003431	1.88706	0.458917
						ASCRP001223	1.88035	-1.03584
						ASCRP004714	1.87481	0.401803
						ASCRP002729	1.87299	-0.405422
						ASCRP003863	1.87202	0.468841
						ASCRP001284	1.87173	0.364239
						ASCRP005018	1.87115	0.38307
						ASCRP004827	1.86867	1.96394
						ASCRP004928	1.86851	0.430629
						ASCRP000143	1.86601	-1.00546
						ASCRP001124	1.85846	0.57043
						ASCRP001316	1.85736	-0.673081
						ASCRP003949	1.85608	1.26411
						ASCRP000566	1.85515	1.34889
						ASCRP000601	1.85468	1.11974
						ASCRP001182	1.85462	-1.05131
						ASCRP001480	1.8493	0.695632
						ASCRP004027	1.84612	0.941234
						ASCRP000173	1.84579	0.357486
						ASCRP003214	1.84354	0.374876
						ASCRP003138	1.84209	0.36769
						ASCRP002860	1.84028	-1.02092
						ASCRP002432	1.83989	0.491536
						ASCRP001444	1.83905	-1.38959
						ASCRP000301	1.83866	-0.878562
						ASCRP002892	1.83591	0.926174
						ASCRP004082	1.83461	0.480393
						ASCRP001801	1.83103	0.599304
						ASCRP000529	1.82909	-0.453464
						ASCRP005223	1.82903	-0.319338
						ASCRP001691	1.82728	-0.773032
						ASCRP005026	1.82684	0.373229
						ASCRP000647	1.82212	0.676574
						ASCRP001987	1.82203	0.529028
						ASCRP000767	1.81619	0.657784
						ASCRP003936	1.81446	0.739312
						ASCRP001590	1.81378	-1.28086
						ASCRP003465	1.81364	1.85214
						ASCRP000833	1.81118	-0.929164
						ASCRP002170	1.80925	-0.309055
						ASCRP003089	1.80454	-0.46852
						ASCRP002736	1.80225	1.26236
						ASCRP001009	1.80074	-0.780829
						ASCRP001295	1.79784	0.59236
						ASCRP004196	1.79645	0.659033
						ASCRP003203	1.7907	-1.32483
						ASCRP002454	1.78872	0.498207
						ASCRP001583	1.78731	0.316991
						ASCRP005047	1.78704	0.399081
						ASCRP002928	1.78669	-1.72477
						ASCRP001380	1.78592	-0.324548
						ASCRP004944	1.78553	0.431556
						ASCRP002616	1.78257	0.54043
						ASCRP000083	1.78246	1.35623
						ASCRP000100	1.7817	1.67945
						ASCRP004822	1.77793	-0.454838
						ASCRP000794	1.77114	-0.653334
						ASCRP001986	1.76675	1.20145
						ASCRP003789	1.76475	-0.923079
						ASCRP000300	1.76248	-1.22701
						ASCRP001298	1.76103	0.395481
						ASCRP005220	1.75875	-1.19574
						ASCRP001824	1.75855	0.362469
						ASCRP000862	1.7555	0.806412
						ASCRP004438	1.75545	0.825332
						ASCRP001651	1.7551	0.897682
						ASCRP000740	1.75464	0.323285
						ASCRP003788	1.75168	-0.983402
						ASCRP000985	1.75127	0.484043
						ASCRP000671	1.75083	-0.667762
						ASCRP000804	1.74601	0.639432
						ASCRP003235	1.74581	0.319542
						ASCRP003853	1.74543	1.47526
						ASCRP004878	1.74509	1.17322
						ASCRP001245	1.74131	-0.337143
						ASCRP005325	1.73902	2.17492
						ASCRP005070	1.73537	0.557926
						ASCRP004228	1.73431	1.25562
						ASCRP000375	1.73337	-0.428297
						ASCRP002270	1.73278	0.404998
						ASCRP001843	1.72515	-0.921557
						ASCRP003735	1.72205	0.632531
						ASCRP003712	1.7217	0.428495
						ASCRP001001	1.7212	0.30355
						ASCRP000787	1.72024	-0.561526
						ASCRP001890	1.71981	-0.940789
						ASCRP004021	1.71808	-0.790889
						ASCRP004618	1.71021	0.553354
						ASCRP005283	1.70794	-0.368743
						ASCRP000062	1.70573	2.21196
						ASCRP001740	1.70454	0.66154
						ASCRP002831	1.70228	0.417639
						ASCRP005163	1.69875	1.36845
						ASCRP003108	1.69607	0.379829
						ASCRP002755	1.69456	-0.49463
						ASCRP002641	1.69368	-0.558306
						ASCRP005321	1.69088	-0.760614
						ASCRP003187	1.6902	0.961885
						ASCRP000611	1.68837	0.500592
						ASCRP005371	1.68784	-0.301539
						ASCRP005016	1.68493	0.369921
						ASCRP002433	1.68219	0.473244
						ASCRP005315	1.68004	1.18792
						ASCRP000994	1.67958	-1.14134
						ASCRP002068	1.67743	0.697049
						ASCRP003517	1.67564	0.550525
						ASCRP001267	1.66865	0.40112
						ASCRP004273	1.66718	1.27103
						ASCRP001650	1.66316	0.713781
						ASCRP003870	1.65685	0.631286
						ASCRP003048	1.65549	0.679431
						ASCRP003072	1.65394	0.900643
						ASCRP001287	1.65242	0.313695
						ASCRP005311	1.6515	0.943233
						ASCRP003872	1.65127	-1.1286
						ASCRP000966	1.65082	0.440592
						ASCRP003152	1.64904	1.15717
						ASCRP003822	1.64543	-0.443867
						ASCRP004390	1.64382	-0.403875
						ASCRP005362	1.64268	2.08916
						ASCRP002700	1.64237	0.476625
						ASCRP000765	1.64109	0.610635
						ASCRP001922	1.63769	-0.614897
						ASCRP002210	1.63759	0.718676
						ASCRP002075	1.6374	1.12871
						ASCRP001065	1.63658	-0.88124
						ASCRP002811	1.63476	0.954655
						ASCRP000064	1.63315	0.816774
						ASCRP004742	1.63151	-0.683853
						ASCRP001806	1.63151	-0.576397
						ASCRP004421	1.63015	-0.533106
						ASCRP005285	1.62884	0.529994
						ASCRP001311	1.62834	-0.399288
						ASCRP000104	1.62683	0.424634
						ASCRP003405	1.62039	-0.499268
						ASCRP003049	1.60741	0.710136
						ASCRP002897	1.60607	-0.339886
						ASCRP003812	1.60394	0.730344
						ASCRP003497	1.60255	-0.321981
						ASCRP002642	1.60237	-0.420489
						ASCRP002537	1.60234	1.17962
						ASCRP005185	1.6019	0.658405
						ASCRP002316	1.59888	0.807791
						ASCRP002143	1.59631	1.02039
						ASCRP002418	1.59565	-0.377689
						ASCRP004965	1.59539	-0.395956
						ASCRP000090	1.5912	0.618274
						ASCRP002263	1.5888	-0.43741
						ASCRP004439	1.58801	1.03843
						ASCRP004898	1.58635	0.502529
						ASCRP003077	1.58606	0.727906
						ASCRP005392	1.58364	-0.78832
						ASCRP002918	1.58235	-1.38369
						ASCRP002768	1.58036	-0.762173
						ASCRP001892	1.58004	-0.82992
						ASCRP005210	1.57682	-0.376355
						ASCRP001306	1.5702	0.470215
						ASCRP002814	1.56967	0.335242
						ASCRP001644	1.56962	-0.417493
						ASCRP001281	1.56889	-0.413632
						ASCRP002045	1.56883	0.908735
						ASCRP003962	1.56545	0.872745
						ASCRP001375	1.56198	-1.24135
						ASCRP002927	1.55919	-0.377338
						ASCRP002378	1.55838	-0.660996
						ASCRP000085	1.55739	0.398085
						ASCRP003053	1.55574	-1.15253
						ASCRP003787	1.55441	0.7942
						ASCRP000390	1.55242	1.25984
						ASCRP004296	1.55231	-0.644837
						ASCRP004368	1.55034	-0.358764
						ASCRP004376	1.54957	0.537223
						ASCRP004219	1.54765	0.550379
						ASCRP000339	1.54748	1.39765
						ASCRP001882	1.54654	0.877936
						ASCRP001235	1.54544	0.878849
						ASCRP001511	1.54415	-0.923219
						ASCRP001519	1.5441	-0.304645
						ASCRP003114	1.54369	-0.4599
						ASCRP002926	1.54324	-0.531287
						ASCRP002004	1.54047	1.10587
						ASCRP005081	1.54026	-1.28016
						ASCRP003488	1.53991	0.469356
						ASCRP002196	1.53946	1.16447
						ASCRP003916	1.53374	0.742007
						ASCRP002793	1.5337	1.08956
						ASCRP000969	1.5326	-1.05428
						ASCRP001205	1.53044	0.343773
						ASCRP002912	1.52768	-0.721081
						ASCRP002990	1.52735	0.494385
						ASCRP001348	1.52729	0.469315
						ASCRP003552	1.52626	0.38559
						ASCRP003643	1.52369	0.655378
						ASCRP001149	1.52093	-0.416559
						ASCRP001241	1.51804	0.30178
						ASCRP000749	1.51091	0.36437
						ASCRP001070	1.5092	0.657752
						ASCRP003567	1.50889	0.601783
						ASCRP003219	1.50797	0.360897
						ASCRP004869	1.50791	0.949238
						ASCRP004156	1.50232	0.400528
						ASCRP003733	1.50129	0.517729
						ASCRP002883	1.49875	0.938487
						ASCRP002820	1.49811	-0.30928
						ASCRP003808	1.49659	1.34013
						ASCRP001930	1.49443	-0.399289
						ASCRP005011	1.49295	0.4106
						ASCRP001796	1.49244	0.335619
						ASCRP004574	1.49224	-1.60196
						ASCRP000238	1.4919	-0.344665
						ASCRP003073	1.48972	0.796616
						ASCRP003674	1.48868	0.355784
						ASCRP004983	1.48459	0.464818
						ASCRP004467	1.48456	-0.480316
						ASCRP000861	1.48091	-0.466536
						ASCRP000217	1.48071	0.967009
						ASCRP002165	1.48049	-0.922276
						ASCRP000045	1.47946	-0.653774
						ASCRP005323	1.47411	-1.57532
						ASCRP004026	1.47407	-1.15689
						ASCRP003850	1.47347	0.593052
						ASCRP004604	1.47079	-0.411322
						ASCRP004599	1.46846	-0.999696
						ASCRP000086	1.46762	0.671099
						ASCRP004231	1.46636	-0.812144
						ASCRP001091	1.46406	0.302825
						ASCRP000434	1.46291	-0.782526
						ASCRP004165	1.45855	0.347734
						ASCRP004536	1.45685	-0.499112
						ASCRP003861	1.4565	1.01941
						ASCRP005397	1.45596	2.8221
						ASCRP002345	1.45075	0.422307
						ASCRP003855	1.44932	1.25185
						ASCRP003265	1.44831	0.942488
						ASCRP003385	1.4458	-0.47928
						ASCRP005356	1.4444	-0.346132
						ASCRP002701	1.44379	-0.331557
						ASCRP000310	1.43959	-0.956473
						ASCRP001931	1.43871	-0.325415
						ASCRP002797	1.43833	0.548946
						ASCRP003006	1.4372	0.914741
						ASCRP004786	1.43435	0.733242
						ASCRP004093	1.43122	0.447982
						ASCRP002237	1.4312	-0.65726
						ASCRP003033	1.43005	-0.609505
						ASCRP004961	1.42872	0.313206
						ASCRP003324	1.42802	-0.659516
						ASCRP003609	1.42745	-0.380643
						ASCRP000438	1.42523	-0.418641
						ASCRP001878	1.42458	-0.332212
						ASCRP003475	1.42249	0.670274
						ASCRP004834	1.42083	0.564533
						ASCRP004003	1.41961	-0.715325
						ASCRP003523	1.41791	-0.60456
						ASCRP003234	1.4171	0.324554
						ASCRP002384	1.41664	1.25889
						ASCRP000006	1.4143	-0.422521
						ASCRP002851	1.41306	-0.779429
						ASCRP004615	1.40616	0.422293
						ASCRP004590	1.40583	0.451927
						ASCRP003323	1.40582	0.626099
						ASCRP002095	1.40426	0.514552
						ASCRP001874	1.40396	-0.489718
						ASCRP002233	1.39576	-1.02869
						ASCRP004032	1.39302	0.716974
						ASCRP001983	1.39173	-0.347658
						ASCRP004149	1.386	0.452565
						ASCRP000391	1.38583	-0.829299
						ASCRP003247	1.3832	0.65748
						ASCRP002179	1.38219	0.679488
						ASCRP002125	1.3803	-1.35694
						ASCRP004658	1.37965	0.51527
						ASCRP005363	1.37693	0.456696
						ASCRP004775	1.3764	-0.379577
						ASCRP003734	1.37613	0.351636
						ASCRP003805	1.3758	0.473299
						ASCRP002733	1.37262	-0.920121
						ASCRP000803	1.37133	-1.60058
						ASCRP003262	1.3691	-0.453678
						ASCRP002195	1.36691	1.13008
						ASCRP001089	1.36246	0.387294
						ASCRP002205	1.36227	-0.437894
						ASCRP004031	1.35867	1.20067
						ASCRP001262	1.35634	0.371564
						ASCRP004272	1.35583	0.527176
						ASCRP002634	1.35512	0.34881
						ASCRP004400	1.35243	0.481162
						ASCRP003766	1.3504	2.16959
						ASCRP002650	1.34978	-0.344555
						ASCRP001727	1.34756	0.662336
						ASCRP004084	1.34728	0.606571
						ASCRP000487	1.34708	0.478262
						ASCRP000093	1.34693	0.709342
						ASCRP003990	1.34511	-0.722688
						ASCRP005390	1.34451	-0.790998
						ASCRP000789	1.34405	-1.01508
						ASCRP002505	1.34271	-1.11342
						ASCRP000347	1.34271	0.900368
						ASCRP001443	1.33944	-0.68154
						ASCRP003528	1.33629	0.370187
						ASCRP002308	1.3353	-0.940984
						ASCRP001820	1.33438	-1.0205
						ASCRP003876	1.33331	0.486314
						ASCRP002964	1.33318	0.368479
						ASCRP001795	1.33172	0.533624
						ASCRP000547	1.33063	-0.495735
						ASCRP004655	1.32613	-0.834862
						ASCRP000311	1.32573	-1.25045
						ASCRP001665	1.32518	-0.469084
						ASCRP000027	1.32326	-1.32918
						ASCRP001608	1.32218	0.429631
						ASCRP002325	1.32207	-0.355876
						ASCRP000414	1.32124	-0.906422
						ASCRP003364	1.31942	1.11702
						ASCRP001726	1.31814	0.692835
						ASCRP003791	1.31794	0.944729
						ASCRP001620	1.3152	0.492956
						ASCRP001318	1.31357	0.632999
						ASCRP003140	1.31327	0.327409
						ASCRP002480	1.31322	-1.30906
						ASCRP002795	1.30888	0.372485

## Sheet: Table S2
	The results of circRNAs microarray of PDAC tissue derived exosomes
	Normal1	Normal2	Tumor1	Tumor2	Tumor3	Tumor4	Tumor5	Tumor6
hsa_circ_0000437	4.87778	4.83424	3.87714	3.88606	3.9839	3.97062	1.23045	1.49136
hsa_circ_0001279	4.27572	4.01212	1.20412	1.11394	0	0	0	0
hsa_circ_0001546	4.27811	4.44977	0	0	0	0	0	0
hsa_circ_0002369	4.57675	4.3696	0	0	0	0	0	0
hsa_circ_0002431	4.57675	4.75673	0	0	4.45684	4.52795	0	0
hsa_circ_0002438	4.27572	4.21426	0	0	0	0	0	0
hsa_circ_0002711	4.45662	4.44977	4.49319	4.50694	0	0	0	0
hsa_circ_0003179	4.27572	4.28517	0	0	4.44228	4.05396	0	0
hsa_circ_0003655	4.37423	4.44977	3.24601	3.14208	0	0	0	0
hsa_circ_0003855	4.37678	4.44977	0	0	0	0	0	0
hsa_circ_0004069	4.57675	4.59911	3.29513	3.28735	3.60065	3.92773	0	0
hsa_circ_0004477	4.27572	4.19109	0	0	0	0	0	0
hsa_circ_0004494	4.20213	4.14874	0	0	4.58841	4.47295	0	0
hsa_circ_0005075	4.27572	4.22717	0	0	0	0	0	0
hsa_circ_0005729	4.27572	4.29493	0	0	0	0	0	0
hsa_circ_0006602	4.58739	4.44977	0	0	4.51681	3.97062	0	0
hsa_circ_0006969	4.2771	4.14874	0	0	0	0	0	0
hsa_circ_0007444	4.57675	4.59902	0	0	3.85387	3.91703	0	0
hsa_circ_0007822	4.57675	4.58678	0	0	0	0	3.62428	3.61532
hsa_circ_0008199	0	0	3.73934	3.79595	3.54691	3.28488	0	0
hsa_circ_0008285	3.04454	2.95472	0	0	3.43981	3.23729	0	0
hsa_circ_0008645	3.07445	3.05385	0	0	0	0	3.58793	3.18921
hsa_circ_0024193	0	0	3.21801	3.45758	4.66442	4.68727	0	0
hsa_circ_0035912	4.93595	4.63222	0	0	0	0	0	0
hsa_circ_0039353	0	0	2.43297	2.5955	0	0	2.57519	2.68214
hsa_circ_0048682	1.27875	1.93952	4.2975	4.29515	2.54283	2.18184	0	0
hsa_circ_0058495	0.90309	0.778151	4.9405	4.86125	5.26416	5.29507	4.14226	4.1352
hsa_circ_0071653	1.20412	1.11394	0	0	4.27572	4.24608	0	0
hsa_circ_0082109	4.57675	4.59891	3.58704	3.69679	0	0	3.69232	3.45439
hsa_circ_0090013	4.27258	4.14874	3.09447	3.28488	2.38561	2.33646	2.13988	2.48996

## Sheet: Table S3
has_circ_0058495 interacted proteins by LC-MS/MS
Accession	Description	Coverage [%]	# PSMs	# Unique Peptides	# AAs	MW [kDa]	NC	CIRC
Q7Z739	YTH domain-containing family protein 3 OS=Homo sapiens OX=9606 GN=YTHDF3 PE=1 SV=1	5	3	1	585	63.8	3
P10599	Thioredoxin OS=Homo sapiens OX=9606 GN=TXN PE=1 SV=3	20	2	2	105	11.7	1
O15258	Protein RER1 OS=Homo sapiens OX=9606 GN=RER1 PE=1 SV=1	11	2	2	196	22.9	2
P60468	Protein transport protein Sec61 subunit beta OS=Homo sapiens OX=9606 GN=SEC61B PE=1 SV=2	10	1	1	96	10	1
P50579	Methionine aminopeptidase 2 OS=Homo sapiens OX=9606 GN=METAP2 PE=1 SV=1	2	1	1	478	52.9	1
P31025	Lipocalin-1 OS=Homo sapiens OX=9606 GN=LCN1 PE=1 SV=1	6	1	1	176	19.2
P00403	Cytochrome c oxidase subunit 2 OS=Homo sapiens OX=9606 GN=MT-CO2 PE=1 SV=1	4	1	1	227	25.5	1
P49720	Proteasome subunit beta type-3 OS=Homo sapiens OX=9606 GN=PSMB3 PE=1 SV=2	9	1	1	205	22.9
O76094	Signal recognition particle subunit SRP72 OS=Homo sapiens OX=9606 GN=SRP72 PE=1 SV=3	3	1	1	671	74.6	1
P57678	Gem-associated protein 4 OS=Homo sapiens OX=9606 GN=GEMIN4 PE=1 SV=2	1	1	1	1058	120	1
Q99986	Serine/threonine-protein kinase VRK1 OS=Homo sapiens OX=9606 GN=VRK1 PE=1 SV=1	2	1	1	396	45.4	1
Q96FX8	p53 apoptosis effector related to PMP-22 OS=Homo sapiens OX=9606 GN=PERP PE=1 SV=1	9	1	1	193	21.4	1
Q8TCT9	Minor histocompatibility antigen H13 OS=Homo sapiens OX=9606 GN=HM13 PE=1 SV=1	2	1	1	377	41.5	1
Q6P2S7	Putative tetratricopeptide repeat protein 41 OS=Homo sapiens OX=9606 GN=TTC41P PE=5 SV=3	0	1	1	1318	151.6	1
Q9UPT8	Zinc finger CCCH domain-containing protein 4 OS=Homo sapiens OX=9606 GN=ZC3H4 PE=1 SV=3	0	1	1	1303	140.2	1
P05976	Myosin light chain 1/3, skeletal muscle isoform OS=Homo sapiens OX=9606 GN=MYL1 PE=1 SV=3	15	1	1	194	21.1
P0CAP1	Myocardial zonula adherens protein OS=Homo sapiens OX=9606 GN=MYZAP PE=1 SV=1	1	1	1	466	54.2	1
Q13296	Mammaglobin-A OS=Homo sapiens OX=9606 GN=SCGB2A2 PE=1 SV=1	9	1	1	93	10.5
Q56A73	Spindlin-4 OS=Homo sapiens OX=9606 GN=SPIN4 PE=1 SV=1	3	1	1	249	28.6
P01834	Immunoglobulin kappa constant OS=Homo sapiens OX=9606 GN=IGKC PE=1 SV=2	16	1	1	107	11.8
Q8IXQ5	Kelch-like protein 7 OS=Homo sapiens OX=9606 GN=KLHL7 PE=1 SV=2	6	1	1	586	65.9
Q5CZ79	Ankyrin repeat domain-containing protein 20B OS=Homo sapiens OX=9606 GN=ANKRD20A8P PE=2 SV=2	2	1	1	823	93.9
P56945	Breast cancer anti-estrogen resistance protein 1 OS=Homo sapiens OX=9606 GN=BCAR1 PE=1 SV=2	33	64	19	870	93.3
Q02413	Desmoglein-1 OS=Homo sapiens OX=9606 GN=DSG1 PE=1 SV=2	19	34	13	1049	113.7
Q9P2I0	Cleavage and polyadenylation specificity factor subunit 2 OS=Homo sapiens OX=9606 GN=CPSF2 PE=1 SV=2	14	10	10	782	88.4	9
Q68E01	Integrator complex subunit 3 OS=Homo sapiens OX=9606 GN=INTS3 PE=1 SV=1	9	7	7	1043	118	7
Q9H2G2	STE20-like serine/threonine-protein kinase OS=Homo sapiens OX=9606 GN=SLK PE=1 SV=1	6	7	7	1235	142.6	7
P09429	High mobility group protein B1 OS=Homo sapiens OX=9606 GN=HMGB1 PE=1 SV=3	30	7	5	215	24.9	7
Q99460	26S proteasome non-ATPase regulatory subunit 1 OS=Homo sapiens OX=9606 GN=PSMD1 PE=1 SV=2	5	3	3	953	105.8	3
Q9UII4	E3 ISG15--protein ligase HERC5 OS=Homo sapiens OX=9606 GN=HERC5 PE=1 SV=2	7	6	5	1024	116.8	6
P60900	Proteasome subunit alpha type-6 OS=Homo sapiens OX=9606 GN=PSMA6 PE=1 SV=1	17	3	3	246	27.4	2
Q15758	Neutral amino acid transporter B(0) OS=Homo sapiens OX=9606 GN=SLC1A5 PE=1 SV=2	10	4	4	541	56.6	4
Q05048	Cleavage stimulation factor subunit 1 OS=Homo sapiens OX=9606 GN=CSTF1 PE=1 SV=1	11	3	3	431	48.3	3
P02774	Vitamin D-binding protein OS=Homo sapiens OX=9606 GN=GC PE=1 SV=2	8	3	3	474	52.9	3
O75815	Breast cancer anti-estrogen resistance protein 3 OS=Homo sapiens OX=9606 GN=BCAR3 PE=1 SV=1	10	12	7	825	92.5
Q9UBI6	Guanine nucleotide-binding protein G(I)/G(S)/G(O) subunit gamma-12 OS=Homo sapiens OX=9606 GN=GNG12 PE=1 SV=3	51	4	4	72	8	4
Q9H2U1	ATP-dependent DNA/RNA helicase DHX36 OS=Homo sapiens OX=9606 GN=DHX36 PE=1 SV=2	4	3	3	1008	114.7	3
Q08J23	RNA cytosine C(5)-methyltransferase NSUN2 OS=Homo sapiens OX=9606 GN=NSUN2 PE=1 SV=2	6	3	3	767	86.4	3
Q13620	Cullin-4B OS=Homo sapiens OX=9606 GN=CUL4B PE=1 SV=4	5	4	4	913	103.9	4
P40222	Alpha-taxilin OS=Homo sapiens OX=9606 GN=TXLNA PE=1 SV=3	6	2	2	546	61.9	2
P32926	Desmoglein-3 OS=Homo sapiens OX=9606 GN=DSG3 PE=1 SV=2	3	2	2	999	107.5	2
Q13523	Serine/threonine-protein kinase PRP4 homolog OS=Homo sapiens OX=9606 GN=PRPF4B PE=1 SV=3	3	2	2	1007	116.9	2
Q8NFW8	N-acylneuraminate cytidylyltransferase OS=Homo sapiens OX=9606 GN=CMAS PE=1 SV=2	6	2	2	434	48.3	2
Q08554	Desmocollin-1 OS=Homo sapiens OX=9606 GN=DSC1 PE=1 SV=2	8	17	6	894	99.9	1
Q9Y333	U6 snRNA-associated Sm-like protein LSm2 OS=Homo sapiens OX=9606 GN=LSM2 PE=1 SV=1	28	2	2	95	10.8	2
P08240	Signal recognition particle receptor subunit alpha OS=Homo sapiens OX=9606 GN=SRPRA PE=1 SV=2	4	2	2	638	69.8	2
P13164	Interferon-induced transmembrane protein 1 OS=Homo sapiens OX=9606 GN=IFITM1 PE=1 SV=3	30	3	2	125	14	3
Q7L2H7	Eukaryotic translation initiation factor 3 subunit M OS=Homo sapiens OX=9606 GN=EIF3M PE=1 SV=1	9	4	2	374	42.5	4
Q08188	Protein-glutamine gamma-glutamyltransferase E OS=Homo sapiens OX=9606 GN=TGM3 PE=1 SV=4	6	10	3	693	76.6
Q15517	Corneodesmosin OS=Homo sapiens OX=9606 GN=CDSN PE=1 SV=3	8	20	5	529	51.5
P25789	Proteasome subunit alpha type-4 OS=Homo sapiens OX=9606 GN=PSMA4 PE=1 SV=1	13	2	2	261	29.5	2
P29508	Serpin B3 OS=Homo sapiens OX=9606 GN=SERPINB3 PE=1 SV=2	10	7	4	390	44.5	2
P55786	Puromycin-sensitive aminopeptidase OS=Homo sapiens OX=9606 GN=NPEPPS PE=1 SV=2	3	2	2	919	103.2	2
P00492	Hypoxanthine-guanine phosphoribosyltransferase OS=Homo sapiens OX=9606 GN=HPRT1 PE=1 SV=2	16	3	3	218	24.6	3
O75947	ATP synthase subunit d, mitochondrial OS=Homo sapiens OX=9606 GN=ATP5PD PE=1 SV=3	16	2	2	161	18.5	2
Q13347	Eukaryotic translation initiation factor 3 subunit I OS=Homo sapiens OX=9606 GN=EIF3I PE=1 SV=1	9	1	1	325	36.5	1
Q8NCA5	Protein FAM98A OS=Homo sapiens OX=9606 GN=FAM98A PE=1 SV=2	2	2	1	518	55.2	2
Q08AF3	Schlafen family member 5 OS=Homo sapiens OX=9606 GN=SLFN5 PE=1 SV=1	4	4	4	891	101	4
Q9Y5A9	YTH domain-containing family protein 2 OS=Homo sapiens OX=9606 GN=YTHDF2 PE=1 SV=2	5	3	1	579	62.3	3
Q5D862	Filaggrin-2 OS=Homo sapiens OX=9606 GN=FLG2 PE=1 SV=1	4	8	4	2391	247.9
P05109	Protein S100-A8 OS=Homo sapiens OX=9606 GN=S100A8 PE=1 SV=1	24	9	2	93	10.8
Q92466	DNA damage-binding protein 2 OS=Homo sapiens OX=9606 GN=DDB2 PE=1 SV=1	8	3	3	427	47.8	3
O14744	Protein arginine N-methyltransferase 5 OS=Homo sapiens OX=9606 GN=PRMT5 PE=1 SV=4	5	3	3	637	72.6	3
O60568	Multifunctional procollagen lysine hydroxylase and glycosyltransferase LH3 OS=Homo sapiens OX=9606 GN=PLOD3 PE=1 SV=1	3	2	2	738	84.7	2
Q99623	Prohibitin-2 OS=Homo sapiens OX=9606 GN=PHB2 PE=1 SV=2	8	2	2	299	33.3	2
P17301	Integrin alpha-2 OS=Homo sapiens OX=9606 GN=ITGA2 PE=1 SV=2	2	2	2	1181	129.2	2
P19474	E3 ubiquitin-protein ligase TRIM21 OS=Homo sapiens OX=9606 GN=TRIM21 PE=1 SV=1	6	11	4	475	54.1
Q9Y2R9	28S ribosomal protein S7, mitochondrial OS=Homo sapiens OX=9606 GN=MRPS7 PE=1 SV=2	6	1	1	242	28.1	1
P51398	28S ribosomal protein S29, mitochondrial OS=Homo sapiens OX=9606 GN=DAP3 PE=1 SV=1	8	2	2	398	45.5	2
P01876	Immunoglobulin heavy constant alpha 1 OS=Homo sapiens OX=9606 GN=IGHA1 PE=1 SV=2	15	4	4	353	37.6
P62841	40S ribosomal protein S15 OS=Homo sapiens OX=9606 GN=RPS15 PE=1 SV=2	8	2	1	145	17	2
P25311	Zinc-alpha-2-glycoprotein OS=Homo sapiens OX=9606 GN=AZGP1 PE=1 SV=2	11	5	3	298	34.2
Q92542	Nicastrin OS=Homo sapiens OX=9606 GN=NCSTN PE=1 SV=2	5	2	2	709	78.4	1
A6NHR9	Structural maintenance of chromosomes flexible hinge domain-containing protein 1 OS=Homo sapiens OX=9606 GN=SMCHD1 PE=1 SV=2	1	2	2	2005	226.2	2
Q9Y314	Nitric oxide synthase-interacting protein OS=Homo sapiens OX=9606 GN=NOSIP PE=1 SV=1	7	2	2	301	33.2	2
P12273	Prolactin-inducible protein OS=Homo sapiens OX=9606 GN=PIP PE=1 SV=1	27	5	4	146	16.6
P39748	Flap endonuclease 1 OS=Homo sapiens OX=9606 GN=FEN1 PE=1 SV=1	7	3	3	380	42.6	3
P00367	Glutamate dehydrogenase 1, mitochondrial OS=Homo sapiens OX=9606 GN=GLUD1 PE=1 SV=2	3	1	1	558	61.4	1
Q00059	Transcription factor A, mitochondrial OS=Homo sapiens OX=9606 GN=TFAM PE=1 SV=1	9	2	2	246	29.1	2
P20930	Filaggrin OS=Homo sapiens OX=9606 GN=FLG PE=1 SV=3	2	7	4	4061	434.9
Q00325	Phosphate carrier protein, mitochondrial OS=Homo sapiens OX=9606 GN=SLC25A3 PE=1 SV=2	6	2	2	362	40.1	2
P28066	Proteasome subunit alpha type-5 OS=Homo sapiens OX=9606 GN=PSMA5 PE=1 SV=3	8	1	1	241	26.4	1
Q6P179	Endoplasmic reticulum aminopeptidase 2 OS=Homo sapiens OX=9606 GN=ERAP2 PE=1 SV=2	1	1	1	960	110.4	1
Q8IZP0	Abl interactor 1 OS=Homo sapiens OX=9606 GN=ABI1 PE=1 SV=4	3	1	1	508	55	1
P18754	Regulator of chromosome condensation OS=Homo sapiens OX=9606 GN=RCC1 PE=1 SV=1	11	4	4	421	44.9	4
P82650	28S ribosomal protein S22, mitochondrial OS=Homo sapiens OX=9606 GN=MRPS22 PE=1 SV=1	4	1	1	360	41.3	1
Q9BQP7	Mitochondrial genome maintenance exonuclease 1 OS=Homo sapiens OX=9606 GN=MGME1 PE=1 SV=1	8	2	2	344	39.4	2
Q8TAQ2	SWI/SNF complex subunit SMARCC2 OS=Homo sapiens OX=9606 GN=SMARCC2 PE=1 SV=1	1	1	1	1214	132.8	1
Q9C0J8	pre-mRNA 3' end processing protein WDR33 OS=Homo sapiens OX=9606 GN=WDR33 PE=1 SV=2	2	2	2	1336	145.8	2
Q8NC51	Plasminogen activator inhibitor 1 RNA-binding protein OS=Homo sapiens OX=9606 GN=SERBP1 PE=1 SV=2	4	1	1	408	44.9	1
P26583	High mobility group protein B2 OS=Homo sapiens OX=9606 GN=HMGB2 PE=1 SV=2	12	2	1	209	24	2
P61626	Lysozyme C OS=Homo sapiens OX=9606 GN=LYZ PE=1 SV=1	16	6	2	148	16.5
P37837	Transaldolase OS=Homo sapiens OX=9606 GN=TALDO1 PE=1 SV=2	8	4	3	337	37.5	2
Q92688	Acidic leucine-rich nuclear phosphoprotein 32 family member B OS=Homo sapiens OX=9606 GN=ANP32B PE=1 SV=1	8	2	2	251	28.8	2
Q5JTH9	RRP12-like protein OS=Homo sapiens OX=9606 GN=RRP12 PE=1 SV=2	1	1	1	1297	143.6	1
P46060	Ran GTPase-activating protein 1 OS=Homo sapiens OX=9606 GN=RANGAP1 PE=1 SV=1	3	1	1	587	63.5	1
P49711	Transcriptional repressor CTCF OS=Homo sapiens OX=9606 GN=CTCF PE=1 SV=1	3	2	2	727	82.7	2
Q96AK3	DNA dC->dU-editing enzyme APOBEC-3D OS=Homo sapiens OX=9606 GN=APOBEC3D PE=1 SV=1	6	2	1	386	46.6	2
Q13835	Plakophilin-1 OS=Homo sapiens OX=9606 GN=PKP1 PE=1 SV=2	3	2	2	747	82.8
P49755	Transmembrane emp24 domain-containing protein 10 OS=Homo sapiens OX=9606 GN=TMED10 PE=1 SV=2	5	1	1	219	25	1
P25788	Proteasome subunit alpha type-3 OS=Homo sapiens OX=9606 GN=PSMA3 PE=1 SV=2	9	2	2	255	28.4	2
P40939	Trifunctional enzyme subunit alpha, mitochondrial OS=Homo sapiens OX=9606 GN=HADHA PE=1 SV=2	3	1	1	763	82.9	1
Q99590	Protein SCAF11 OS=Homo sapiens OX=9606 GN=SCAF11 PE=1 SV=2	1	1	1	1463	164.6	1
O43278	Kunitz-type protease inhibitor 1 OS=Homo sapiens OX=9606 GN=SPINT1 PE=1 SV=2	3	1	1	529	58.4	1
P01857	Immunoglobulin heavy constant gamma 1 OS=Homo sapiens OX=9606 GN=IGHG1 PE=1 SV=1	7	6	1	330	36.1
P06702	Protein S100-A9 OS=Homo sapiens OX=9606 GN=S100A9 PE=1 SV=1	25	2	2	114	13.2	1
Q96P63	Serpin B12 OS=Homo sapiens OX=9606 GN=SERPINB12 PE=1 SV=1	8	7	3	405	46.2
Q96FZ2	Abasic site processing protein HMCES OS=Homo sapiens OX=9606 GN=HMCES PE=1 SV=1	5	2	2	354	40.5	2
P55854	Small ubiquitin-related modifier 3 OS=Homo sapiens OX=9606 GN=SUMO3 PE=1 SV=2	12	1	1	103	11.6	1
P51572	B-cell receptor-associated protein 31 OS=Homo sapiens OX=9606 GN=BCAP31 PE=1 SV=3	7	2	2	246	28	2
P37108	Signal recognition particle 14 kDa protein OS=Homo sapiens OX=9606 GN=SRP14 PE=1 SV=2	20	2	2	136	14.6	2
Q9Y3Z3	Deoxynucleoside triphosphate triphosphohydrolase SAMHD1 OS=Homo sapiens OX=9606 GN=SAMHD1 PE=1 SV=2	3	1	1	626	72.2	1
Q12873	Chromodomain-helicase-DNA-binding protein 3 OS=Homo sapiens OX=9606 GN=CHD3 PE=1 SV=3	1	1	1	2000	226.5	1
Q9NQC3	Reticulon-4 OS=Homo sapiens OX=9606 GN=RTN4 PE=1 SV=2	1	1	1	1192	129.9	1
P09758	Tumor-associated calcium signal transducer 2 OS=Homo sapiens OX=9606 GN=TACSTD2 PE=1 SV=3	6	2	2	323	35.7	2
P05204	Non-histone chromosomal protein HMG-17 OS=Homo sapiens OX=9606 GN=HMGN2 PE=1 SV=3	17	2	1	90	9.4	2
Q9Y6A4	Cilia- and flagella-associated protein 20 OS=Homo sapiens OX=9606 GN=CFAP20 PE=1 SV=1	6	1	1	193	22.8	1
Q9Y3B4	Splicing factor 3B subunit 6 OS=Homo sapiens OX=9606 GN=SF3B6 PE=1 SV=1	10	1	1	125	14.6	1
P21926	CD9 antigen OS=Homo sapiens OX=9606 GN=CD9 PE=1 SV=4	4	1	1	228	25.4	1
P09622	Dihydrolipoyl dehydrogenase, mitochondrial OS=Homo sapiens OX=9606 GN=DLD PE=1 SV=2	2	1	1	509	54.1	1
O15347	High mobility group protein B3 OS=Homo sapiens OX=9606 GN=HMGB3 PE=1 SV=4	7	2	1	200	23	2
Q02241	Kinesin-like protein KIF23 OS=Homo sapiens OX=9606 GN=KIF23 PE=1 SV=3	1	1	1	960	110	1
O60664	Perilipin-3 OS=Homo sapiens OX=9606 GN=PLIN3 PE=1 SV=3	6	2	2	434	47	2
P07814	Bifunctional glutamate/proline--tRNA ligase OS=Homo sapiens OX=9606 GN=EPRS1 PE=1 SV=5	1	1	1	1512	170.5	1
P52926	High mobility group protein HMGI-C OS=Homo sapiens OX=9606 GN=HMGA2 PE=1 SV=1	12	1	1	109	11.8	1
Q8WXX5	DnaJ homolog subfamily C member 9 OS=Homo sapiens OX=9606 GN=DNAJC9 PE=1 SV=1	8	2	2	260	29.9	2
Q9Y508	E3 ubiquitin-protein ligase RNF114 OS=Homo sapiens OX=9606 GN=RNF114 PE=1 SV=1	8	3	2	228	25.7	3
P14373	Zinc finger protein RFP OS=Homo sapiens OX=9606 GN=TRIM27 PE=1 SV=1	2	1	1	513	58.5	1
P10155	RNA-binding protein RO60 OS=Homo sapiens OX=9606 GN=RO60 PE=1 SV=2	3	1	1	538	60.6	1
P08697	Alpha-2-antiplasmin OS=Homo sapiens OX=9606 GN=SERPINF2 PE=1 SV=3	2	1	1	491	54.5	1
Q8IYM9	E3 ubiquitin-protein ligase TRIM22 OS=Homo sapiens OX=9606 GN=TRIM22 PE=1 SV=1	2	1	1	498	56.9	1
P01861	Immunoglobulin heavy constant gamma 4 OS=Homo sapiens OX=9606 GN=IGHG4 PE=1 SV=1	7	4	1	327	35.9
P35237	Serpin B6 OS=Homo sapiens OX=9606 GN=SERPINB6 PE=1 SV=3	7	2	2	376	42.6	2
Q9BZM5	UL16-binding protein 2 OS=Homo sapiens OX=9606 GN=ULBP2 PE=1 SV=1	4	1	1	246	27.4	1
O95232	Luc7-like protein 3 OS=Homo sapiens OX=9606 GN=LUC7L3 PE=1 SV=2	3	1	1	432	51.4	1
Q9H2K8	Serine/threonine-protein kinase TAO3 OS=Homo sapiens OX=9606 GN=TAOK3 PE=1 SV=2	3	2	2	898	105.3	2
Q6UWP8	Suprabasin OS=Homo sapiens OX=9606 GN=SBSN PE=1 SV=2	15	3	2	590	60.5
Q13438	Protein OS-9 OS=Homo sapiens OX=9606 GN=OS9 PE=1 SV=1	1	1	1	667	75.5	1
Q9Y4P3	Transducin beta-like protein 2 OS=Homo sapiens OX=9606 GN=TBL2 PE=1 SV=1	4	2	2	447	49.8	2
Q9BVC6	Transmembrane protein 109 OS=Homo sapiens OX=9606 GN=TMEM109 PE=1 SV=1	5	1	1	243	26.2	1
Q14008	Cytoskeleton-associated protein 5 OS=Homo sapiens OX=9606 GN=CKAP5 PE=1 SV=3	0	1	1	2032	225.4	1
P11182	Lipoamide acyltransferase component of branched-chain alpha-keto acid dehydrogenase complex, mitochondrial OS=Homo sapiens OX=9606 GN=DBT PE=1 SV=3	2	1	1	482	53.5	1
Q13409	Cytoplasmic dynein 1 intermediate chain 2 OS=Homo sapiens OX=9606 GN=DYNC1I2 PE=1 SV=3	4	1	1	638	71.4
Q99575	Ribonucleases P/MRP protein subunit POP1 OS=Homo sapiens OX=9606 GN=POP1 PE=1 SV=2	1	1	1	1024	114.6	1
Q02809	Procollagen-lysine,2-oxoglutarate 5-dioxygenase 1 OS=Homo sapiens OX=9606 GN=PLOD1 PE=1 SV=2	2	1	1	727	83.5	1
Q14574	Desmocollin-3 OS=Homo sapiens OX=9606 GN=DSC3 PE=1 SV=3	3	3	2	896	99.9
Q13561	Dynactin subunit 2 OS=Homo sapiens OX=9606 GN=DCTN2 PE=1 SV=4	3	1	1	401	44.2	1
P35232	Prohibitin 1 OS=Homo sapiens OX=9606 GN=PHB1 PE=1 SV=1	11	2	2	272	29.8	1
P35030	Trypsin-3 OS=Homo sapiens OX=9606 GN=PRSS3 PE=1 SV=2	4	4	1	304	32.5
Q96HY6	DDRGK domain-containing protein 1 OS=Homo sapiens OX=9606 GN=DDRGK1 PE=1 SV=2	4	1	1	314	35.6	1
P51571	Translocon-associated protein subunit delta OS=Homo sapiens OX=9606 GN=SSR4 PE=1 SV=1	6	1	1	173	19	1
Q9UBQ7	Glyoxylate reductase/hydroxypyruvate reductase OS=Homo sapiens OX=9606 GN=GRHPR PE=1 SV=1	6	1	1	328	35.6	1
P49721	Proteasome subunit beta type-2 OS=Homo sapiens OX=9606 GN=PSMB2 PE=1 SV=1	5	1	1	201	22.8	1
Q8WWI5	Choline transporter-like protein 1 OS=Homo sapiens OX=9606 GN=SLC44A1 PE=1 SV=1	2	1	1	657	73.3	1
Q15223	Nectin-1 OS=Homo sapiens OX=9606 GN=NECTIN1 PE=1 SV=3	3	1	1	517	57.1	1
Q9UJV9	Probable ATP-dependent RNA helicase DDX41 OS=Homo sapiens OX=9606 GN=DDX41 PE=1 SV=2	3	1	1	622	69.8	1
O95347	Structural maintenance of chromosomes protein 2 OS=Homo sapiens OX=9606 GN=SMC2 PE=1 SV=2	3	2	2	1197	135.6	2
Q9BZI7	Regulator of nonsense transcripts 3B OS=Homo sapiens OX=9606 GN=UPF3B PE=1 SV=1	2	1	1	483	57.7	1
Q6DD88	Atlastin-3 OS=Homo sapiens OX=9606 GN=ATL3 PE=1 SV=1	4	1	1	541	60.5	1
O75794	Cell division cycle protein 123 homolog OS=Homo sapiens OX=9606 GN=CDC123 PE=1 SV=1	3	1	1	336	39.1	1
O75915	PRA1 family protein 3 OS=Homo sapiens OX=9606 GN=ARL6IP5 PE=1 SV=1	10	1	1	188	21.6	1
P11233	Ras-related protein Ral-A OS=Homo sapiens OX=9606 GN=RALA PE=1 SV=1	7	1	1	206	23.6	1
Q15427	Splicing factor 3B subunit 4 OS=Homo sapiens OX=9606 GN=SF3B4 PE=1 SV=1	6	1	1	424	44.4
P31944	Caspase-14 OS=Homo sapiens OX=9606 GN=CASP14 PE=1 SV=2	5	3	1	242	27.7
Q8NI27	THO complex subunit 2 OS=Homo sapiens OX=9606 GN=THOC2 PE=1 SV=2	1	1	1	1593	182.7	1
Q7L0Y3	tRNA methyltransferase 10 homolog C OS=Homo sapiens OX=9606 GN=TRMT10C PE=1 SV=2	7	2	2	403	47.3	2
O75223	Gamma-glutamylcyclotransferase OS=Homo sapiens OX=9606 GN=GGCT PE=1 SV=1	13	5	2	188	21
Q9P2E3	NFX1-type zinc finger-containing protein 1 OS=Homo sapiens OX=9606 GN=ZNFX1 PE=1 SV=2	1	1	1	1918	220.1	1
Q96JM3	Chromosome alignment-maintaining phosphoprotein 1 OS=Homo sapiens OX=9606 GN=CHAMP1 PE=1 SV=2	1	1	1	812	89	1
P14174	Macrophage migration inhibitory factor OS=Homo sapiens OX=9606 GN=MIF PE=1 SV=4	8	1	1	115	12.5	1
P05114	Non-histone chromosomal protein HMG-14 OS=Homo sapiens OX=9606 GN=HMGN1 PE=1 SV=3	13	1	1	100	10.7	1
Q8WVB6	Chromosome transmission fidelity protein 18 homolog OS=Homo sapiens OX=9606 GN=CHTF18 PE=1 SV=1	1	1	1	975	107.3	1
Q9BWU0	Kanadaptin OS=Homo sapiens OX=9606 GN=SLC4A1AP PE=1 SV=1	1	1	1	796	88.8	1
P48634	Protein PRRC2A OS=Homo sapiens OX=9606 GN=PRRC2A PE=1 SV=3	1	1	1	2157	228.7	1
Q9H0N0	Ras-related protein Rab-6C OS=Homo sapiens OX=9606 GN=RAB6C PE=1 SV=2	9	1	1	254	28.3
Q9BY44	Eukaryotic translation initiation factor 2A OS=Homo sapiens OX=9606 GN=EIF2A PE=1 SV=3	2	1	1	585	64.9	1
Q9GZT3	SRA stem-loop-interacting RNA-binding protein, mitochondrial OS=Homo sapiens OX=9606 GN=SLIRP PE=1 SV=1	9	1	1	109	12.3	1
P23490	Loricrin OS=Homo sapiens OX=9606 GN=LORICRIN PE=1 SV=2	7	3	2	312	25.7
Q96QC0	Serine/threonine-protein phosphatase 1 regulatory subunit 10 OS=Homo sapiens OX=9606 GN=PPP1R10 PE=1 SV=1	1	1	1	940	99	1
Q15291	Retinoblastoma-binding protein 5 OS=Homo sapiens OX=9606 GN=RBBP5 PE=1 SV=2	2	1	1	538	59.1	1
P22223	Cadherin-3 OS=Homo sapiens OX=9606 GN=CDH3 PE=1 SV=2	1	1	1	829	91.4	1
P06858	Lipoprotein lipase OS=Homo sapiens OX=9606 GN=LPL PE=1 SV=1	3	1	1	475	53.1
Q9ULR0	Pre-mRNA-splicing factor ISY1 homolog OS=Homo sapiens OX=9606 GN=ISY1 PE=1 SV=3	7	1	1	285	33	1
Q13867	Bleomycin hydrolase OS=Homo sapiens OX=9606 GN=BLMH PE=1 SV=1	5	3	2	455	52.5
P12694	2-oxoisovalerate dehydrogenase subunit alpha, mitochondrial OS=Homo sapiens OX=9606 GN=BCKDHA PE=1 SV=2	2	1	1	445	50.4	1
P40938	Replication factor C subunit 3 OS=Homo sapiens OX=9606 GN=RFC3 PE=1 SV=2	3	1	1	356	40.5	1
Q5T750	Skin-specific protein 32 OS=Homo sapiens OX=9606 GN=XP32 PE=1 SV=1	3	4	1	250	26.2	1
O43237	Cytoplasmic dynein 1 light intermediate chain 2 OS=Homo sapiens OX=9606 GN=DYNC1LI2 PE=1 SV=1	2	1	1	492	54.1	1
O60524	Ribosome quality control complex subunit NEMF OS=Homo sapiens OX=9606 GN=NEMF PE=1 SV=4	1	1	1	1076	122.9	1
Q8IW75	Serpin A12 OS=Homo sapiens OX=9606 GN=SERPINA12 PE=1 SV=1	4	2	2	414	47.1
P22532	Small proline-rich protein 2D OS=Homo sapiens OX=9606 GN=SPRR2D PE=2 SV=2	13	2	1	72	7.9
P54709	Sodium/potassium-transporting ATPase subunit beta-3 OS=Homo sapiens OX=9606 GN=ATP1B3 PE=1 SV=1	4	1	1	279	31.5	1
Q2NL82	Pre-rRNA-processing protein TSR1 homolog OS=Homo sapiens OX=9606 GN=TSR1 PE=1 SV=1	1	1	1	804	91.8	1
Q969L2	Protein MAL2 OS=Homo sapiens OX=9606 GN=MAL2 PE=1 SV=1	6	1	1	176	19.1	1
Q16563	Synaptophysin-like protein 1 OS=Homo sapiens OX=9606 GN=SYPL1 PE=1 SV=1	4	1	1	259	28.5	1
P13726	Tissue factor OS=Homo sapiens OX=9606 GN=F3 PE=1 SV=1	3	1	1	295	33	1
P0DOY2	Immunoglobulin lambda constant 2 OS=Homo sapiens OX=9606 GN=IGLC2 PE=1 SV=1	9	1	1	106	11.3
O94880	PHD finger protein 14 OS=Homo sapiens OX=9606 GN=PHF14 PE=1 SV=3	1	1	1	948	106.9	1
O76031	ATP-dependent Clp protease ATP-binding subunit clpX-like, mitochondrial OS=Homo sapiens OX=9606 GN=CLPX PE=1 SV=2	2	3	1	633	69.2
P13473	Lysosome-associated membrane glycoprotein 2 OS=Homo sapiens OX=9606 GN=LAMP2 PE=1 SV=2	2	1	1	410	44.9	1
P20073	Annexin A7 OS=Homo sapiens OX=9606 GN=ANXA7 PE=1 SV=3	3	1	1	488	52.7	1
Q15650	Activating signal cointegrator 1 OS=Homo sapiens OX=9606 GN=TRIP4 PE=1 SV=4	3	1	1	581	66.1	1
P43307	Translocon-associated protein subunit alpha OS=Homo sapiens OX=9606 GN=SSR1 PE=1 SV=3	3	1	1	286	32.2	1
Q9BRJ7	Tudor-interacting repair regulator protein OS=Homo sapiens OX=9606 GN=NUDT16L1 PE=1 SV=1	5	1	1	211	23.3	1
Q15428	Splicing factor 3A subunit 2 OS=Homo sapiens OX=9606 GN=SF3A2 PE=1 SV=2	2	1	1	464	49.2	1
P05413	Fatty acid-binding protein, heart OS=Homo sapiens OX=9606 GN=FABP3 PE=1 SV=4	17	5	2	133	14.8
Q9HCE1	Helicase MOV-10 OS=Homo sapiens OX=9606 GN=MOV10 PE=1 SV=2	1	1	1	1003	113.6	1
Q8NBJ5	Procollagen galactosyltransferase 1 OS=Homo sapiens OX=9606 GN=COLGALT1 PE=1 SV=1	1	1	1	622	71.6	1
Q9UBE0	SUMO-activating enzyme subunit 1 OS=Homo sapiens OX=9606 GN=SAE1 PE=1 SV=1	2	1	1	346	38.4	1
Q92572	AP-3 complex subunit sigma-1 OS=Homo sapiens OX=9606 GN=AP3S1 PE=1 SV=1	6	1	1	193	21.7	1
Q9P1F3	Costars family protein ABRACL OS=Homo sapiens OX=9606 GN=ABRACL PE=1 SV=1	20	1	1	81	9.1	1
P31151	Protein S100-A7 OS=Homo sapiens OX=9606 GN=S100A7 PE=1 SV=4	11	2	1	101	11.5
P25205	DNA replication licensing factor MCM3 OS=Homo sapiens OX=9606 GN=MCM3 PE=1 SV=3	1	1	1	808	90.9	1
Q01970	1-phosphatidylinositol 4,5-bisphosphate phosphodiesterase beta-3 OS=Homo sapiens OX=9606 GN=PLCB3 PE=1 SV=2	1	1	1	1234	138.7	1
P69905	Hemoglobin subunit alpha OS=Homo sapiens OX=9606 GN=HBA2 PE=1 SV=2	11	1	1	142	15.2
Q7Z3K3	Pogo transposable element with ZNF domain OS=Homo sapiens OX=9606 GN=POGZ PE=1 SV=2	1	1	1	1410	155.2	1
O43414	ERI1 exoribonuclease 3 OS=Homo sapiens OX=9606 GN=ERI3 PE=1 SV=2	3	1	1	337	37.2	1
P05089	Arginase-1 OS=Homo sapiens OX=9606 GN=ARG1 PE=1 SV=2	3	4	1	322	34.7
P12429	Annexin A3 OS=Homo sapiens OX=9606 GN=ANXA3 PE=1 SV=3	2	1	1	323	36.4	1
P33176	Kinesin-1 heavy chain OS=Homo sapiens OX=9606 GN=KIF5B PE=1 SV=1	1	1	1	963	109.6	1
D6RBQ6	Ubiquitin carboxyl-terminal hydrolase 17-like protein 17 OS=Homo sapiens OX=9606 GN=USP17L17 PE=3 SV=1	2	2	1	530	59.6	1
Q92859	Neogenin OS=Homo sapiens OX=9606 GN=NEO1 PE=1 SV=2	2	1	1	1461	159.9	1
Q8N8V2	Guanylate-binding protein 7 OS=Homo sapiens OX=9606 GN=GBP7 PE=1 SV=2	3	2	1	638	72.5	2
O00506	Serine/threonine-protein kinase 25 OS=Homo sapiens OX=9606 GN=STK25 PE=1 SV=1	2	1	1	426	48.1	1
Q14166	Tubulin--tyrosine ligase-like protein 12 OS=Homo sapiens OX=9606 GN=TTLL12 PE=1 SV=2	2	1	1	644	74.4	1
Q502W6	von Willebrand factor A domain-containing protein 3B OS=Homo sapiens OX=9606 GN=VWA3B PE=1 SV=3	1	1	1	1294	145.7
Q96ST3	Paired amphipathic helix protein Sin3a OS=Homo sapiens OX=9606 GN=SIN3A PE=1 SV=2	1	1	1	1273	145.1	1
P01009	Alpha-1-antitrypsin OS=Homo sapiens OX=9606 GN=SERPINA1 PE=1 SV=3	2	1	1	418	46.7	1
Q8N6M5	Probable inactive allantoicase OS=Homo sapiens OX=9606 GN=ALLC PE=2 SV=4	2	1	1	391	43.5	1
P02100	Hemoglobin subunit epsilon OS=Homo sapiens OX=9606 GN=HBE1 PE=1 SV=2	7	2	1	147	16.2
P27701	CD82 antigen OS=Homo sapiens OX=9606 GN=CD82 PE=1 SV=1	5	1	1	267	29.6	1
Q96FV9	THO complex subunit 1 OS=Homo sapiens OX=9606 GN=THOC1 PE=1 SV=1	1	1	1	657	75.6	1
P20839	Inosine-5'-monophosphate dehydrogenase 1 OS=Homo sapiens OX=9606 GN=IMPDH1 PE=1 SV=2	2	1	1	514	55.4	1
P19823	Inter-alpha-trypsin inhibitor heavy chain H2 OS=Homo sapiens OX=9606 GN=ITIH2 PE=1 SV=2	1	1	1	946	106.4	1
Q99436	Proteasome subunit beta type-7 OS=Homo sapiens OX=9606 GN=PSMB7 PE=1 SV=1	3	1	1	277	29.9	1
P61296	Heart- and neural crest derivatives-expressed protein 2 OS=Homo sapiens OX=9606 GN=HAND2 PE=1 SV=1	4	1	1	217	23.7	1
Q6V1P9	Protocadherin-23 OS=Homo sapiens OX=9606 GN=DCHS2 PE=2 SV=2	0	1	1	3371	370	1
P53680	AP-2 complex subunit sigma OS=Homo sapiens OX=9606 GN=AP2S1 PE=1 SV=2	5	1	1	142	17	1
Q14011	Cold-inducible RNA-binding protein OS=Homo sapiens OX=9606 GN=CIRBP PE=1 SV=1	12	1	1	172	18.6
Q8WVJ2	NudC domain-containing protein 2 OS=Homo sapiens OX=9606 GN=NUDCD2 PE=1 SV=1	13	5	1	157	17.7
Q99714	3-hydroxyacyl-CoA dehydrogenase type-2 OS=Homo sapiens OX=9606 GN=HSD17B10 PE=1 SV=3	10	1	1	261	26.9
Q7L2J0	7SK snRNA methylphosphate capping enzyme OS=Homo sapiens OX=9606 GN=MEPCE PE=1 SV=1	1	1	1	689	74.3	1
Q9UGM3	Deleted in malignant brain tumors 1 protein OS=Homo sapiens OX=9606 GN=DMBT1 PE=1 SV=2	7	1	1	2413	260.6
Q9NZT1	Calmodulin-like protein 5 OS=Homo sapiens OX=9606 GN=CALML5 PE=1 SV=2	16	1	1	146	15.9
P04040	Catalase OS=Homo sapiens OX=9606 GN=CAT PE=1 SV=3	2	2	1	527	59.7
Q6NUQ4	Transmembrane protein 214 OS=Homo sapiens OX=9606 GN=TMEM214 PE=1 SV=2	2	1	1	689	77.1	1
Q15257	Serine/threonine-protein phosphatase 2A activator OS=Homo sapiens OX=9606 GN=PTPA PE=1 SV=3	2	1	1	358	40.6	1
P22528	Cornifin-B OS=Homo sapiens OX=9606 GN=SPRR1B PE=1 SV=2	9	2	1	89	9.9
Q9ULD0	2-oxoglutarate dehydrogenase-like, mitochondrial OS=Homo sapiens OX=9606 GN=OGDHL PE=1 SV=3	1	2	1	1010	114.4
P0DPP9	Embryonic testis differentiation protein homolog B OS=Homo sapiens OX=9606 GN=ETDB PE=4 SV=1	15	1	1	59	7	1
P40925	Malate dehydrogenase, cytoplasmic OS=Homo sapiens OX=9606 GN=MDH1 PE=1 SV=4	6	1	1	334	36.4	1
Q04941	Proteolipid protein 2 OS=Homo sapiens OX=9606 GN=PLP2 PE=1 SV=1	9	1	1	152	16.7	1
P06401	Progesterone receptor OS=Homo sapiens OX=9606 GN=PGR PE=1 SV=4	1	1	1	933	98.9	1
P26006	Integrin alpha-3 OS=Homo sapiens OX=9606 GN=ITGA3 PE=1 SV=5	1	1	1	1051	116.5	1
Q99550	M-phase phosphoprotein 9 OS=Homo sapiens OX=9606 GN=MPHOSPH9 PE=1 SV=5	1	1	1	1031	116.1	1
Q9H9C1	Spermatogenesis-defective protein 39 homolog OS=Homo sapiens OX=9606 GN=VIPAS39 PE=1 SV=1	1	1	1	493	57	1
Q969J5	Interleukin-22 receptor subunit alpha-2 OS=Homo sapiens OX=9606 GN=IL22RA2 PE=1 SV=1	4	2	1	263	30.5	2
Q53TQ3	INO80 complex subunit D OS=Homo sapiens OX=9606 GN=INO80D PE=1 SV=3	2	1	1	1027	113.1	1
Q9H7C4	Syncoilin OS=Homo sapiens OX=9606 GN=SYNC PE=1 SV=3	2	3	1	482	55.3	3
Q96QA5	Gasdermin-A OS=Homo sapiens OX=9606 GN=GSDMA PE=1 SV=4	3	1	1	445	49.3
Q15772	Striated muscle preferentially expressed protein kinase OS=Homo sapiens OX=9606 GN=SPEG PE=1 SV=4	1	1	1	3267	354.1
Q9Y6M4	Casein kinase I isoform gamma-3 OS=Homo sapiens OX=9606 GN=CSNK1G3 PE=1 SV=2	2	1	1	447	51.4	1
P28070	Proteasome subunit beta type-4 OS=Homo sapiens OX=9606 GN=PSMB4 PE=1 SV=4	3	1	1	264	29.2	1
P01040	Cystatin-A OS=Homo sapiens OX=9606 GN=CSTA PE=1 SV=1	8	1	1	98	11
Q9UI32	Glutaminase liver isoform, mitochondrial OS=Homo sapiens OX=9606 GN=GLS2 PE=1 SV=2	2	1	1	602	66.3
P18074	General transcription and DNA repair factor IIH helicase subunit XPD OS=Homo sapiens OX=9606 GN=ERCC2 PE=1 SV=1	1	1	1	760	86.9
Q16206	Ecto-NOX disulfide-thiol exchanger 2 OS=Homo sapiens OX=9606 GN=ENOX2 PE=1 SV=2	2	1	1	610	70	1
Q96B70	Leukocyte receptor cluster member 9 OS=Homo sapiens OX=9606 GN=LENG9 PE=2 SV=2	3	1	1	501	53.1	1
Q9BY07	Electrogenic sodium bicarbonate cotransporter 4 OS=Homo sapiens OX=9606 GN=SLC4A5 PE=2 SV=2	1	3	1	1137	126.2	1
Q9NZH7	Interleukin-36 beta OS=Homo sapiens OX=9606 GN=IL36B PE=1 SV=1	6	1	1	164	18.5	1
Q92952	Small conductance calcium-activated potassium channel protein 1 OS=Homo sapiens OX=9606 GN=KCNN1 PE=1 SV=2	1	1	1	543	59.9	1
Q8N7M0	Dynein light chain Tctex-type 5 OS=Homo sapiens OX=9606 GN=DYNLT5 PE=1 SV=2	4	1	1	179	20.7	1
Q6P4I2	WD repeat-containing protein 73 OS=Homo sapiens OX=9606 GN=WDR73 PE=1 SV=1	8	1	1	378	41.7
Q8IUN9	C-type lectin domain family 10 member A OS=Homo sapiens OX=9606 GN=CLEC10A PE=1 SV=1	2	1	1	316	35.4	1
O15085	Rho guanine nucleotide exchange factor 11 OS=Homo sapiens OX=9606 GN=ARHGEF11 PE=1 SV=1	1	2	1	1522	167.6
Q8IZF6	Adhesion G-protein coupled receptor G4 OS=Homo sapiens OX=9606 GN=ADGRG4 PE=2 SV=2	0	1	1	3080	333.2	1
Q14667	Protein KIAA0100 OS=Homo sapiens OX=9606 GN=KIAA0100 PE=1 SV=3	0	1	1	2235	253.5	1
Q9NUU6	Inactive ubiquitin thioesterase OTULINL OS=Homo sapiens OX=9606 GN=OTULINL PE=1 SV=1	2	1	1	356	42.2	1
Q495T6	Membrane metallo-endopeptidase-like 1 OS=Homo sapiens OX=9606 GN=MMEL1 PE=2 SV=2	1	2	1	779	89.3
Q9C037	E3 ubiquitin-protein ligase TRIM4 OS=Homo sapiens OX=9606 GN=TRIM4 PE=1 SV=2	2	1	1	500	57.4	1
Q9Y620	DNA repair and recombination protein RAD54B OS=Homo sapiens OX=9606 GN=RAD54B PE=1 SV=1	1	2	1	910	102.9	1
Q9Y252	E3 ubiquitin-protein ligase RNF6 OS=Homo sapiens OX=9606 GN=RNF6 PE=1 SV=1	1	1	1	685	78	1
Q8TEQ6	Gem-associated protein 5 OS=Homo sapiens OX=9606 GN=GEMIN5 PE=1 SV=3	1	1	1	1508	168.5	1
O15031	Plexin-B2 OS=Homo sapiens OX=9606 GN=PLXNB2 PE=1 SV=3	0	1	1	1838	205	1
Q9BQS8	FYVE and coiled-coil domain-containing protein 1 OS=Homo sapiens OX=9606 GN=FYCO1 PE=1 SV=3	1	1	1	1478	166.9
Q8IX29	F-box only protein 16 OS=Homo sapiens OX=9606 GN=FBXO16 PE=1 SV=1	3	1	1	292	34.6
Q9BVK6	Transmembrane emp24 domain-containing protein 9 OS=Homo sapiens OX=9606 GN=TMED9 PE=1 SV=2	9	2	1	235	27.3
Q99439	Calponin-2 OS=Homo sapiens OX=9606 GN=CNN2 PE=1 SV=4	3	1	1	309	33.7	1
Q92696	Geranylgeranyl transferase type-2 subunit alpha OS=Homo sapiens OX=9606 GN=RABGGTA PE=1 SV=2	1	1	1	567	65	1
Q92570	Nuclear receptor subfamily 4 group A member 3 OS=Homo sapiens OX=9606 GN=NR4A3 PE=1 SV=3	1	1	1	626	68.2	1
Q92538	Golgi-specific brefeldin A-resistance guanine nucleotide exchange factor 1 OS=Homo sapiens OX=9606 GN=GBF1 PE=1 SV=2	0	1	1	1859	206.3	1
Q9UNP9	Peptidyl-prolyl cis-trans isomerase E OS=Homo sapiens OX=9606 GN=PPIE PE=1 SV=1	2	1	1	301	33.4	1
P20618	Proteasome subunit beta type-1 OS=Homo sapiens OX=9606 GN=PSMB1 PE=1 SV=2	2	1	1	241	26.5	1
Q8WXE9	Stonin-2 OS=Homo sapiens OX=9606 GN=STON2 PE=1 SV=1	1	1	1	905	101.1	1
Q15149	Plectin OS=Homo sapiens OX=9606 GN=PLEC PE=1 SV=3	71	2916	394	4684	531.5	1414	1156
Q04695	Keratin, type I cytoskeletal 17 OS=Homo sapiens OX=9606 GN=KRT17 PE=1 SV=2	87	1185	33	432	48.1	453	467
P58107	Epiplakin OS=Homo sapiens OX=9606 GN=EPPK1 PE=1 SV=3	70	1106	153	5088	555.3	562	418
P19338	Nucleolin OS=Homo sapiens OX=9606 GN=NCL PE=1 SV=3	47	1468	61	710	76.6	723	372
P08727	Keratin, type I cytoskeletal 19 OS=Homo sapiens OX=9606 GN=KRT19 PE=1 SV=4	89	917	29	400	44.1	360	361
P22626	Heterogeneous nuclear ribonucleoproteins A2/B1 OS=Homo sapiens OX=9606 GN=HNRNPA2B1 PE=1 SV=2	76	879	34	353	37.4	380	318
P08729	Keratin, type II cytoskeletal 7 OS=Homo sapiens OX=9606 GN=KRT7 PE=1 SV=5	72	785	36	469	51.4	304	287
P09651	Heterogeneous nuclear ribonucleoprotein A1 OS=Homo sapiens OX=9606 GN=HNRNPA1 PE=1 SV=5	55	659	26	372	38.7	285	252
P05787	Keratin, type II cytoskeletal 8 OS=Homo sapiens OX=9606 GN=KRT8 PE=1 SV=7	83	684	43	483	53.7	268	243
P13647	Keratin, type II cytoskeletal 5 OS=Homo sapiens OX=9606 GN=KRT5 PE=1 SV=3	66	675	35	590	62.3	194	213
P02538	Keratin, type II cytoskeletal 6A OS=Homo sapiens OX=9606 GN=KRT6A PE=1 SV=3	66	639	3	564	60	194	206
P02533	Keratin, type I cytoskeletal 14 OS=Homo sapiens OX=9606 GN=KRT14 PE=1 SV=4	75	617	13	472	51.5	192	196
P04259	Keratin, type II cytoskeletal 6B OS=Homo sapiens OX=9606 GN=KRT6B PE=1 SV=5	65	610	3	564	60	176	183
P61978	Heterogeneous nuclear ribonucleoprotein K OS=Homo sapiens OX=9606 GN=HNRNPK PE=1 SV=1	70	378	32	463	50.9	174	158
P13646	Keratin, type I cytoskeletal 13 OS=Homo sapiens OX=9606 GN=KRT13 PE=1 SV=4	66	443	26	458	49.6	174	156
P60709	Actin, cytoplasmic 1 OS=Homo sapiens OX=9606 GN=ACTB PE=1 SV=1	71	428	10	375	41.7	175	140
O60437	Periplakin OS=Homo sapiens OX=9606 GN=PPL PE=1 SV=4	59	306	106	1756	204.6	172	131
P07900	Heat shock protein HSP 90-alpha OS=Homo sapiens OX=9606 GN=HSP90AA1 PE=1 SV=5	57	285	33	732	84.6	132	127
P51991	Heterogeneous nuclear ribonucleoprotein A3 OS=Homo sapiens OX=9606 GN=HNRNPA3 PE=1 SV=2	53	300	30	378	39.6	134	126
P38159	RNA-binding motif protein, X chromosome OS=Homo sapiens OX=9606 GN=RBMX PE=1 SV=3	63	252	13	391	42.3	125	122
P08779	Keratin, type I cytoskeletal 16 OS=Homo sapiens OX=9606 GN=KRT16 PE=1 SV=4	69	446	16	473	51.2	112	121
P08238	Heat shock protein HSP 90-beta OS=Homo sapiens OX=9606 GN=HSP90AB1 PE=1 SV=4	52	259	28	724	83.2	122	116
O60506	Heterogeneous nuclear ribonucleoprotein Q OS=Homo sapiens OX=9606 GN=SYNCRIP PE=1 SV=2	54	257	31	623	69.6	111	114
P11021	Endoplasmic reticulum chaperone BiP OS=Homo sapiens OX=9606 GN=HSPA5 PE=1 SV=2	58	268	40	654	72.3	142	114
Q14103	Heterogeneous nuclear ribonucleoprotein D0 OS=Homo sapiens OX=9606 GN=HNRNPD PE=1 SV=1	50	292	25	355	38.4	144	113
P13010	X-ray repair cross-complementing protein 5 OS=Homo sapiens OX=9606 GN=XRCC5 PE=1 SV=3	66	333	49	732	82.7	205	111
Q00839	Heterogeneous nuclear ribonucleoprotein U OS=Homo sapiens OX=9606 GN=HNRNPU PE=1 SV=6	50	279	47	825	90.5	133	111
Q1KMD3	Heterogeneous nuclear ribonucleoprotein U-like protein 2 OS=Homo sapiens OX=9606 GN=HNRNPUL2 PE=1 SV=1	56	226	52	747	85.1	115	107
P12956	X-ray repair cross-complementing protein 6 OS=Homo sapiens OX=9606 GN=XRCC6 PE=1 SV=2	63	321	51	609	69.8	195	107
P14618	Pyruvate kinase PKM OS=Homo sapiens OX=9606 GN=PKM PE=1 SV=4	75	233	37	531	57.9	99	106
Q08211	ATP-dependent RNA helicase A OS=Homo sapiens OX=9606 GN=DHX9 PE=1 SV=4	53	257	58	1270	140.9	128	104
P13645	Keratin, type I cytoskeletal 10 OS=Homo sapiens OX=9606 GN=KRT10 PE=1 SV=6	60	684	36	584	58.8	133	103
P04264	Keratin, type II cytoskeletal 1 OS=Homo sapiens OX=9606 GN=KRT1 PE=1 SV=6	69	886	52	644	66	157	102
O43390	Heterogeneous nuclear ribonucleoprotein R OS=Homo sapiens OX=9606 GN=HNRNPR PE=1 SV=1	45	214	24	633	70.9	102	100
P35908	Keratin, type II cytoskeletal 2 epidermal OS=Homo sapiens OX=9606 GN=KRT2 PE=1 SV=2	77	660	41	639	65.4	134	98
P07910	Heterogeneous nuclear ribonucleoproteins C1/C2 OS=Homo sapiens OX=9606 GN=HNRNPC PE=1 SV=4	42	237	19	306	33.7	107	98
P11142	Heat shock cognate 71 kDa protein OS=Homo sapiens OX=9606 GN=HSPA8 PE=1 SV=1	53	231	28	646	70.9	116	96
O43707	Alpha-actinin-4 OS=Homo sapiens OX=9606 GN=ACTN4 PE=1 SV=2	69	225	40	911	104.8	124	96
P43243	Matrin-3 OS=Homo sapiens OX=9606 GN=MATR3 PE=1 SV=2	60	226	50	847	94.6	121	95
O95678	Keratin, type II cytoskeletal 75 OS=Homo sapiens OX=9606 GN=KRT75 PE=1 SV=2	27	288	2	551	59.5	86	91
Q6P2Q9	Pre-mRNA-processing-splicing factor 8 OS=Homo sapiens OX=9606 GN=PRPF8 PE=1 SV=2	40	230	88	2335	273.4	139	91
P68133	Actin, alpha skeletal muscle OS=Homo sapiens OX=9606 GN=ACTA1 PE=1 SV=1	39	259	4	377	42	108	89
O14979	Heterogeneous nuclear ribonucleoprotein D-like OS=Homo sapiens OX=9606 GN=HNRNPDL PE=1 SV=3	41	187	20	420	46.4	86	87
P26599	Polypyrimidine tract-binding protein 1 OS=Homo sapiens OX=9606 GN=PTBP1 PE=1 SV=2	60	207	21	557	59.6	97	85
Q96E39	RNA binding motif protein, X-linked-like-1 OS=Homo sapiens OX=9606 GN=RBMXL1 PE=1 SV=1	58	177	8	390	42.1	87	85
P15924	Desmoplakin OS=Homo sapiens OX=9606 GN=DSP PE=1 SV=3	27	213	77	2871	331.6	78	83
Q12906	Interleukin enhancer-binding factor 3 OS=Homo sapiens OX=9606 GN=ILF3 PE=1 SV=3	50	194	32	894	95.3	110	83
Q15424	Scaffold attachment factor B1 OS=Homo sapiens OX=9606 GN=SAFB PE=1 SV=4	37	178	28	915	102.6	92	83
Q14151	Scaffold attachment factor B2 OS=Homo sapiens OX=9606 GN=SAFB2 PE=1 SV=1	42	170	25	953	107.4	84	83
P06748	Nucleophosmin OS=Homo sapiens OX=9606 GN=NPM1 PE=1 SV=2	63	209	17	294	32.6	92	81
Q9P2E9	Ribosome-binding protein 1 OS=Homo sapiens OX=9606 GN=RRBP1 PE=1 SV=5	39	132	45	1410	152.4	53	78
P05783	Keratin, type I cytoskeletal 18 OS=Homo sapiens OX=9606 GN=KRT18 PE=1 SV=2	72	200	31	430	48	87	75
P29590	Protein PML OS=Homo sapiens OX=9606 GN=PML PE=1 SV=3	52	159	44	882	97.5	83	73
Q15029	116 kDa U5 small nuclear ribonucleoprotein component OS=Homo sapiens OX=9606 GN=EFTUD2 PE=1 SV=1	57	169	47	972	109.4	91	72
Q9NR30	Nucleolar RNA helicase 2 OS=Homo sapiens OX=9606 GN=DDX21 PE=1 SV=5	53	152	39	783	87.3	76	70
Q03252	Lamin-B2 OS=Homo sapiens OX=9606 GN=LMNB2 PE=1 SV=4	54	146	35	620	69.9	76	70
P22087	rRNA 2'-O-methyltransferase fibrillarin OS=Homo sapiens OX=9606 GN=FBL PE=1 SV=2	52	143	19	321	33.8	65	68
Q13501	Sequestosome-1 OS=Homo sapiens OX=9606 GN=SQSTM1 PE=1 SV=1	76	119	20	440	47.7	45	68
P26641	Elongation factor 1-gamma OS=Homo sapiens OX=9606 GN=EEF1G PE=1 SV=3	54	166	25	437	50.1	84	68
P17844	Probable ATP-dependent RNA helicase DDX5 OS=Homo sapiens OX=9606 GN=DDX5 PE=1 SV=1	54	142	24	614	69.1	69	66
P62701	40S ribosomal protein S4, X isoform OS=Homo sapiens OX=9606 GN=RPS4X PE=1 SV=2	75	138	26	263	29.6	68	66
P08621	U1 small nuclear ribonucleoprotein 70 kDa OS=Homo sapiens OX=9606 GN=SNRNP70 PE=1 SV=2	43	143	26	437	51.5	76	66
P68104	Elongation factor 1-alpha 1 OS=Homo sapiens OX=9606 GN=EEF1A1 PE=1 SV=1	49	185	14	462	50.1	73	65
P31943	Heterogeneous nuclear ribonucleoprotein H OS=Homo sapiens OX=9606 GN=HNRNPH1 PE=1 SV=4	56	168	9	449	49.2	76	65
O14879	Interferon-induced protein with tetratricopeptide repeats 3 OS=Homo sapiens OX=9606 GN=IFIT3 PE=1 SV=1	80	113	32	490	56	46	65
P07437	Tubulin beta chain OS=Homo sapiens OX=9606 GN=TUBB PE=1 SV=2	73	169	4	444	49.6	103	64
P09914	Interferon-induced protein with tetratricopeptide repeats 1 OS=Homo sapiens OX=9606 GN=IFIT1 PE=1 SV=2	66	127	27	478	55.3	62	64
P06733	Alpha-enolase OS=Homo sapiens OX=9606 GN=ENO1 PE=1 SV=2	68	137	25	434	47.1	60	63
Q99729	Heterogeneous nuclear ribonucleoprotein A/B OS=Homo sapiens OX=9606 GN=HNRNPAB PE=1 SV=2	31	160	14	332	36.2	74	62
O76021	Ribosomal L1 domain-containing protein 1 OS=Homo sapiens OX=9606 GN=RSL1D1 PE=1 SV=3	44	129	30	490	54.9	63	62
P68371	Tubulin beta-4B chain OS=Homo sapiens OX=9606 GN=TUBB4B PE=1 SV=1	73	164	4	445	49.8	100	61
P52272	Heterogeneous nuclear ribonucleoprotein M OS=Homo sapiens OX=9606 GN=HNRNPM PE=1 SV=3	58	162	40	730	77.5	92	60
P14866	Heterogeneous nuclear ribonucleoprotein L OS=Homo sapiens OX=9606 GN=HNRNPL PE=1 SV=2	52	160	20	589	64.1	80	59
P21333	Filamin-A OS=Homo sapiens OX=9606 GN=FLNA PE=1 SV=4	27	99	46	2647	280.6	40	59
P20700	Lamin-B1 OS=Homo sapiens OX=9606 GN=LMNB1 PE=1 SV=2	59	133	32	586	66.4	73	58
Q12905	Interleukin enhancer-binding factor 2 OS=Homo sapiens OX=9606 GN=ILF2 PE=1 SV=2	61	123	19	390	43	52	58
O75643	U5 small nuclear ribonucleoprotein 200 kDa helicase OS=Homo sapiens OX=9606 GN=SNRNP200 PE=1 SV=2	35	157	65	2136	244.4	97	57
P35527	Keratin, type I cytoskeletal 9 OS=Homo sapiens OX=9606 GN=KRT9 PE=1 SV=3	63	441	40	623	62	91	56
Q07955	Serine/arginine-rich splicing factor 1 OS=Homo sapiens OX=9606 GN=SRSF1 PE=1 SV=2	53	114	14	248	27.7	58	54
Q9UKM9	RNA-binding protein Raly OS=Homo sapiens OX=9606 GN=RALY PE=1 SV=1	59	116	21	306	32.4	55	54
Q14764	Major vault protein OS=Homo sapiens OX=9606 GN=MVP PE=1 SV=4	55	150	42	893	99.3	82	54
P07237	Protein disulfide-isomerase OS=Homo sapiens OX=9606 GN=P4HB PE=1 SV=3	60	119	31	508	57.1	65	54
Q6S8J3	POTE ankyrin domain family member E OS=Homo sapiens OX=9606 GN=POTEE PE=2 SV=3	13	188	1	1075	121.3	70	54
P23381	Tryptophan--tRNA ligase, cytoplasmic OS=Homo sapiens OX=9606 GN=WARS1 PE=1 SV=2	69	133	27	471	53.1	79	54
P12035	Keratin, type II cytoskeletal 3 OS=Homo sapiens OX=9606 GN=KRT3 PE=1 SV=3	15	203	1	628	64.4	53	53
Q13838	Spliceosome RNA helicase DDX39B OS=Homo sapiens OX=9606 GN=DDX39B PE=1 SV=1	51	126	24	428	49	64	53
P46781	40S ribosomal protein S9 OS=Homo sapiens OX=9606 GN=RPS9 PE=1 SV=3	50	108	19	194	22.6	53	53
O75369	Filamin-B OS=Homo sapiens OX=9606 GN=FLNB PE=1 SV=2	33	125	59	2602	278	71	53
P36578	60S ribosomal protein L4 OS=Homo sapiens OX=9606 GN=RPL4 PE=1 SV=5	49	127	27	427	47.7	67	53
Q15233	Non-POU domain-containing octamer-binding protein OS=Homo sapiens OX=9606 GN=NONO PE=1 SV=4	45	123	27	471	54.2	67	52
Q15646	2'-5'-oligoadenylate synthase-like protein OS=Homo sapiens OX=9606 GN=OASL PE=1 SV=2	54	117	25	514	59.2	60	52
P30101	Protein disulfide-isomerase A3 OS=Homo sapiens OX=9606 GN=PDIA3 PE=1 SV=4	57	108	26	505	56.7	52	52
Q02878	60S ribosomal protein L6 OS=Homo sapiens OX=9606 GN=RPL6 PE=1 SV=3	47	109	19	288	32.7	57	51
P18124	60S ribosomal protein L7 OS=Homo sapiens OX=9606 GN=RPL7 PE=1 SV=1	60	107	22	248	29.2	54	51
Q86VP1	Tax1-binding protein 1 OS=Homo sapiens OX=9606 GN=TAX1BP1 PE=1 SV=2	41	71	28	789	90.8	21	50
P23246	Splicing factor, proline- and glutamine-rich OS=Homo sapiens OX=9606 GN=SFPQ PE=1 SV=2	41	117	26	707	76.1	63	50
P52597	Heterogeneous nuclear ribonucleoprotein F OS=Homo sapiens OX=9606 GN=HNRNPF PE=1 SV=3	53	120	13	415	45.6	56	50
Q5K651	Sterile alpha motif domain-containing protein 9 OS=Homo sapiens OX=9606 GN=SAMD9 PE=1 SV=1	41	142	51	1589	184.2	90	49
Q15393	Splicing factor 3B subunit 3 OS=Homo sapiens OX=9606 GN=SF3B3 PE=1 SV=4	37	110	37	1217	135.5	59	49
Q9BQE3	Tubulin alpha-1C chain OS=Homo sapiens OX=9606 GN=TUBA1C PE=1 SV=1	48	112	6	449	49.9	54	48
P55795	Heterogeneous nuclear ribonucleoprotein H2 OS=Homo sapiens OX=9606 GN=HNRNPH2 PE=1 SV=1	41	118	7	449	49.2	57	48
Q09028	Histone-binding protein RBBP4 OS=Homo sapiens OX=9606 GN=RBBP4 PE=1 SV=3	53	98	8	425	47.6	48	48
Q14CN4	Keratin, type II cytoskeletal 72 OS=Homo sapiens OX=9606 GN=KRT72 PE=1 SV=2	10	143	1	511	55.8	50	48
Q92945	Far upstream element-binding protein 2 OS=Homo sapiens OX=9606 GN=KHSRP PE=1 SV=4	51	126	27	711	73.1	79	47
Q13573	SNW domain-containing protein 1 OS=Homo sapiens OX=9606 GN=SNW1 PE=1 SV=1	51	102	26	536	61.5	55	47
Q13151	Heterogeneous nuclear ribonucleoprotein A0 OS=Homo sapiens OX=9606 GN=HNRNPA0 PE=1 SV=1	52	118	14	305	30.8	47	47
P13639	Elongation factor 2 OS=Homo sapiens OX=9606 GN=EEF2 PE=1 SV=4	37	84	28	858	95.3	33	46
Q92841	Probable ATP-dependent RNA helicase DDX17 OS=Homo sapiens OX=9606 GN=DDX17 PE=1 SV=2	40	97	20	729	80.2	47	46
P62979	Ubiquitin-40S ribosomal protein S27a OS=Homo sapiens OX=9606 GN=RPS27A PE=1 SV=2	60	108	10	156	18	43	46
Q15717	ELAV-like protein 1 OS=Homo sapiens OX=9606 GN=ELAVL1 PE=1 SV=2	57	102	19	326	36.1	52	45
P14923	Junction plakoglobin OS=Homo sapiens OX=9606 GN=JUP PE=1 SV=3	62	151	32	745	81.7	69	45
P62277	40S ribosomal protein S13 OS=Homo sapiens OX=9606 GN=RPS13 PE=1 SV=2	50	83	12	151	17.2	38	45
P0DMV9	Heat shock 70 kDa protein 1B OS=Homo sapiens OX=9606 GN=HSPA1B PE=1 SV=1	45	100	24	641	70	53	44
Q14126	Desmoglein-2 OS=Homo sapiens OX=9606 GN=DSG2 PE=1 SV=2	40	118	35	1118	122.2	69	43
Q8IY21	Probable ATP-dependent RNA helicase DDX60 OS=Homo sapiens OX=9606 GN=DDX60 PE=1 SV=3	26	101	42	1712	197.7	57	43
P14625	Endoplasmin OS=Homo sapiens OX=9606 GN=HSP90B1 PE=1 SV=1	40	94	30	803	92.4	51	43
Q13242	Serine/arginine-rich splicing factor 9 OS=Homo sapiens OX=9606 GN=SRSF9 PE=1 SV=1	68	84	17	221	25.5	41	42
Q96AE4	Far upstream element-binding protein 1 OS=Homo sapiens OX=9606 GN=FUBP1 PE=1 SV=3	50	139	24	644	67.5	97	42
P61247	40S ribosomal protein S3a OS=Homo sapiens OX=9606 GN=RPS3A PE=1 SV=2	57	95	20	264	29.9	44	42
O00567	Nucleolar protein 56 OS=Homo sapiens OX=9606 GN=NOP56 PE=1 SV=4	47	91	23	594	66	47	42
Q9NYF8	Bcl-2-associated transcription factor 1 OS=Homo sapiens OX=9606 GN=BCLAF1 PE=1 SV=2	29	96	26	920	106.1	55	41
Q13813	Spectrin alpha chain, non-erythrocytic 1 OS=Homo sapiens OX=9606 GN=SPTAN1 PE=1 SV=3	25	104	55	2472	284.4	62	41
Q08945	FACT complex subunit SSRP1 OS=Homo sapiens OX=9606 GN=SSRP1 PE=1 SV=1	41	103	30	709	81	61	41
P38919	Eukaryotic initiation factor 4A-III OS=Homo sapiens OX=9606 GN=EIF4A3 PE=1 SV=4	44	85	18	411	46.8	42	40
Q9UMS4	Pre-mRNA-processing factor 19 OS=Homo sapiens OX=9606 GN=PRPF19 PE=1 SV=1	44	89	18	504	55.1	48	40
P67809	Y-box-binding protein 1 OS=Homo sapiens OX=9606 GN=YBX1 PE=1 SV=3	55	95	8	324	35.9	44	40
P49327	Fatty acid synthase OS=Homo sapiens OX=9606 GN=FASN PE=1 SV=3	21	58	36	2511	273.3	12	40
Q8IY81	pre-rRNA 2'-O-ribose RNA methyltransferase FTSJ3 OS=Homo sapiens OX=9606 GN=FTSJ3 PE=1 SV=2	39	78	29	847	96.5	39	39
Q13435	Splicing factor 3B subunit 2 OS=Homo sapiens OX=9606 GN=SF3B2 PE=1 SV=2	36	95	28	895	100.2	55	39
P12814	Alpha-actinin-1 OS=Homo sapiens OX=9606 GN=ACTN1 PE=1 SV=2	38	92	13	892	103	53	38
P27797	Calreticulin OS=Homo sapiens OX=9606 GN=CALR PE=1 SV=1	54	82	18	417	48.1	43	38
Q96I24	Far upstream element-binding protein 3 OS=Homo sapiens OX=9606 GN=FUBP3 PE=1 SV=2	55	94	23	572	61.6	56	38
P62424	60S ribosomal protein L7a OS=Homo sapiens OX=9606 GN=RPL7A PE=1 SV=2	50	81	18	266	30	41	38
P04406	Glyceraldehyde-3-phosphate dehydrogenase OS=Homo sapiens OX=9606 GN=GAPDH PE=1 SV=3	61	120	18	335	36	54	38
Q99848	Probable rRNA-processing protein EBP2 OS=Homo sapiens OX=9606 GN=EBNA1BP2 PE=1 SV=2	50	71	19	306	34.8	34	37
P60174	Triosephosphate isomerase OS=Homo sapiens OX=9606 GN=TPI1 PE=1 SV=4	91	83	20	249	26.7	43	37
Q13509	Tubulin beta-3 chain OS=Homo sapiens OX=9606 GN=TUBB3 PE=1 SV=2	32	96	1	450	50.4	58	37
P68366	Tubulin alpha-4A chain OS=Homo sapiens OX=9606 GN=TUBA4A PE=1 SV=1	47	94	6	448	49.9	48	37
Q86Y46	Keratin, type II cytoskeletal 73 OS=Homo sapiens OX=9606 GN=KRT73 PE=1 SV=1	13	119	1	540	58.9	33	37
P07355	Annexin A2 OS=Homo sapiens OX=9606 GN=ANXA2 PE=1 SV=2	67	90	23	339	38.6	37	36
Q99456	Keratin, type I cytoskeletal 12 OS=Homo sapiens OX=9606 GN=KRT12 PE=1 SV=1	11	113	1	494	53.5	28	36
P19525	Interferon-induced, double-stranded RNA-activated protein kinase OS=Homo sapiens OX=9606 GN=EIF2AK2 PE=1 SV=2	39	75	23	551	62.1	36	35
P39023	60S ribosomal protein L3 OS=Homo sapiens OX=9606 GN=RPL3 PE=1 SV=2	46	88	21	403	46.1	44	35
Q16576	Histone-binding protein RBBP7 OS=Homo sapiens OX=9606 GN=RBBP7 PE=1 SV=1	40	78	7	425	47.8	42	35
Q9BZE4	GTP-binding protein 4 OS=Homo sapiens OX=9606 GN=GTPBP4 PE=1 SV=3	52	85	31	634	73.9	49	35
Q96T23	Remodeling and spacing factor 1 OS=Homo sapiens OX=9606 GN=RSF1 PE=1 SV=2	28	79	31	1441	163.7	44	35
O60832	H/ACA ribonucleoprotein complex subunit DKC1 OS=Homo sapiens OX=9606 GN=DKC1 PE=1 SV=3	39	67	18	514	57.6	32	35
P15311	Ezrin OS=Homo sapiens OX=9606 GN=EZR PE=1 SV=4	32	68	13	586	69.4	33	35
P29692	Elongation factor 1-delta OS=Homo sapiens OX=9606 GN=EEF1D PE=1 SV=5	47	78	16	281	31.1	37	34
P40429	60S ribosomal protein L13a OS=Homo sapiens OX=9606 GN=RPL13A PE=1 SV=2	41	74	14	203	23.6	38	34
P04792	Heat shock protein beta-1 OS=Homo sapiens OX=9606 GN=HSPB1 PE=1 SV=2	91	66	13	205	22.8	27	33
P62241	40S ribosomal protein S8 OS=Homo sapiens OX=9606 GN=RPS8 PE=1 SV=2	60	83	16	208	24.2	41	33
P46940	Ras GTPase-activating-like protein IQGAP1 OS=Homo sapiens OX=9606 GN=IQGAP1 PE=1 SV=1	32	81	43	1657	189.1	44	33
Q7Z794	Keratin, type II cytoskeletal 1b OS=Homo sapiens OX=9606 GN=KRT77 PE=1 SV=3	10	144	3	578	61.9	33	33
P62081	40S ribosomal protein S7 OS=Homo sapiens OX=9606 GN=RPS7 PE=1 SV=1	68	59	14	194	22.1	27	32
P18621	60S ribosomal protein L17 OS=Homo sapiens OX=9606 GN=RPL17 PE=1 SV=3	47	78	11	184	21.4	41	32
P55072	Transitional endoplasmic reticulum ATPase OS=Homo sapiens OX=9606 GN=VCP PE=1 SV=4	42	68	26	806	89.3	35	32
P05141	ADP/ATP translocase 2 OS=Homo sapiens OX=9606 GN=SLC25A5 PE=1 SV=7	42	79	3	298	32.8	38	32
P19013	Keratin, type II cytoskeletal 4 OS=Homo sapiens OX=9606 GN=KRT4 PE=1 SV=5	29	81	8	520	56.1	31	32
P26038	Moesin OS=Homo sapiens OX=9606 GN=MSN PE=1 SV=3	30	63	13	577	67.8	30	32
P84103	Serine/arginine-rich splicing factor 3 OS=Homo sapiens OX=9606 GN=SRSF3 PE=1 SV=1	46	81	9	164	19.3	42	32
Q14978	Nucleolar and coiled-body phosphoprotein 1 OS=Homo sapiens OX=9606 GN=NOLC1 PE=1 SV=2	19	61	15	699	73.6	26	31
P63104	14-3-3 protein zeta/delta OS=Homo sapiens OX=9606 GN=YWHAZ PE=1 SV=1	52	64	11	245	27.7	27	31
P23396	40S ribosomal protein S3 OS=Homo sapiens OX=9606 GN=RPS3 PE=1 SV=2	84	74	25	243	26.7	41	31
Q14137	Ribosome biogenesis protein BOP1 OS=Homo sapiens OX=9606 GN=BOP1 PE=1 SV=2	33	65	21	746	83.6	32	31
P62633	CCHC-type zinc finger nucleic acid binding protein OS=Homo sapiens OX=9606 GN=CNBP PE=1 SV=1	57	69	10	177	19.5	36	30
Q16629	Serine/arginine-rich splicing factor 7 OS=Homo sapiens OX=9606 GN=SRSF7 PE=1 SV=1	37	75	10	238	27.4	38	30
O00541	Pescadillo homolog OS=Homo sapiens OX=9606 GN=PES1 PE=1 SV=1	38	74	25	588	68	44	30
O00566	U3 small nucleolar ribonucleoprotein protein MPP10 OS=Homo sapiens OX=9606 GN=MPHOSPH10 PE=1 SV=2	30	59	16	681	78.8	29	30
Q9Y2X3	Nucleolar protein 58 OS=Homo sapiens OX=9606 GN=NOP58 PE=1 SV=1	48	76	19	529	59.5	44	30
P62280	40S ribosomal protein S11 OS=Homo sapiens OX=9606 GN=RPS11 PE=1 SV=3	61	62	15	158	18.4	31	30
P27694	Replication protein A 70 kDa DNA-binding subunit OS=Homo sapiens OX=9606 GN=RPA1 PE=1 SV=2	47	80	24	616	68.1	44	29
O75494	Serine/arginine-rich splicing factor 10 OS=Homo sapiens OX=9606 GN=SRSF10 PE=1 SV=1	32	58	12	262	31.3	27	29
Q15050	Ribosome biogenesis regulatory protein homolog OS=Homo sapiens OX=9606 GN=RRS1 PE=1 SV=2	42	50	19	365	41.2	21	29
P31947	14-3-3 protein sigma OS=Homo sapiens OX=9606 GN=SFN PE=1 SV=1	68	69	12	248	27.8	34	29
P62753	40S ribosomal protein S6 OS=Homo sapiens OX=9606 GN=RPS6 PE=1 SV=1	41	63	13	249	28.7	31	29
P26373	60S ribosomal protein L13 OS=Homo sapiens OX=9606 GN=RPL13 PE=1 SV=4	45	56	11	211	24.2	26	29
Q9Y5B9	FACT complex subunit SPT16 OS=Homo sapiens OX=9606 GN=SUPT16H PE=1 SV=1	33	78	32	1047	119.8	48	28
O00571	ATP-dependent RNA helicase DDX3X OS=Homo sapiens OX=9606 GN=DDX3X PE=1 SV=3	39	58	22	662	73.2	29	28
P11940	Polyadenylate-binding protein 1 OS=Homo sapiens OX=9606 GN=PABPC1 PE=1 SV=2	38	68	14	636	70.6	39	28
P00558	Phosphoglycerate kinase 1 OS=Homo sapiens OX=9606 GN=PGK1 PE=1 SV=3	47	51	16	417	44.6	23	28
Q15025	TNFAIP3-interacting protein 1 OS=Homo sapiens OX=9606 GN=TNIP1 PE=1 SV=2	25	33	16	636	71.8	5	28
O95758	Polypyrimidine tract-binding protein 3 OS=Homo sapiens OX=9606 GN=PTBP3 PE=1 SV=2	33	61	9	552	59.7	30	28
P35579	Myosin-9 OS=Homo sapiens OX=9606 GN=MYH9 PE=1 SV=4	14	36	18	1960	226.4	9	27
Q7Z2W4	Zinc finger CCCH-type antiviral protein 1 OS=Homo sapiens OX=9606 GN=ZC3HAV1 PE=1 SV=3	41	94	28	902	101.4	58	27
Q9BUJ2	Heterogeneous nuclear ribonucleoprotein U-like protein 1 OS=Homo sapiens OX=9606 GN=HNRNPUL1 PE=1 SV=2	30	54	20	856	95.7	27	27
Q05639	Elongation factor 1-alpha 2 OS=Homo sapiens OX=9606 GN=EEF1A2 PE=1 SV=1	30	96	1	463	50.4	32	27
P35268	60S ribosomal protein L22 OS=Homo sapiens OX=9606 GN=RPL22 PE=1 SV=2	65	54	10	128	14.8	25	27
P13667	Protein disulfide-isomerase A4 OS=Homo sapiens OX=9606 GN=PDIA4 PE=1 SV=2	45	64	28	645	72.9	37	26
P08758	Annexin A5 OS=Homo sapiens OX=9606 GN=ANXA5 PE=1 SV=2	54	45	17	320	35.9	18	26
Q16531	DNA damage-binding protein 1 OS=Homo sapiens OX=9606 GN=DDB1 PE=1 SV=1	36	87	34	1140	126.9	60	26
Q00610	Clathrin heavy chain 1 OS=Homo sapiens OX=9606 GN=CLTC PE=1 SV=5	17	43	22	1675	191.5	17	26
P21589	5'-nucleotidase OS=Homo sapiens OX=9606 GN=NT5E PE=1 SV=1	42	59	19	574	63.3	31	26
P12236	ADP/ATP translocase 3 OS=Homo sapiens OX=9606 GN=SLC25A6 PE=1 SV=4	50	64	3	298	32.8	30	26
Q96GQ7	Probable ATP-dependent RNA helicase DDX27 OS=Homo sapiens OX=9606 GN=DDX27 PE=1 SV=2	25	54	21	796	89.8	28	26
P31942	Heterogeneous nuclear ribonucleoprotein H3 OS=Homo sapiens OX=9606 GN=HNRNPH3 PE=1 SV=2	52	65	10	346	36.9	37	26
Q8IWA0	WD repeat-containing protein 75 OS=Homo sapiens OX=9606 GN=WDR75 PE=1 SV=1	31	56	22	830	94.4	31	25
P16989	Y-box-binding protein 3 OS=Homo sapiens OX=9606 GN=YBX3 PE=1 SV=4	43	61	7	372	40.1	32	25
O94776	Metastasis-associated protein MTA2 OS=Homo sapiens OX=9606 GN=MTA2 PE=1 SV=1	39	55	21	668	75	30	25
Q9Y2W1	Thyroid hormone receptor-associated protein 3 OS=Homo sapiens OX=9606 GN=THRAP3 PE=1 SV=2	20	70	19	955	108.6	45	25
Q13595	Transformer-2 protein homolog alpha OS=Homo sapiens OX=9606 GN=TRA2A PE=1 SV=1	39	54	10	282	32.7	27	25
P62995	Transformer-2 protein homolog beta OS=Homo sapiens OX=9606 GN=TRA2B PE=1 SV=1	45	60	11	288	33.6	30	25
P23497	Nuclear autoantigen Sp-100 OS=Homo sapiens OX=9606 GN=SP100 PE=1 SV=3	21	54	15	879	100.4	27	25
Q9H583	HEAT repeat-containing protein 1 OS=Homo sapiens OX=9606 GN=HEATR1 PE=1 SV=3	12	45	24	2144	242.2	20	25
Q13247	Serine/arginine-rich splicing factor 6 OS=Homo sapiens OX=9606 GN=SRSF6 PE=1 SV=2	32	53	9	344	39.6	22	25
Q06830	Peroxiredoxin-1 OS=Homo sapiens OX=9606 GN=PRDX1 PE=1 SV=1	76	67	14	199	22.1	28	24
O60716	Catenin delta-1 OS=Homo sapiens OX=9606 GN=CTNND1 PE=1 SV=1	27	53	23	968	108.1	29	24
Q9H0D6	5'-3' exoribonuclease 2 OS=Homo sapiens OX=9606 GN=XRN2 PE=1 SV=1	29	63	25	950	108.5	39	24
P05198	Eukaryotic translation initiation factor 2 subunit 1 OS=Homo sapiens OX=9606 GN=EIF2S1 PE=1 SV=3	54	55	17	315	36.1	30	24
Q99459	Cell division cycle 5-like protein OS=Homo sapiens OX=9606 GN=CDC5L PE=1 SV=2	38	50	21	802	92.2	26	24
Q9UKV3	Apoptotic chromatin condensation inducer in the nucleus OS=Homo sapiens OX=9606 GN=ACIN1 PE=1 SV=2	18	52	20	1341	151.8	27	24
P0CG39	POTE ankyrin domain family member J OS=Homo sapiens OX=9606 GN=POTEJ PE=3 SV=1	7	71	1	1038	117.3	29	24
P62244	40S ribosomal protein S15a OS=Homo sapiens OX=9606 GN=RPS15A PE=1 SV=2	56	54	11	130	14.8	29	24
Q08380	Galectin-3-binding protein OS=Homo sapiens OX=9606 GN=LGALS3BP PE=1 SV=1	35	53	15	585	65.3	29	23
P62805	Histone H4 OS=Homo sapiens OX=9606 GN=H4C16 PE=1 SV=2	59	76	13	103	11.4	39	23
Q9H307	Pinin OS=Homo sapiens OX=9606 GN=PNN PE=1 SV=5	28	53	20	717	81.6	30	23
P09913	Interferon-induced protein with tetratricopeptide repeats 2 OS=Homo sapiens OX=9606 GN=IFIT2 PE=1 SV=1	54	55	25	472	54.6	32	23
P41091	Eukaryotic translation initiation factor 2 subunit 3 OS=Homo sapiens OX=9606 GN=EIF2S3 PE=1 SV=3	47	55	18	472	51.1	32	23
Q6YHK3	CD109 antigen OS=Homo sapiens OX=9606 GN=CD109 PE=1 SV=2	21	54	25	1445	161.6	31	23
Q8NI36	WD repeat-containing protein 36 OS=Homo sapiens OX=9606 GN=WDR36 PE=1 SV=1	28	48	20	951	105.3	24	23
Q5QNW6	Histone H2B type 2-F OS=Homo sapiens OX=9606 GN=H2BC18 PE=1 SV=3	41	62	2	126	13.9	29	23
P62750	60S ribosomal protein L23a OS=Homo sapiens OX=9606 GN=RPL23A PE=1 SV=1	43	49	12	156	17.7	26	23
P61353	60S ribosomal protein L27 OS=Homo sapiens OX=9606 GN=RPL27 PE=1 SV=2	54	43	9	136	15.8	20	23
Q14134	Tripartite motif-containing protein 29 OS=Homo sapiens OX=9606 GN=TRIM29 PE=1 SV=2	39	50	20	588	65.8	28	22
P78371	T-complex protein 1 subunit beta OS=Homo sapiens OX=9606 GN=CCT2 PE=1 SV=4	46	48	19	535	57.5	22	22
P46777	60S ribosomal protein L5 OS=Homo sapiens OX=9606 GN=RPL5 PE=1 SV=3	47	58	16	297	34.3	31	22
P24534	Elongation factor 1-beta OS=Homo sapiens OX=9606 GN=EEF1B2 PE=1 SV=3	43	46	7	225	24.7	21	22
P47895	Aldehyde dehydrogenase family 1 member A3 OS=Homo sapiens OX=9606 GN=ALDH1A3 PE=1 SV=2	34	34	15	512	56.1	10	22
O95793	Double-stranded RNA-binding protein Staufen homolog 1 OS=Homo sapiens OX=9606 GN=STAU1 PE=1 SV=2	35	48	17	577	63.1	25	22
Q6DKI1	60S ribosomal protein L7-like 1 OS=Homo sapiens OX=9606 GN=RPL7L1 PE=1 SV=2	41	43	11	255	29.7	21	22
P83731	60S ribosomal protein L24 OS=Homo sapiens OX=9606 GN=RPL24 PE=1 SV=1	35	41	8	157	17.8	18	22
Q16658	Fascin OS=Homo sapiens OX=9606 GN=FSCN1 PE=1 SV=3	38	40	15	493	54.5	15	22
P04075	Fructose-bisphosphate aldolase A OS=Homo sapiens OX=9606 GN=ALDOA PE=1 SV=2	63	78	20	364	39.4	50	21
Q16778	Histone H2B type 2-E OS=Homo sapiens OX=9606 GN=H2BC21 PE=1 SV=3	41	59	2	126	13.9	28	21
P61313	60S ribosomal protein L15 OS=Homo sapiens OX=9606 GN=RPL15 PE=1 SV=2	39	44	8	204	24.1	21	21
P55209	Nucleosome assembly protein 1-like 1 OS=Homo sapiens OX=9606 GN=NAP1L1 PE=1 SV=1	26	39	8	391	45.3	18	21
P27824	Calnexin OS=Homo sapiens OX=9606 GN=CANX PE=1 SV=2	26	41	13	592	67.5	21	20
Q9BVJ6	U3 small nucleolar RNA-associated protein 14 homolog A OS=Homo sapiens OX=9606 GN=UTP14A PE=1 SV=1	29	31	17	771	87.9	11	20
P48643	T-complex protein 1 subunit epsilon OS=Homo sapiens OX=9606 GN=CCT5 PE=1 SV=1	42	42	19	541	59.6	21	20
Q96AG4	Leucine-rich repeat-containing protein 59 OS=Homo sapiens OX=9606 GN=LRRC59 PE=1 SV=1	52	48	13	307	34.9	28	20
P04083	Annexin A1 OS=Homo sapiens OX=9606 GN=ANXA1 PE=1 SV=2	53	43	16	346	38.7	22	20
Q07065	Cytoskeleton-associated protein 4 OS=Homo sapiens OX=9606 GN=CKAP4 PE=1 SV=2	44	45	21	602	66	25	20
P35606	Coatomer subunit beta' OS=Homo sapiens OX=9606 GN=COPB2 PE=1 SV=2	33	55	24	906	102.4	34	20
P84098	60S ribosomal protein L19 OS=Homo sapiens OX=9606 GN=RPL19 PE=1 SV=1	38	45	12	196	23.5	24	20
P12004	Proliferating cell nuclear antigen OS=Homo sapiens OX=9606 GN=PCNA PE=1 SV=1	51	41	13	261	28.8	21	20
P17987	T-complex protein 1 subunit alpha OS=Homo sapiens OX=9606 GN=TCP1 PE=1 SV=1	30	35	16	556	60.3	15	20
P50454	Serpin H1 OS=Homo sapiens OX=9606 GN=SERPINH1 PE=1 SV=2	39	27	12	418	46.4	7	20
P15880	40S ribosomal protein S2 OS=Homo sapiens OX=9606 GN=RPS2 PE=1 SV=2	45	46	13	293	31.3	24	20
P27635	60S ribosomal protein L10 OS=Homo sapiens OX=9606 GN=RPL10 PE=1 SV=5	61	56	16	214	24.6	36	20
O00425	Insulin-like growth factor 2 mRNA-binding protein 3 OS=Homo sapiens OX=9606 GN=IGF2BP3 PE=1 SV=2	38	41	15	579	63.7	21	20
Q16777	Histone H2A type 2-C OS=Homo sapiens OX=9606 GN=H2AC20 PE=1 SV=4	36	50	2	129	14	27	20
P61254	60S ribosomal protein L26 OS=Homo sapiens OX=9606 GN=RPL26 PE=1 SV=1	50	56	1	145	17.2	36	20
Q9UNX3	60S ribosomal protein L26-like 1 OS=Homo sapiens OX=9606 GN=RPL26L1 PE=1 SV=1	50	53	1	145	17.2	33	20
P23284	Peptidyl-prolyl cis-trans isomerase B OS=Homo sapiens OX=9606 GN=PPIB PE=1 SV=2	51	43	11	216	23.7	23	20
Q07020	60S ribosomal protein L18 OS=Homo sapiens OX=9606 GN=RPL18 PE=1 SV=2	52	45	11	188	21.6	21	20
Q15366	Poly(rC)-binding protein 2 OS=Homo sapiens OX=9606 GN=PCBP2 PE=1 SV=1	55	50	7	365	38.6	26	19
P35637	RNA-binding protein FUS OS=Homo sapiens OX=9606 GN=FUS PE=1 SV=1	20	54	7	526	53.4	34	19
P55265	Double-stranded RNA-specific adenosine deaminase OS=Homo sapiens OX=9606 GN=ADAR PE=1 SV=4	26	45	24	1226	136	26	19
P62847	40S ribosomal protein S24 OS=Homo sapiens OX=9606 GN=RPS24 PE=1 SV=1	41	43	7	133	15.4	22	19
P23528	Cofilin-1 OS=Homo sapiens OX=9606 GN=CFL1 PE=1 SV=3	63	33	8	166	18.5	13	19
Q9NWH9	SAFB-like transcription modulator OS=Homo sapiens OX=9606 GN=SLTM PE=1 SV=2	16	39	16	1034	117.1	20	19
Q03135	Caveolin-1 OS=Homo sapiens OX=9606 GN=CAV1 PE=1 SV=4	67	44	12	178	20.5	24	19
P50991	T-complex protein 1 subunit delta OS=Homo sapiens OX=9606 GN=CCT4 PE=1 SV=4	32	41	13	539	57.9	20	19
P62917	60S ribosomal protein L8 OS=Homo sapiens OX=9606 GN=RPL8 PE=1 SV=2	35	42	12	257	28	20	19
P62937	Peptidyl-prolyl cis-trans isomerase A OS=Homo sapiens OX=9606 GN=PPIA PE=1 SV=2	41	37	8	165	18	18	19
Q8WXF1	Paraspeckle component 1 OS=Homo sapiens OX=9606 GN=PSPC1 PE=1 SV=1	23	37	10	523	58.7	18	19
Q9Y3F4	Serine-threonine kinase receptor-associated protein OS=Homo sapiens OX=9606 GN=STRAP PE=1 SV=1	61	39	17	350	38.4	21	18
P02545	Prelamin-A/C OS=Homo sapiens OX=9606 GN=LMNA PE=1 SV=1	43	65	26	664	74.1	46	18
Q9BWF3	RNA-binding protein 4 OS=Homo sapiens OX=9606 GN=RBM4 PE=1 SV=1	52	48	17	364	40.3	30	18
P53621	Coatomer subunit alpha OS=Homo sapiens OX=9606 GN=COPA PE=1 SV=2	28	52	29	1224	138.3	34	18
Q8TDN6	Ribosome biogenesis protein BRX1 homolog OS=Homo sapiens OX=9606 GN=BRIX1 PE=1 SV=2	59	38	15	353	41.4	20	18
P60842	Eukaryotic initiation factor 4A-I OS=Homo sapiens OX=9606 GN=EIF4A1 PE=1 SV=1	36	48	11	406	46.1	26	18
P06731	Carcinoembryonic antigen-related cell adhesion molecule 5 OS=Homo sapiens OX=9606 GN=CEACAM5 PE=1 SV=4	19	44	7	702	76.7	22	18
P50990	T-complex protein 1 subunit theta OS=Homo sapiens OX=9606 GN=CCT8 PE=1 SV=4	39	41	19	548	59.6	22	18
P62263	40S ribosomal protein S14 OS=Homo sapiens OX=9606 GN=RPS14 PE=1 SV=3	43	40	10	151	16.3	21	18
Q6NZI2	Caveolae-associated protein 1 OS=Homo sapiens OX=9606 GN=CAVIN1 PE=1 SV=1	23	38	10	390	43.5	20	18
Q13268	Dehydrogenase/reductase SDR family member 2, mitochondrial OS=Homo sapiens OX=9606 GN=DHRS2 PE=1 SV=4	54	49	13	280	29.9	25	18
P02768	Albumin OS=Homo sapiens OX=9606 GN=ALB PE=1 SV=2	40	111	22	609	69.3	25	18
Q07666	KH domain-containing, RNA-binding, signal transduction-associated protein 1 OS=Homo sapiens OX=9606 GN=KHDRBS1 PE=1 SV=1	27	43	9	443	48.2	25	18
P05388	60S acidic ribosomal protein P0 OS=Homo sapiens OX=9606 GN=RPLP0 PE=1 SV=1	48	41	12	317	34.3	21	18
P62829	60S ribosomal protein L23 OS=Homo sapiens OX=9606 GN=RPL23 PE=1 SV=1	54	39	8	140	14.9	21	18
P56182	Ribosomal RNA processing protein 1 homolog A OS=Homo sapiens OX=9606 GN=RRP1 PE=1 SV=1	35	38	13	461	52.8	20	18
Q96SI9	Spermatid perinuclear RNA-binding protein OS=Homo sapiens OX=9606 GN=STRBP PE=1 SV=1	9	36	1	672	73.6	18	18
Q99832	T-complex protein 1 subunit eta OS=Homo sapiens OX=9606 GN=CCT7 PE=1 SV=2	38	36	15	543	59.3	16	18
P42224	Signal transducer and activator of transcription 1-alpha/beta OS=Homo sapiens OX=9606 GN=STAT1 PE=1 SV=2	19	28	11	750	87.3	10	18
O75533	Splicing factor 3B subunit 1 OS=Homo sapiens OX=9606 GN=SF3B1 PE=1 SV=3	24	40	23	1304	145.7	22	17
O43290	U4/U6.U5 tri-snRNP-associated protein 1 OS=Homo sapiens OX=9606 GN=SART1 PE=1 SV=1	27	30	14	800	90.2	13	17
Q13137	Calcium-binding and coiled-coil domain-containing protein 2 OS=Homo sapiens OX=9606 GN=CALCOCO2 PE=1 SV=1	36	27	13	446	52.2	10	17
P30050	60S ribosomal protein L12 OS=Homo sapiens OX=9606 GN=RPL12 PE=1 SV=1	62	41	9	165	17.8	19	17
Q9UNX4	WD repeat-containing protein 3 OS=Homo sapiens OX=9606 GN=WDR3 PE=1 SV=1	22	34	18	943	106	16	17
Q13123	Protein Red OS=Homo sapiens OX=9606 GN=IK PE=1 SV=3	39	38	19	557	65.6	21	17
Q9Y6M1	Insulin-like growth factor 2 mRNA-binding protein 2 OS=Homo sapiens OX=9606 GN=IGF2BP2 PE=1 SV=2	25	33	10	599	66.1	8	17
P49368	T-complex protein 1 subunit gamma OS=Homo sapiens OX=9606 GN=CCT3 PE=1 SV=4	29	33	13	545	60.5	16	17
P53999	Activated RNA polymerase II transcriptional coactivator p15 OS=Homo sapiens OX=9606 GN=SUB1 PE=1 SV=3	50	49	10	127	14.4	32	16
P21980	Protein-glutamine gamma-glutamyltransferase 2 OS=Homo sapiens OX=9606 GN=TGM2 PE=1 SV=2	32	40	18	687	77.3	24	16
O14776	Transcription elongation regulator 1 OS=Homo sapiens OX=9606 GN=TCERG1 PE=1 SV=2	19	37	19	1098	123.8	21	16
Q9GZL7	Ribosome biogenesis protein WDR12 OS=Homo sapiens OX=9606 GN=WDR12 PE=1 SV=2	49	33	16	423	47.7	17	16
Q15365	Poly(rC)-binding protein 1 OS=Homo sapiens OX=9606 GN=PCBP1 PE=1 SV=2	39	36	7	356	37.5	17	16
P62258	14-3-3 protein epsilon OS=Homo sapiens OX=9606 GN=YWHAE PE=1 SV=1	52	37	10	255	29.2	17	16
Q12788	Transducin beta-like protein 3 OS=Homo sapiens OX=9606 GN=TBL3 PE=1 SV=2	27	30	15	808	89	14	16
P50914	60S ribosomal protein L14 OS=Homo sapiens OX=9606 GN=RPL14 PE=1 SV=4	28	40	7	215	23.4	21	16
P63167	Dynein light chain 1, cytoplasmic OS=Homo sapiens OX=9606 GN=DYNLL1 PE=1 SV=1	65	34	4	89	10.4	18	16
Q14697	Neutral alpha-glucosidase AB OS=Homo sapiens OX=9606 GN=GANAB PE=1 SV=3	19	32	15	944	106.8	16	16
P09661	U2 small nuclear ribonucleoprotein A' OS=Homo sapiens OX=9606 GN=SNRPA1 PE=1 SV=2	41	31	12	255	28.4	15	16
Q9UMY1	Nucleolar protein 7 OS=Homo sapiens OX=9606 GN=NOL7 PE=1 SV=2	34	29	11	257	29.4	13	16
Q8WVV4	Protein POF1B OS=Homo sapiens OX=9606 GN=POF1B PE=1 SV=3	29	27	14	589	68	11	16
P43490	Nicotinamide phosphoribosyltransferase OS=Homo sapiens OX=9606 GN=NAMPT PE=1 SV=1	25	25	11	491	55.5	9	16
P29728	2'-5'-oligoadenylate synthase 2 OS=Homo sapiens OX=9606 GN=OAS2 PE=1 SV=3	20	23	14	719	82.4	7	16
Q969X6	U3 small nucleolar RNA-associated protein 4 homolog OS=Homo sapiens OX=9606 GN=UTP4 PE=1 SV=1	33	43	18	686	76.8	27	15
Q15061	WD repeat-containing protein 43 OS=Homo sapiens OX=9606 GN=WDR43 PE=1 SV=3	30	48	16	677	74.8	33	15
Q13287	N-myc-interactor OS=Homo sapiens OX=9606 GN=NMI PE=1 SV=2	76	60	22	307	35	43	15
Q02543	60S ribosomal protein L18a OS=Homo sapiens OX=9606 GN=RPL18A PE=1 SV=2	39	39	10	176	20.7	21	15
P84243	Histone H3.3 OS=Homo sapiens OX=9606 GN=H3-3B PE=1 SV=2	24	35	2	136	15.3	16	15
Q13243	Serine/arginine-rich splicing factor 5 OS=Homo sapiens OX=9606 GN=SRSF5 PE=1 SV=1	32	37	8	272	31.2	17	15
Q9UQ80	Proliferation-associated protein 2G4 OS=Homo sapiens OX=9606 GN=PA2G4 PE=1 SV=3	46	48	17	394	43.8	33	15
P07195	L-lactate dehydrogenase B chain OS=Homo sapiens OX=9606 GN=LDHB PE=1 SV=2	39	38	12	334	36.6	22	15
Q7L7L0	Histone H2A type 3 OS=Homo sapiens OX=9606 GN=H2AC25 PE=1 SV=3	35	39	2	130	14.1	21	15
O43818	U3 small nucleolar RNA-interacting protein 2 OS=Homo sapiens OX=9606 GN=RRP9 PE=1 SV=1	30	34	14	475	51.8	19	15
P56537	Eukaryotic translation initiation factor 6 OS=Homo sapiens OX=9606 GN=EIF6 PE=1 SV=1	43	32	7	245	26.6	16	15
P07737	Profilin-1 OS=Homo sapiens OX=9606 GN=PFN1 PE=1 SV=2	46	31	7	140	15	15	15
P61981	14-3-3 protein gamma OS=Homo sapiens OX=9606 GN=YWHAG PE=1 SV=2	31	35	4	247	28.3	15	15
P61326	Protein mago nashi homolog OS=Homo sapiens OX=9606 GN=MAGOH PE=1 SV=1	63	28	9	146	17.2	13	15
Q8TED0	U3 small nucleolar RNA-associated protein 15 homolog OS=Homo sapiens OX=9606 GN=UTP15 PE=1 SV=3	47	40	19	518	58.4	24	14
P20042	Eukaryotic translation initiation factor 2 subunit 2 OS=Homo sapiens OX=9606 GN=EIF2S2 PE=1 SV=2	34	36	15	333	38.4	22	14
P14678	Small nuclear ribonucleoprotein-associated proteins B and B' OS=Homo sapiens OX=9606 GN=SNRPB PE=1 SV=2	29	36	8	240	24.6	22	14
P11413	Glucose-6-phosphate 1-dehydrogenase OS=Homo sapiens OX=9606 GN=G6PD PE=1 SV=4	25	32	12	515	59.2	18	14
Q86VM9	Zinc finger CCCH domain-containing protein 18 OS=Homo sapiens OX=9606 GN=ZC3H18 PE=1 SV=2	14	31	11	953	106.3	17	14
Q9Y5J1	U3 small nucleolar RNA-associated protein 18 homolog OS=Homo sapiens OX=9606 GN=UTP18 PE=1 SV=3	26	28	12	556	62	14	14
P62906	60S ribosomal protein L10a OS=Homo sapiens OX=9606 GN=RPL10A PE=1 SV=2	41	37	9	217	24.8	23	14
P16402	Histone H1.3 OS=Homo sapiens OX=9606 GN=H1-3 PE=1 SV=2	18	36	7	221	22.3	16	14
Q5QJE6	Deoxynucleotidyltransferase terminal-interacting protein 2 OS=Homo sapiens OX=9606 GN=DNTTIP2 PE=1 SV=2	18	23	10	756	84.4	9	14
Q13185	Chromobox protein homolog 3 OS=Homo sapiens OX=9606 GN=CBX3 PE=1 SV=4	43	24	5	183	20.8	8	14
Q15637	Splicing factor 1 OS=Homo sapiens OX=9606 GN=SF1 PE=1 SV=4	22	38	9	639	68.3	24	14
Q14258	E3 ubiquitin/ISG15 ligase TRIM25 OS=Homo sapiens OX=9606 GN=TRIM25 PE=1 SV=2	32	35	17	630	70.9	21	14
Q99873	Protein arginine N-methyltransferase 1 OS=Homo sapiens OX=9606 GN=PRMT1 PE=1 SV=3	35	34	10	371	42.4	20	14
P26639	Threonine--tRNA ligase 1, cytoplasmic OS=Homo sapiens OX=9606 GN=TARS1 PE=1 SV=3	25	34	17	723	83.4	20	14
P29034	Protein S100-A2 OS=Homo sapiens OX=9606 GN=S100A2 PE=1 SV=3	37	33	5	98	11.1	18	14
Q92804	TATA-binding protein-associated factor 2N OS=Homo sapiens OX=9606 GN=TAF15 PE=1 SV=1	8	31	2	592	61.8	17	14
P35222	Catenin beta-1 OS=Homo sapiens OX=9606 GN=CTNNB1 PE=1 SV=1	20	32	8	781	85.4	16	14
Q9BYG3	MKI67 FHA domain-interacting nucleolar phosphoprotein OS=Homo sapiens OX=9606 GN=NIFK PE=1 SV=1	40	29	12	293	34.2	15	14
Q9H0A0	RNA cytidine acetyltransferase OS=Homo sapiens OX=9606 GN=NAT10 PE=1 SV=2	16	30	13	1025	115.7	15	14
P08174	Complement decay-accelerating factor OS=Homo sapiens OX=9606 GN=CD55 PE=1 SV=4	29	29	10	381	41.4	15	14
Q14525	Keratin, type I cuticular Ha3-II OS=Homo sapiens OX=9606 GN=KRT33B PE=1 SV=3	25	69	1	404	46.2	14	14
P05161	Ubiquitin-like protein ISG15 OS=Homo sapiens OX=9606 GN=ISG15 PE=1 SV=5	37	27	6	165	17.9	11	14
P62913	60S ribosomal protein L11 OS=Homo sapiens OX=9606 GN=RPL11 PE=1 SV=2	29	25	7	178	20.2	11	14
Q9H9Y2	Ribosome production factor 1 OS=Homo sapiens OX=9606 GN=RPF1 PE=1 SV=2	36	34	11	349	40.1	21	13
P40227	T-complex protein 1 subunit zeta OS=Homo sapiens OX=9606 GN=CCT6A PE=1 SV=3	39	33	17	531	58	19	13
Q15269	Periodic tryptophan protein 2 homolog OS=Homo sapiens OX=9606 GN=PWP2 PE=1 SV=2	15	29	12	919	102.4	16	13
P62316	Small nuclear ribonucleoprotein Sm D2 OS=Homo sapiens OX=9606 GN=SNRPD2 PE=1 SV=1	53	29	7	118	13.5	16	13
P62249	40S ribosomal protein S16 OS=Homo sapiens OX=9606 GN=RPS16 PE=1 SV=2	55	27	9	146	16.4	14	13
Q08170	Serine/arginine-rich splicing factor 4 OS=Homo sapiens OX=9606 GN=SRSF4 PE=1 SV=2	17	29	4	494	56.6	13	13
Q9H8H0	Nucleolar protein 11 OS=Homo sapiens OX=9606 GN=NOL11 PE=1 SV=1	26	36	17	719	81.1	23	13
P13797	Plastin-3 OS=Homo sapiens OX=9606 GN=PLS3 PE=1 SV=4	27	35	12	630	70.8	22	13
P55081	Microfibrillar-associated protein 1 OS=Homo sapiens OX=9606 GN=MFAP1 PE=1 SV=2	26	29	9	439	51.9	16	13
P51149	Ras-related protein Rab-7a OS=Homo sapiens OX=9606 GN=RAB7A PE=1 SV=1	41	21	7	207	23.5	8	13
P42704	Leucine-rich PPR motif-containing protein, mitochondrial OS=Homo sapiens OX=9606 GN=LRPPRC PE=1 SV=3	34	62	39	1394	157.8	49	13
Q9H0J9	Protein mono-ADP-ribosyltransferase PARP12 OS=Homo sapiens OX=9606 GN=PARP12 PE=1 SV=1	23	33	13	701	79	20	13
Q96EP5	DAZ-associated protein 1 OS=Homo sapiens OX=9606 GN=DAZAP1 PE=1 SV=1	27	34	9	407	43.4	19	13
P31946	14-3-3 protein beta/alpha OS=Homo sapiens OX=9606 GN=YWHAB PE=1 SV=3	42	37	5	246	28.1	19	13
Q04837	Single-stranded DNA-binding protein, mitochondrial OS=Homo sapiens OX=9606 GN=SSBP1 PE=1 SV=1	57	33	9	148	17.2	18	13
P42766	60S ribosomal protein L35 OS=Homo sapiens OX=9606 GN=RPL35 PE=1 SV=2	31	27	6	123	14.5	14	13
P46087	Probable 28S rRNA (cytosine(4447)-C(5))-methyltransferase OS=Homo sapiens OX=9606 GN=NOP2 PE=1 SV=2	16	26	11	812	89.2	13	13
P16401	Histone H1.5 OS=Homo sapiens OX=9606 GN=H1-5 PE=1 SV=3	17	26	5	226	22.6	13	13
Q9BQ67	Glutamate-rich WD repeat-containing protein 1 OS=Homo sapiens OX=9606 GN=GRWD1 PE=1 SV=1	34	27	10	446	49.4	12	13
Q86U42	Polyadenylate-binding protein 2 OS=Homo sapiens OX=9606 GN=PABPN1 PE=1 SV=3	35	29	6	306	32.7	12	13
Q96QD9	UAP56-interacting factor OS=Homo sapiens OX=9606 GN=FYTTD1 PE=1 SV=3	41	23	11	318	35.8	10	13
P46776	60S ribosomal protein L27a OS=Homo sapiens OX=9606 GN=RPL27A PE=1 SV=2	32	24	7	148	16.6	10	13
Q13200	26S proteasome non-ATPase regulatory subunit 2 OS=Homo sapiens OX=9606 GN=PSMD2 PE=1 SV=3	20	27	13	908	100.1	15	12
P62899	60S ribosomal protein L31 OS=Homo sapiens OX=9606 GN=RPL31 PE=1 SV=1	48	25	8	125	14.5	13	12
Q9BXY0	Protein MAK16 homolog OS=Homo sapiens OX=9606 GN=MAK16 PE=1 SV=2	25	24	7	300	35.3	12	12
P18669	Phosphoglycerate mutase 1 OS=Homo sapiens OX=9606 GN=PGAM1 PE=1 SV=2	46	23	9	254	28.8	11	12
Q9Y3U8	60S ribosomal protein L36 OS=Homo sapiens OX=9606 GN=RPL36 PE=1 SV=3	36	28	5	105	12.2	16	12
Q14498	RNA-binding protein 39 OS=Homo sapiens OX=9606 GN=RBM39 PE=1 SV=2	19	25	9	530	59.3	13	12
P00338	L-lactate dehydrogenase A chain OS=Homo sapiens OX=9606 GN=LDHA PE=1 SV=2	36	26	10	332	36.7	13	12
Q96FJ2	Dynein light chain 2, cytoplasmic OS=Homo sapiens OX=9606 GN=DYNLL2 PE=1 SV=1	40	23	3	89	10.3	11	12
O76015	Keratin, type I cuticular Ha8 OS=Homo sapiens OX=9606 GN=KRT38 PE=1 SV=3	4	50	0	456	50.4	11	12
Q9H0U4	Ras-related protein Rab-1B OS=Homo sapiens OX=9606 GN=RAB1B PE=1 SV=1	43	24	7	201	22.2	10	12
Q9H7B2	Ribosome production factor 2 homolog OS=Homo sapiens OX=9606 GN=RPF2 PE=1 SV=2	33	21	10	306	35.6	9	12
Q7KZF4	Staphylococcal nuclease domain-containing protein 1 OS=Homo sapiens OX=9606 GN=SND1 PE=1 SV=1	20	20	13	910	101.9	8	12
O75683	Surfeit locus protein 6 OS=Homo sapiens OX=9606 GN=SURF6 PE=1 SV=3	32	19	9	361	41.4	7	12
Q01518	Adenylyl cyclase-associated protein 1 OS=Homo sapiens OX=9606 GN=CAP1 PE=1 SV=5	32	18	12	475	51.9	6	12
P00973	2'-5'-oligoadenylate synthase 1 OS=Homo sapiens OX=9606 GN=OAS1 PE=1 SV=4	36	15	10	400	46	3	12
P26368	Splicing factor U2AF 65 kDa subunit OS=Homo sapiens OX=9606 GN=U2AF2 PE=1 SV=4	37	40	12	475	53.5	24	11
Q13148	TAR DNA-binding protein 43 OS=Homo sapiens OX=9606 GN=TARDBP PE=1 SV=1	34	35	9	414	44.7	24	11
P08865	40S ribosomal protein SA OS=Homo sapiens OX=9606 GN=RPSA PE=1 SV=4	37	30	10	295	32.8	19	11
P32969	60S ribosomal protein L9 OS=Homo sapiens OX=9606 GN=RPL9P9 PE=1 SV=1	55	26	8	192	21.9	13	11
Q9H501	ESF1 homolog OS=Homo sapiens OX=9606 GN=ESF1 PE=1 SV=1	17	19	11	851	98.7	8	11
Q13310	Polyadenylate-binding protein 4 OS=Homo sapiens OX=9606 GN=PABPC4 PE=1 SV=1	19	26	3	644	70.7	15	11
P04899	Guanine nucleotide-binding protein G(i) subunit alpha-2 OS=Homo sapiens OX=9606 GN=GNAI2 PE=1 SV=3	54	36	8	355	40.4	23	11
P55769	NHP2-like protein 1 OS=Homo sapiens OX=9606 GN=SNU13 PE=1 SV=3	52	27	8	128	14.2	16	11
Q9Y230	RuvB-like 2 OS=Homo sapiens OX=9606 GN=RUVBL2 PE=1 SV=3	29	26	11	463	51.1	15	11
O60264	SWI/SNF-related matrix-associated actin-dependent regulator of chromatin subfamily A member 5 OS=Homo sapiens OX=9606 GN=SMARCA5 PE=1 SV=1	13	26	14	1052	121.8	15	11
Q5BKZ1	DBIRD complex subunit ZNF326 OS=Homo sapiens OX=9606 GN=ZNF326 PE=1 SV=2	23	24	10	582	65.6	13	11
P60866	40S ribosomal protein S20 OS=Homo sapiens OX=9606 GN=RPS20 PE=1 SV=1	35	25	5	119	13.4	13	11
P07384	Calpain-1 catalytic subunit OS=Homo sapiens OX=9606 GN=CAPN1 PE=1 SV=1	17	21	12	714	81.8	9	11
P62266	40S ribosomal protein S23 OS=Homo sapiens OX=9606 GN=RPS23 PE=1 SV=3	43	26	6	143	15.8	9	11
P13987	CD59 glycoprotein OS=Homo sapiens OX=9606 GN=CD59 PE=1 SV=1	26	19	4	128	14.2	8	11
P02794	Ferritin heavy chain OS=Homo sapiens OX=9606 GN=FTH1 PE=1 SV=2	37	16	6	183	21.2	5	11
Q9NZM1	Myoferlin OS=Homo sapiens OX=9606 GN=MYOF PE=1 SV=1	7	13	11	2061	234.6	2	11
Q13772	Nuclear receptor coactivator 4 OS=Homo sapiens OX=9606 GN=NCOA4 PE=1 SV=1	14	13	8	614	69.7	2	11
P35052	Glypican-1 OS=Homo sapiens OX=9606 GN=GPC1 PE=1 SV=2	34	27	14	558	61.6	17	10
Q9BQG0	Myb-binding protein 1A OS=Homo sapiens OX=9606 GN=MYBBP1A PE=1 SV=2	14	29	15	1328	148.8	19	10
Q9HCD5	Nuclear receptor coactivator 5 OS=Homo sapiens OX=9606 GN=NCOA5 PE=1 SV=2	25	26	13	579	65.5	16	10
Q9Y265	RuvB-like 1 OS=Homo sapiens OX=9606 GN=RUVBL1 PE=1 SV=1	30	23	10	456	50.2	13	10
P61421	V-type proton ATPase subunit d 1 OS=Homo sapiens OX=9606 GN=ATP6V0D1 PE=1 SV=1	21	18	8	351	40.3	8	10
O95786	Antiviral innate immune response receptor RIG-I OS=Homo sapiens OX=9606 GN=DDX58 PE=1 SV=2	12	17	9	925	106.5	7	10
Q16643	Drebrin OS=Homo sapiens OX=9606 GN=DBN1 PE=1 SV=4	17	10	8	649	71.4		10
Q86V81	THO complex subunit 4 OS=Homo sapiens OX=9606 GN=ALYREF PE=1 SV=3	31	16	4	257	26.9	5	10
P46782	40S ribosomal protein S5 OS=Homo sapiens OX=9606 GN=RPS5 PE=1 SV=4	27	19	8	204	22.9	9	10
P62314	Small nuclear ribonucleoprotein Sm D1 OS=Homo sapiens OX=9606 GN=SNRPD1 PE=1 SV=1	55	27	5	119	13.3	17	10
P46778	60S ribosomal protein L21 OS=Homo sapiens OX=9606 GN=RPL21 PE=1 SV=2	48	27	8	160	18.6	17	10
Q9NVP1	ATP-dependent RNA helicase DDX18 OS=Homo sapiens OX=9606 GN=DDX18 PE=1 SV=2	30	29	13	670	75.4	16	10
P62910	60S ribosomal protein L32 OS=Homo sapiens OX=9606 GN=RPL32 PE=1 SV=2	48	26	10	135	15.9	16	10
O00299	Chloride intracellular channel protein 1 OS=Homo sapiens OX=9606 GN=CLIC1 PE=1 SV=4	61	24	12	241	26.9	14	10
Q13724	Mannosyl-oligosaccharide glucosidase OS=Homo sapiens OX=9606 GN=MOGS PE=1 SV=5	16	23	12	837	91.9	13	10
Q96QR8	Transcriptional activator protein Pur-beta OS=Homo sapiens OX=9606 GN=PURB PE=1 SV=3	44	23	9	312	33.2	13	10
Q2TAY7	WD40 repeat-containing protein SMU1 OS=Homo sapiens OX=9606 GN=SMU1 PE=1 SV=2	21	22	9	513	57.5	11	10
Q01085	Nucleolysin TIAR OS=Homo sapiens OX=9606 GN=TIAL1 PE=1 SV=1	21	21	4	375	41.6	11	10
P62854	40S ribosomal protein S26 OS=Homo sapiens OX=9606 GN=RPS26 PE=1 SV=3	44	23	4	115	13	11	10
Q6RFH5	WD repeat-containing protein 74 OS=Homo sapiens OX=9606 GN=WDR74 PE=1 SV=1	34	21	10	385	42.4	10	10
P04843	Dolichyl-diphosphooligosaccharide--protein glycosyltransferase subunit 1 OS=Homo sapiens OX=9606 GN=RPN1 PE=1 SV=1	21	20	11	607	68.5	10	10
P20592	Interferon-induced GTP-binding protein Mx2 OS=Homo sapiens OX=9606 GN=MX2 PE=1 SV=1	13	19	7	715	82	9	10
P22314	Ubiquitin-like modifier-activating enzyme 1 OS=Homo sapiens OX=9606 GN=UBA1 PE=1 SV=3	11	18	8	1058	117.8	8	10
Q12874	Splicing factor 3A subunit 3 OS=Homo sapiens OX=9606 GN=SF3A3 PE=1 SV=1	29	18	10	501	58.8	8	10
Q96G21	U3 small nucleolar ribonucleoprotein protein IMP4 OS=Homo sapiens OX=9606 GN=IMP4 PE=1 SV=1	18	18	5	291	33.7	8	10
Q96DI7	U5 small nuclear ribonucleoprotein 40 kDa protein OS=Homo sapiens OX=9606 GN=SNRNP40 PE=1 SV=1	47	26	10	357	39.3	16	9
O95478	Ribosome biogenesis protein NSA2 homolog OS=Homo sapiens OX=9606 GN=NSA2 PE=1 SV=1	23	13	6	260	30	4	9
Q14974	Importin subunit beta-1 OS=Homo sapiens OX=9606 GN=KPNB1 PE=1 SV=2	18	22	12	876	97.1	13	9
P62888	60S ribosomal protein L30 OS=Homo sapiens OX=9606 GN=RPL30 PE=1 SV=2	69	22	8	115	12.8	13	9
Q9BS26	Endoplasmic reticulum resident protein 44 OS=Homo sapiens OX=9606 GN=ERP44 PE=1 SV=1	28	18	10	406	46.9	9	9
P52907	F-actin-capping protein subunit alpha-1 OS=Homo sapiens OX=9606 GN=CAPZA1 PE=1 SV=3	29	18	4	286	32.9	9	9
P80217	Interferon-induced 35 kDa protein OS=Homo sapiens OX=9606 GN=IFI35 PE=1 SV=5	36	27	10	286	31.5	18	9
O15294	UDP-N-acetylglucosamine--peptide N-acetylglucosaminyltransferase 110 kDa subunit OS=Homo sapiens OX=9606 GN=OGT PE=1 SV=3	15	26	14	1046	116.9	17	9
O43660	Pleiotropic regulator 1 OS=Homo sapiens OX=9606 GN=PLRG1 PE=1 SV=1	35	24	13	514	57.2	15	9
Q8IX12	Cell division cycle and apoptosis regulator protein 1 OS=Homo sapiens OX=9606 GN=CCAR1 PE=1 SV=2	14	24	12	1150	132.7	15	9
Q5TEC6	Histone H3-7 OS=Homo sapiens OX=9606 GN=H3-7 PE=1 SV=1	24	23	1	136	15.4	12	9
Q71UI9	Histone H2A.V OS=Homo sapiens OX=9606 GN=H2AZ2 PE=1 SV=3	23	22	1	128	13.5	10	9
P62826	GTP-binding nuclear protein Ran OS=Homo sapiens OX=9606 GN=RAN PE=1 SV=3	36	18	8	216	24.4	9	9
Q9NY12	H/ACA ribonucleoprotein complex subunit 1 OS=Homo sapiens OX=9606 GN=GAR1 PE=1 SV=1	26	18	6	217	22.3	9	9
Q8N1N4	Keratin, type II cytoskeletal 78 OS=Homo sapiens OX=9606 GN=KRT78 PE=1 SV=2	16	36	6	520	56.8	8	9
P39019	40S ribosomal protein S19 OS=Homo sapiens OX=9606 GN=RPS19 PE=1 SV=2	43	16	8	145	16.1	7	9
O00214	Galectin-8 OS=Homo sapiens OX=9606 GN=LGALS8 PE=1 SV=4	25	15	7	317	35.8	6	9
Q9NX24	H/ACA ribonucleoprotein complex subunit 2 OS=Homo sapiens OX=9606 GN=NHP2 PE=1 SV=1	38	14	4	153	17.2	5	9
P06744	Glucose-6-phosphate isomerase OS=Homo sapiens OX=9606 GN=GPI PE=1 SV=4	17	13	7	558	63.1	4	9
P10644	cAMP-dependent protein kinase type I-alpha regulatory subunit OS=Homo sapiens OX=9606 GN=PRKAR1A PE=1 SV=1	24	13	7	381	43	4	9
Q9NZB2	Constitutive coactivator of PPAR-gamma-like protein 1 OS=Homo sapiens OX=9606 GN=FAM120A PE=1 SV=2	9	13	7	1118	121.8	4	9
P61204	ADP-ribosylation factor 3 OS=Homo sapiens OX=9606 GN=ARF3 PE=1 SV=2	54	15	3	181	20.6	4	9
Q92598	Heat shock protein 105 kDa OS=Homo sapiens OX=9606 GN=HSPH1 PE=1 SV=1	11	12	6	858	96.8	3	9
P15559	NAD(P)H dehydrogenase [quinone] 1 OS=Homo sapiens OX=9606 GN=NQO1 PE=1 SV=1	22	9	6	274	30.8		9
P18887	DNA repair protein XRCC1 OS=Homo sapiens OX=9606 GN=XRCC1 PE=1 SV=3	18	22	9	633	69.5	14	8
Q6UN15	Pre-mRNA 3'-end-processing factor FIP1 OS=Homo sapiens OX=9606 GN=FIP1L1 PE=1 SV=1	23	20	8	594	66.5	12	8
Q9Y6K5	2'-5'-oligoadenylate synthase 3 OS=Homo sapiens OX=9606 GN=OAS3 PE=1 SV=3	12	20	13	1087	121.1	12	8
P41223	Protein BUD31 homolog OS=Homo sapiens OX=9606 GN=BUD31 PE=1 SV=2	47	18	7	144	17	10	8
Q9BQ39	ATP-dependent RNA helicase DDX50 OS=Homo sapiens OX=9606 GN=DDX50 PE=1 SV=1	8	13	2	737	82.5	5	8
Q15459	Splicing factor 3A subunit 1 OS=Homo sapiens OX=9606 GN=SF3A1 PE=1 SV=1	12	12	7	793	88.8	4	8
Q01813	ATP-dependent 6-phosphofructokinase, platelet type OS=Homo sapiens OX=9606 GN=PFKP PE=1 SV=2	13	11	8	784	85.5	3	8
P08754	Guanine nucleotide-binding protein G(i) subunit alpha-3 OS=Homo sapiens OX=9606 GN=GNAI3 PE=1 SV=3	32	27	5	354	40.5	17	8
Q9NV06	DDB1- and CUL4-associated factor 13 OS=Homo sapiens OX=9606 GN=DCAF13 PE=1 SV=2	27	21	12	445	51.4	13	8
Q00341	Vigilin OS=Homo sapiens OX=9606 GN=HDLBP PE=1 SV=2	15	24	15	1268	141.4	16	8
Q9UN86	Ras GTPase-activating protein-binding protein 2 OS=Homo sapiens OX=9606 GN=G3BP2 PE=1 SV=2	22	23	8	482	54.1	15	8
P46779	60S ribosomal protein L28 OS=Homo sapiens OX=9606 GN=RPL28 PE=1 SV=3	30	21	7	137	15.7	13	8
P25705	ATP synthase subunit alpha, mitochondrial OS=Homo sapiens OX=9606 GN=ATP5F1A PE=1 SV=1	14	36	8	553	59.7	12	8
O15213	WD repeat-containing protein 46 OS=Homo sapiens OX=9606 GN=WDR46 PE=1 SV=3	20	18	9	610	68	10	8
P62136	Serine/threonine-protein phosphatase PP1-alpha catalytic subunit OS=Homo sapiens OX=9606 GN=PPP1CA PE=1 SV=1	33	17	9	330	37.5	9	8
P30044	Peroxiredoxin-5, mitochondrial OS=Homo sapiens OX=9606 GN=PRDX5 PE=1 SV=4	56	17	8	214	22.1	9	8
Q13162	Peroxiredoxin-4 OS=Homo sapiens OX=9606 GN=PRDX4 PE=1 SV=1	25	25	3	271	30.5	9	8
P55010	Eukaryotic translation initiation factor 5 OS=Homo sapiens OX=9606 GN=EIF5 PE=1 SV=2	20	17	9	431	49.2	9	8
Q9H0S4	Probable ATP-dependent RNA helicase DDX47 OS=Homo sapiens OX=9606 GN=DDX47 PE=1 SV=1	18	16	8	455	50.6	8	8
P52292	Importin subunit alpha-1 OS=Homo sapiens OX=9606 GN=KPNA2 PE=1 SV=1	13	16	6	529	57.8	8	8
P35221	Catenin alpha-1 OS=Homo sapiens OX=9606 GN=CTNNA1 PE=1 SV=1	15	15	10	906	100	7	8
P18583	Protein SON OS=Homo sapiens OX=9606 GN=SON PE=1 SV=4	6	15	9	2426	263.7	7	8
O75083	WD repeat-containing protein 1 OS=Homo sapiens OX=9606 GN=WDR1 PE=1 SV=4	17	14	8	606	66.2	6	8
Q9UKF6	Cleavage and polyadenylation specificity factor subunit 3 OS=Homo sapiens OX=9606 GN=CPSF3 PE=1 SV=1	10	14	6	684	77.4	6	8
P46783	40S ribosomal protein S10 OS=Homo sapiens OX=9606 GN=RPS10 PE=1 SV=1	37	14	5	165	18.9	6	8
P45973	Chromobox protein homolog 5 OS=Homo sapiens OX=9606 GN=CBX5 PE=1 SV=1	31	13	4	191	22.2	5	8
Q8TDB6	E3 ubiquitin-protein ligase DTX3L OS=Homo sapiens OX=9606 GN=DTX3L PE=1 SV=1	11	12	6	740	83.5	4	8
P61026	Ras-related protein Rab-10 OS=Homo sapiens OX=9606 GN=RAB10 PE=1 SV=1	24	14	3	200	22.5	4	8
Q9ULV4	Coronin-1C OS=Homo sapiens OX=9606 GN=CORO1C PE=1 SV=1	18	11	7	474	53.2	2	8
Q8WUM4	Programmed cell death 6-interacting protein OS=Homo sapiens OX=9606 GN=PDCD6IP PE=1 SV=1	14	10	9	868	96	1	8
Q14683	Structural maintenance of chromosomes protein 1A OS=Homo sapiens OX=9606 GN=SMC1A PE=1 SV=2	18	26	21	1233	143.1	19	7
O96019	Actin-like protein 6A OS=Homo sapiens OX=9606 GN=ACTL6A PE=1 SV=1	33	21	10	429	47.4	14	7
Q13547	Histone deacetylase 1 OS=Homo sapiens OX=9606 GN=HDAC1 PE=1 SV=1	33	30	10	482	55.1	23	7
Q9Y446	Plakophilin-3 OS=Homo sapiens OX=9606 GN=PKP3 PE=1 SV=1	16	14	10	797	87	7	7
P11586	C-1-tetrahydrofolate synthase, cytoplasmic OS=Homo sapiens OX=9606 GN=MTHFD1 PE=1 SV=4	7	8	6	935	101.5	1	7
Q09161	Nuclear cap-binding protein subunit 1 OS=Homo sapiens OX=9606 GN=NCBP1 PE=1 SV=1	22	25	13	790	91.8	17	7
O43143	ATP-dependent RNA helicase DHX15 OS=Homo sapiens OX=9606 GN=DHX15 PE=1 SV=2	18	24	12	795	90.9	17	7
P12268	Inosine-5'-monophosphate dehydrogenase 2 OS=Homo sapiens OX=9606 GN=IMPDH2 PE=1 SV=2	32	23	11	514	55.8	16	7
P09211	Glutathione S-transferase P OS=Homo sapiens OX=9606 GN=GSTP1 PE=1 SV=2	50	22	7	210	23.3	12	7
P57721	Poly(rC)-binding protein 3 OS=Homo sapiens OX=9606 GN=PCBP3 PE=1 SV=2	18	19	1	371	39.4	12	7
Q13283	Ras GTPase-activating protein-binding protein 1 OS=Homo sapiens OX=9606 GN=G3BP1 PE=1 SV=1	20	19	8	466	52.1	12	7
Q9Y3Y2	Chromatin target of PRMT1 protein OS=Homo sapiens OX=9606 GN=CHTOP PE=1 SV=2	21	17	5	248	26.4	10	7
P62879	Guanine nucleotide-binding protein G(I)/G(S)/G(T) subunit beta-2 OS=Homo sapiens OX=9606 GN=GNB2 PE=1 SV=3	31	18	3	340	37.3	10	7
Q14690	Protein RRP5 homolog OS=Homo sapiens OX=9606 GN=PDCD11 PE=1 SV=3	6	17	10	1871	208.6	10	7
P62318	Small nuclear ribonucleoprotein Sm D3 OS=Homo sapiens OX=9606 GN=SNRPD3 PE=1 SV=1	32	19	3	126	13.9	10	7
Q06323	Proteasome activator complex subunit 1 OS=Homo sapiens OX=9606 GN=PSME1 PE=1 SV=1	30	15	7	249	28.7	8	7
P30041	Peroxiredoxin-6 OS=Homo sapiens OX=9606 GN=PRDX6 PE=1 SV=3	33	15	8	224	25	8	7
Q9Y3X0	Coiled-coil domain-containing protein 9 OS=Homo sapiens OX=9606 GN=CCDC9 PE=1 SV=1	16	15	7	531	59.7	8	7
P18077	60S ribosomal protein L35a OS=Homo sapiens OX=9606 GN=RPL35A PE=1 SV=2	35	15	7	110	12.5	8	7
P30153	Serine/threonine-protein phosphatase 2A 65 kDa regulatory subunit A alpha isoform OS=Homo sapiens OX=9606 GN=PPP2R1A PE=1 SV=4	16	14	6	589	65.3	7	7
P12081	Histidine--tRNA ligase, cytoplasmic OS=Homo sapiens OX=9606 GN=HARS1 PE=1 SV=2	13	14	6	509	57.4	7	7
P63010	AP-2 complex subunit beta OS=Homo sapiens OX=9606 GN=AP2B1 PE=1 SV=1	7	14	6	937	104.5	7	7
P48729	Casein kinase I isoform alpha OS=Homo sapiens OX=9606 GN=CSNK1A1 PE=1 SV=2	19	14	6	337	38.9	7	7
P11216	Glycogen phosphorylase, brain form OS=Homo sapiens OX=9606 GN=PYGB PE=1 SV=5	10	13	7	843	96.6	6	7
P42677	40S ribosomal protein S27 OS=Homo sapiens OX=9606 GN=RPS27 PE=1 SV=3	40	13	3	84	9.5	6	7
P63173	60S ribosomal protein L38 OS=Homo sapiens OX=9606 GN=RPL38 PE=1 SV=2	53	13	5	70	8.2	6	7
Q969Q0	60S ribosomal protein L36a-like OS=Homo sapiens OX=9606 GN=RPL36AL PE=1 SV=3	29	13	2	106	12.5	6	7
P60903	Protein S100-A10 OS=Homo sapiens OX=9606 GN=S100A10 PE=1 SV=2	28	13	2	97	11.2	6	7
P17931	Galectin-3 OS=Homo sapiens OX=9606 GN=LGALS3 PE=1 SV=5	26	12	5	250	26.1	5	7
Q02790	Peptidyl-prolyl cis-trans isomerase FKBP4 OS=Homo sapiens OX=9606 GN=FKBP4 PE=1 SV=3	20	12	7	459	51.8	5	7
Q96EY1	DnaJ homolog subfamily A member 3, mitochondrial OS=Homo sapiens OX=9606 GN=DNAJA3 PE=1 SV=2	14	11	6	480	52.5	4	7
Q9GZQ8	Microtubule-associated proteins 1A/1B light chain 3B OS=Homo sapiens OX=9606 GN=MAP1LC3B PE=1 SV=3	22	9	1	125	14.7	2	7
P59998	Actin-related protein 2/3 complex subunit 4 OS=Homo sapiens OX=9606 GN=ARPC4 PE=1 SV=3	23	9	4	168	19.7	2	7
Q01081	Splicing factor U2AF 35 kDa subunit OS=Homo sapiens OX=9606 GN=U2AF1 PE=1 SV=3	25	21	5	240	27.9	15	6
P62269	40S ribosomal protein S18 OS=Homo sapiens OX=9606 GN=RPS18 PE=1 SV=3	41	18	8	152	17.7	11	6
Q01844	RNA-binding protein EWS OS=Homo sapiens OX=9606 GN=EWSR1 PE=1 SV=1	10	15	4	656	68.4	9	6
Q9UKD2	mRNA turnover protein 4 homolog OS=Homo sapiens OX=9606 GN=MRTO4 PE=1 SV=2	37	13	7	239	27.5	7	6
Q04637	Eukaryotic translation initiation factor 4 gamma 1 OS=Homo sapiens OX=9606 GN=EIF4G1 PE=1 SV=4	7	11	9	1599	175.4	3	6
P38646	Stress-70 protein, mitochondrial OS=Homo sapiens OX=9606 GN=HSPA9 PE=1 SV=2	20	23	11	679	73.6	13	6
Q8N163	Cell cycle and apoptosis regulator protein 2 OS=Homo sapiens OX=9606 GN=CCAR2 PE=1 SV=2	15	19	13	923	102.8	13	6
P63096	Guanine nucleotide-binding protein G(i) subunit alpha-1 OS=Homo sapiens OX=9606 GN=GNAI1 PE=1 SV=2	21	20	1	354	40.3	13	6
Q8IVG5	Sterile alpha motif domain-containing protein 9-like OS=Homo sapiens OX=9606 GN=SAMD9L PE=1 SV=2	7	19	7	1584	184.4	13	6
P27695	DNA-(apurinic or apyrimidinic site) endonuclease OS=Homo sapiens OX=9606 GN=APEX1 PE=1 SV=2	46	18	11	318	35.5	12	6
P05120	Plasminogen activator inhibitor 2 OS=Homo sapiens OX=9606 GN=SERPINB2 PE=1 SV=2	23	17	8	415	46.6	11	6
Q00577	Transcriptional activator protein Pur-alpha OS=Homo sapiens OX=9606 GN=PURA PE=1 SV=2	29	17	6	322	34.9	11	6
Q9NSD9	Phenylalanine--tRNA ligase beta subunit OS=Homo sapiens OX=9606 GN=FARSB PE=1 SV=3	16	17	9	589	66.1	11	6
Q13428	Treacle protein OS=Homo sapiens OX=9606 GN=TCOF1 PE=1 SV=3	7	16	9	1488	152	10	6
P32119	Peroxiredoxin-2 OS=Homo sapiens OX=9606 GN=PRDX2 PE=1 SV=5	29	21	6	198	21.9	10	6
Q6NXG1	Epithelial splicing regulatory protein 1 OS=Homo sapiens OX=9606 GN=ESRP1 PE=1 SV=2	13	16	6	681	75.5	10	6
Q15046	Lysine--tRNA ligase OS=Homo sapiens OX=9606 GN=KARS1 PE=1 SV=3	14	15	7	597	68	9	6
P62873	Guanine nucleotide-binding protein G(I)/G(S)/G(T) subunit beta-1 OS=Homo sapiens OX=9606 GN=GNB1 PE=1 SV=3	31	16	3	340	37.4	9	6
P31483	Cytotoxic granule associated RNA binding protein TIA1 OS=Homo sapiens OX=9606 GN=TIA1 PE=1 SV=3	11	15	1	386	42.9	9	6
O43795	Unconventional myosin-Ib OS=Homo sapiens OX=9606 GN=MYO1B PE=1 SV=3	8	14	8	1136	131.9	8	6
Q06787	Fragile X messenger ribonucleoprotein 1 OS=Homo sapiens OX=9606 GN=FMR1 PE=1 SV=1	11	14	5	632	71.1	8	6
Q8N684	Cleavage and polyadenylation specificity factor subunit 7 OS=Homo sapiens OX=9606 GN=CPSF7 PE=1 SV=1	18	14	7	471	52	8	6
O94906	Pre-mRNA-processing factor 6 OS=Homo sapiens OX=9606 GN=PRPF6 PE=1 SV=1	12	13	10	941	106.9	7	6
P81605	Dermcidin OS=Homo sapiens OX=9606 GN=DCD PE=1 SV=2	46	43	5	110	11.3	7	6
P62851	40S ribosomal protein S25 OS=Homo sapiens OX=9606 GN=RPS25 PE=1 SV=1	31	13	6	125	13.7	7	6
P08579	U2 small nuclear ribonucleoprotein B'' OS=Homo sapiens OX=9606 GN=SNRPB2 PE=1 SV=1	20	13	3	225	25.5	7	6
Q99733	Nucleosome assembly protein 1-like 4 OS=Homo sapiens OX=9606 GN=NAP1L4 PE=1 SV=1	14	12	3	375	42.8	6	6
P25398	40S ribosomal protein S12 OS=Homo sapiens OX=9606 GN=RPS12 PE=1 SV=3	32	12	4	132	14.5	6	6
P52565	Rho GDP-dissociation inhibitor 1 OS=Homo sapiens OX=9606 GN=ARHGDIA PE=1 SV=3	23	11	4	204	23.2	5	6
P60953	Cell division control protein 42 homolog OS=Homo sapiens OX=9606 GN=CDC42 PE=1 SV=2	26	11	3	191	21.2	5	6
O43790	Keratin, type II cuticular Hb6 OS=Homo sapiens OX=9606 GN=KRT86 PE=1 SV=1	23	35	4	486	53.5	5	6
Q96MU7	YTH domain-containing protein 1 OS=Homo sapiens OX=9606 GN=YTHDC1 PE=1 SV=3	9	11	8	727	84.6	5	6
P78386	Keratin, type II cuticular Hb5 OS=Homo sapiens OX=9606 GN=KRT85 PE=1 SV=1	13	29	1	507	55.8	5	6
O95573	Fatty acid CoA ligase Acsl3 OS=Homo sapiens OX=9606 GN=ACSL3 PE=1 SV=3	13	10	6	720	80.4	4	6
Q9NV31	U3 small nucleolar ribonucleoprotein protein IMP3 OS=Homo sapiens OX=9606 GN=IMP3 PE=1 SV=1	28	10	3	184	21.8	4	6
Q15185	Prostaglandin E synthase 3 OS=Homo sapiens OX=9606 GN=PTGES3 PE=1 SV=1	31	10	5	160	18.7	4	6
Q8IXQ6	Protein mono-ADP-ribosyltransferase PARP9 OS=Homo sapiens OX=9606 GN=PARP9 PE=1 SV=2	8	10	6	854	96.3	4	6
P18085	ADP-ribosylation factor 4 OS=Homo sapiens OX=9606 GN=ARF4 PE=1 SV=3	42	12	2	180	20.5	4	6
P17812	CTP synthase 1 OS=Homo sapiens OX=9606 GN=CTPS1 PE=1 SV=2	16	9	8	591	66.6	3	6
Q10589	Bone marrow stromal antigen 2 OS=Homo sapiens OX=9606 GN=BST2 PE=1 SV=1	18	9	3	180	19.8	3	6
Q9BQ75	Protein CMSS1 OS=Homo sapiens OX=9606 GN=CMSS1 PE=1 SV=2	21	9	5	279	31.9	3	6
Q9H492	Microtubule-associated proteins 1A/1B light chain 3A OS=Homo sapiens OX=9606 GN=MAP1LC3A PE=1 SV=2	23	9	1	121	14.3	3	6
P29401	Transketolase OS=Homo sapiens OX=9606 GN=TKT PE=1 SV=3	11	9	5	623	67.8	2	6
Q9Y3A2	Probable U3 small nucleolar RNA-associated protein 11 OS=Homo sapiens OX=9606 GN=UTP11 PE=1 SV=2	19	7	4	253	30.4	1	6
Q09666	Neuroblast differentiation-associated protein AHNAK OS=Homo sapiens OX=9606 GN=AHNAK PE=1 SV=2	22	57	37	5890	628.7	52	5
Q13206	Probable ATP-dependent RNA helicase DDX10 OS=Homo sapiens OX=9606 GN=DDX10 PE=1 SV=2	13	13	9	875	100.8	8	5
P13796	Plastin-2 OS=Homo sapiens OX=9606 GN=LCP1 PE=1 SV=6	19	18	7	627	70.2	13	5
Q92879	CUGBP Elav-like family member 1 OS=Homo sapiens OX=9606 GN=CELF1 PE=1 SV=2	20	18	11	486	52	12	5
P05023	Sodium/potassium-transporting ATPase subunit alpha-1 OS=Homo sapiens OX=9606 GN=ATP1A1 PE=1 SV=1	12	15	9	1023	112.8	10	5
E9PAV3	Nascent polypeptide-associated complex subunit alpha, muscle-specific form OS=Homo sapiens OX=9606 GN=NACA PE=1 SV=1	2	10	4	2078	205.3	5	5
Q9Y2W2	WW domain-binding protein 11 OS=Homo sapiens OX=9606 GN=WBP11 PE=1 SV=1	9	10	4	641	70	5	5
Q9BVP2	Guanine nucleotide-binding protein-like 3 OS=Homo sapiens OX=9606 GN=GNL3 PE=1 SV=2	8	8	4	549	62	3	5
Q9UQE7	Structural maintenance of chromosomes protein 3 OS=Homo sapiens OX=9606 GN=SMC3 PE=1 SV=2	18	23	18	1217	141.5	18	5
Q9BYK8	Helicase with zinc finger domain 2 OS=Homo sapiens OX=9606 GN=HELZ2 PE=1 SV=6	7	18	14	2649	294.5	13	5
Q96LT9	RNA-binding region-containing protein 3 OS=Homo sapiens OX=9606 GN=RNPC3 PE=1 SV=1	4	18	1	517	58.5	13	5
P06576	ATP synthase subunit beta, mitochondrial OS=Homo sapiens OX=9606 GN=ATP5F1B PE=1 SV=3	24	24	9	529	56.5	11	5
O95782	AP-2 complex subunit alpha-1 OS=Homo sapiens OX=9606 GN=AP2A1 PE=1 SV=3	8	14	8	977	107.5	9	5
Q8WYA6	Beta-catenin-like protein 1 OS=Homo sapiens OX=9606 GN=CTNNBL1 PE=1 SV=1	15	14	6	563	65.1	9	5
P09012	U1 small nuclear ribonucleoprotein A OS=Homo sapiens OX=9606 GN=SNRPA PE=1 SV=3	16	14	3	282	31.3	9	5
P37802	Transgelin-2 OS=Homo sapiens OX=9606 GN=TAGLN2 PE=1 SV=3	59	13	9	199	22.4	8	5
O43242	26S proteasome non-ATPase regulatory subunit 3 OS=Homo sapiens OX=9606 GN=PSMD3 PE=1 SV=2	16	13	7	534	60.9	8	5
O43809	Cleavage and polyadenylation specificity factor subunit 5 OS=Homo sapiens OX=9606 GN=NUDT21 PE=1 SV=1	34	13	7	227	26.2	8	5
P84090	Enhancer of rudimentary homolog OS=Homo sapiens OX=9606 GN=ERH PE=1 SV=1	28	13	3	104	12.3	8	5
P23526	Adenosylhomocysteinase OS=Homo sapiens OX=9606 GN=AHCY PE=1 SV=4	21	12	8	432	47.7	7	5
Q15056	Eukaryotic translation initiation factor 4H OS=Homo sapiens OX=9606 GN=EIF4H PE=1 SV=5	29	12	6	248	27.4	7	5
P39656	Dolichyl-diphosphooligosaccharide--protein glycosyltransferase 48 kDa subunit OS=Homo sapiens OX=9606 GN=DDOST PE=1 SV=4	15	12	7	456	50.8	7	5
Q9GZR7	ATP-dependent RNA helicase DDX24 OS=Homo sapiens OX=9606 GN=DDX24 PE=1 SV=1	8	11	6	859	96.3	6	5
P31689	DnaJ homolog subfamily A member 1 OS=Homo sapiens OX=9606 GN=DNAJA1 PE=1 SV=2	16	11	5	397	44.8	6	5
P47914	60S ribosomal protein L29 OS=Homo sapiens OX=9606 GN=RPL29 PE=1 SV=2	21	11	3	159	17.7	6	5
P07305	Histone H1.0 OS=Homo sapiens OX=9606 GN=H1-0 PE=1 SV=3	21	11	4	194	20.9	6	5
O43823	A-kinase anchor protein 8 OS=Homo sapiens OX=9606 GN=AKAP8 PE=1 SV=1	15	10	7	692	76.1	5	5
Q15181	Inorganic pyrophosphatase OS=Homo sapiens OX=9606 GN=PPA1 PE=1 SV=2	19	10	5	289	32.6	5	5
O60684	Importin subunit alpha-7 OS=Homo sapiens OX=9606 GN=KPNA6 PE=1 SV=1	6	10	3	536	60	5	5
P04632	Calpain small subunit 1 OS=Homo sapiens OX=9606 GN=CAPNS1 PE=1 SV=1	15	10	3	268	28.3	5	5
P63244	Receptor of activated protein C kinase 1 OS=Homo sapiens OX=9606 GN=RACK1 PE=1 SV=3	11	9	3	317	35.1	4	5
Q9NYH9	U3 small nucleolar RNA-associated protein 6 homolog OS=Homo sapiens OX=9606 GN=UTP6 PE=1 SV=2	6	9	3	597	70.1	4	5
Q9Y678	Coatomer subunit gamma-1 OS=Homo sapiens OX=9606 GN=COPG1 PE=1 SV=1	9	9	6	874	97.7	4	5
P48047	ATP synthase subunit O, mitochondrial OS=Homo sapiens OX=9606 GN=ATP5PO PE=1 SV=1	34	9	5	213	23.3	4	5
O43776	Asparagine--tRNA ligase, cytoplasmic OS=Homo sapiens OX=9606 GN=NARS1 PE=1 SV=1	11	9	5	548	62.9	4	5
Q9NW13	RNA-binding protein 28 OS=Homo sapiens OX=9606 GN=RBM28 PE=1 SV=3	6	9	4	759	85.7	4	5
P83881	60S ribosomal protein L36a OS=Homo sapiens OX=9606 GN=RPL36A PE=1 SV=2	27	9	1	106	12.4	4	5
Q9UHA3	Probable ribosome biogenesis protein RLP24 OS=Homo sapiens OX=9606 GN=RSL24D1 PE=1 SV=1	17	10	3	163	19.6	4	5
Q9NR31	GTP-binding protein SAR1a OS=Homo sapiens OX=9606 GN=SAR1A PE=1 SV=1	31	8	4	198	22.4	3	5
P08134	Rho-related GTP-binding protein RhoC OS=Homo sapiens OX=9606 GN=RHOC PE=1 SV=1	20	8	3	193	22	3	5
P27105	Stomatin OS=Homo sapiens OX=9606 GN=STOM PE=1 SV=3	15	8	4	288	31.7	3	5
Q12926	ELAV-like protein 2 OS=Homo sapiens OX=9606 GN=ELAVL2 PE=1 SV=2	17	9	2	359	39.5	3	5
P47755	F-actin-capping protein subunit alpha-2 OS=Homo sapiens OX=9606 GN=CAPZA2 PE=1 SV=3	12	8	1	286	32.9	3	5
Q9NUQ6	SPATS2-like protein OS=Homo sapiens OX=9606 GN=SPATS2L PE=1 SV=2	10	7	5	558	61.7	2	5
Q9BPW9	Dehydrogenase/reductase SDR family member 9 OS=Homo sapiens OX=9606 GN=DHRS9 PE=1 SV=1	20	7	5	319	35.2	2	5
Q9ULX6	A-kinase anchor protein 8-like OS=Homo sapiens OX=9606 GN=AKAP8L PE=1 SV=4	8	7	5	646	71.6	2	5
P28838	Cytosol aminopeptidase OS=Homo sapiens OX=9606 GN=LAP3 PE=1 SV=3	11	7	5	519	56.1	2	5
O43175	D-3-phosphoglycerate dehydrogenase OS=Homo sapiens OX=9606 GN=PHGDH PE=1 SV=4	10	7	5	533	56.6	2	5
P20340	Ras-related protein Rab-6A OS=Homo sapiens OX=9606 GN=RAB6A PE=1 SV=3	20	8	3	208	23.6	2	5
Q14247	Src substrate cortactin OS=Homo sapiens OX=9606 GN=CTTN PE=1 SV=2	9	7	5	550	61.5	2	5
Q9NP72	Ras-related protein Rab-18 OS=Homo sapiens OX=9606 GN=RAB18 PE=1 SV=1	25	6	4	206	23	1	5
Q14596	Next to BRCA1 gene 1 protein OS=Homo sapiens OX=9606 GN=NBR1 PE=1 SV=3	5	6	4	966	107.3	1	5
P50552	Vasodilator-stimulated phosphoprotein OS=Homo sapiens OX=9606 GN=VASP PE=1 SV=3	15	5	5	380	39.8		5
Q5T0D9	Tumor protein p63-regulated gene 1-like protein OS=Homo sapiens OX=9606 GN=TPRG1L PE=1 SV=1	17	5	4	272	30.2		5
P09874	Poly [ADP-ribose] polymerase 1 OS=Homo sapiens OX=9606 GN=PARP1 PE=1 SV=4	36	58	33	1014	113	53	4
P09972	Fructose-bisphosphate aldolase C OS=Homo sapiens OX=9606 GN=ALDOC PE=1 SV=2	17	13	2	364	39.4	8	4
Q9NYB0	Telomeric repeat-binding factor 2-interacting protein 1 OS=Homo sapiens OX=9606 GN=TERF2IP PE=1 SV=1	26	9	6	399	44.2	4	4
Q13823	Nucleolar GTP-binding protein 2 OS=Homo sapiens OX=9606 GN=GNL2 PE=1 SV=1	10	8	6	731	83.6	4	4
Q96NC0	Zinc finger matrin-type protein 2 OS=Homo sapiens OX=9606 GN=ZMAT2 PE=1 SV=1	15	7	4	199	23.6	3	4
Q9NVI7	ATPase family AAA domain-containing protein 3A OS=Homo sapiens OX=9606 GN=ATAD3A PE=1 SV=2	7	9	5	634	71.3	5	4
P10809	60 kDa heat shock protein, mitochondrial OS=Homo sapiens OX=9606 GN=HSPD1 PE=1 SV=2	37	28	19	573	61	21	4
P11387	DNA topoisomerase 1 OS=Homo sapiens OX=9606 GN=TOP1 PE=1 SV=2	17	24	14	765	90.7	20	4
Q92769	Histone deacetylase 2 OS=Homo sapiens OX=9606 GN=HDAC2 PE=1 SV=2	15	15	2	488	55.3	11	4
Q14444	Caprin-1 OS=Homo sapiens OX=9606 GN=CAPRIN1 PE=1 SV=2	13	14	10	709	78.3	10	4
P17655	Calpain-2 catalytic subunit OS=Homo sapiens OX=9606 GN=CAPN2 PE=1 SV=6	17	14	10	700	79.9	9	4
Q92499	ATP-dependent RNA helicase DDX1 OS=Homo sapiens OX=9606 GN=DDX1 PE=1 SV=2	12	13	8	740	82.4	9	4
Q15084	Protein disulfide-isomerase A6 OS=Homo sapiens OX=9606 GN=PDIA6 PE=1 SV=1	19	12	6	440	48.1	8	4
O75367	Core histone macro-H2A.1 OS=Homo sapiens OX=9606 GN=MACROH2A1 PE=1 SV=5	21	12	6	369	39.2	8	4
P08708	40S ribosomal protein S17 OS=Homo sapiens OX=9606 GN=RPS17 PE=1 SV=2	52	11	4	135	15.5	7	4
Q9UHX1	Poly(U)-binding-splicing factor PUF60 OS=Homo sapiens OX=9606 GN=PUF60 PE=1 SV=1	18	11	6	559	59.8	7	4
Q14692	Ribosome biogenesis protein BMS1 homolog OS=Homo sapiens OX=9606 GN=BMS1 PE=1 SV=1	6	11	8	1282	145.7	7	4
P54136	Arginine--tRNA ligase, cytoplasmic OS=Homo sapiens OX=9606 GN=RARS1 PE=1 SV=2	13	11	8	660	75.3	7	4
P98179	RNA-binding protein 3 OS=Homo sapiens OX=9606 GN=RBM3 PE=1 SV=1	29	11	3	157	17.2	7	4
Q9NW64	Pre-mRNA-splicing factor RBM22 OS=Homo sapiens OX=9606 GN=RBM22 PE=1 SV=1	21	12	7	420	46.9	7	4
P47756	F-actin-capping protein subunit beta OS=Homo sapiens OX=9606 GN=CAPZB PE=1 SV=5	28	11	6	272	30.6	7	4
Q6KB66	Keratin, type II cytoskeletal 80 OS=Homo sapiens OX=9606 GN=KRT80 PE=1 SV=2	5	13	1	452	50.5	7	4
Q6IAA8	Ragulator complex protein LAMTOR1 OS=Homo sapiens OX=9606 GN=LAMTOR1 PE=1 SV=2	43	10	4	161	17.7	6	4
P31948	Stress-induced-phosphoprotein 1 OS=Homo sapiens OX=9606 GN=STIP1 PE=1 SV=1	12	10	6	543	62.6	6	4
Q9H6F5	Coiled-coil domain-containing protein 86 OS=Homo sapiens OX=9606 GN=CCDC86 PE=1 SV=1	19	10	6	360	40.2	6	4
Q9Y3C1	Nucleolar protein 16 OS=Homo sapiens OX=9606 GN=NOP16 PE=1 SV=2	27	9	5	178	21.2	5	4
Q9Y224	RNA transcription, translation and transport factor protein OS=Homo sapiens OX=9606 GN=RTRAF PE=1 SV=1	37	9	6	244	28.1	5	4
P18206	Vinculin OS=Homo sapiens OX=9606 GN=VCL PE=1 SV=4	8	9	7	1134	123.7	5	4
Q05519	Serine/arginine-rich splicing factor 11 OS=Homo sapiens OX=9606 GN=SRSF11 PE=1 SV=1	12	9	4	484	53.5	5	4
P49756	RNA-binding protein 25 OS=Homo sapiens OX=9606 GN=RBM25 PE=1 SV=3	10	10	6	843	100.1	5	4
Q96CW1	AP-2 complex subunit mu OS=Homo sapiens OX=9606 GN=AP2M1 PE=1 SV=2	13	9	6	435	49.6	5	4
P13688	Carcinoembryonic antigen-related cell adhesion molecule 1 OS=Homo sapiens OX=9606 GN=CEACAM1 PE=1 SV=2	5	11	1	526	57.5	5	4
P04080	Cystatin-B OS=Homo sapiens OX=9606 GN=CSTB PE=1 SV=2	46	8	3	98	11.1	4	4
O15446	DNA-directed RNA polymerase I subunit RPA34 OS=Homo sapiens OX=9606 GN=POLR1G PE=1 SV=1	12	8	4	510	55	4	4
Q9H6R4	Nucleolar protein 6 OS=Homo sapiens OX=9606 GN=NOL6 PE=1 SV=2	6	8	6	1146	127.5	4	4
P83916	Chromobox protein homolog 1 OS=Homo sapiens OX=9606 GN=CBX1 PE=1 SV=1	25	10	3	185	21.4	4	4
Q92979	Ribosomal RNA small subunit methyltransferase NEP1 OS=Homo sapiens OX=9606 GN=EMG1 PE=1 SV=4	17	8	3	244	26.7	4	4
Q16401	26S proteasome non-ATPase regulatory subunit 5 OS=Homo sapiens OX=9606 GN=PSMD5 PE=1 SV=3	9	8	4	504	56.2	4	4
Q14204	Cytoplasmic dynein 1 heavy chain 1 OS=Homo sapiens OX=9606 GN=DYNC1H1 PE=1 SV=5	2	8	6	4646	532.1	4	4
Q9NUQ9	CYFIP-related Rac1 interactor B OS=Homo sapiens OX=9606 GN=CYRIB PE=1 SV=1	13	8	3	324	36.7	4	4
Q6PJT7	Zinc finger CCCH domain-containing protein 14 OS=Homo sapiens OX=9606 GN=ZC3H14 PE=1 SV=1	8	8	4	736	82.8	4	4
Q14919	Dr1-associated corepressor OS=Homo sapiens OX=9606 GN=DRAP1 PE=1 SV=3	11	8	3	205	22.3	4	4
Q14145	Kelch-like ECH-associated protein 1 OS=Homo sapiens OX=9606 GN=KEAP1 PE=1 SV=2	5	8	3	624	69.6	4	4
P68400	Casein kinase II subunit alpha OS=Homo sapiens OX=9606 GN=CSNK2A1 PE=1 SV=1	26	7	6	391	45.1	3	4
Q8NBS9	Thioredoxin domain-containing protein 5 OS=Homo sapiens OX=9606 GN=TXNDC5 PE=1 SV=2	13	7	5	432	47.6	3	4
P30838	Aldehyde dehydrogenase, dimeric NADP-preferring OS=Homo sapiens OX=9606 GN=ALDH3A1 PE=1 SV=3	11	7	4	453	50.4	3	4
Q96PM9	Zinc finger protein 385A OS=Homo sapiens OX=9606 GN=ZNF385A PE=1 SV=2	11	7	4	386	40.4	3	4
P63241	Eukaryotic translation initiation factor 5A-1 OS=Homo sapiens OX=9606 GN=EIF5A PE=1 SV=2	21	7	3	154	16.8	3	4
O75534	Cold shock domain-containing protein E1 OS=Homo sapiens OX=9606 GN=CSDE1 PE=1 SV=2	4	7	4	798	88.8	3	4
P61158	Actin-related protein 3 OS=Homo sapiens OX=9606 GN=ACTR3 PE=1 SV=3	20	6	4	418	47.3	2	4
Q9UHB9	Signal recognition particle subunit SRP68 OS=Homo sapiens OX=9606 GN=SRP68 PE=1 SV=2	10	6	3	627	70.7	2	4
Q9NQZ2	Something about silencing protein 10 OS=Homo sapiens OX=9606 GN=UTP3 PE=1 SV=1	13	6	4	479	54.5	2	4
O95373	Importin-7 OS=Homo sapiens OX=9606 GN=IPO7 PE=1 SV=1	5	6	4	1038	119.4	2	4
Q15382	GTP-binding protein Rheb OS=Homo sapiens OX=9606 GN=RHEB PE=1 SV=1	18	5	4	184	20.5	1	4
O75874	Isocitrate dehydrogenase [NADP] cytoplasmic OS=Homo sapiens OX=9606 GN=IDH1 PE=1 SV=2	10	5	4	414	46.6	1	4
O15143	Actin-related protein 2/3 complex subunit 1B OS=Homo sapiens OX=9606 GN=ARPC1B PE=1 SV=3	7	5	3	372	40.9	1	4
P16615	Sarcoplasmic/endoplasmic reticulum calcium ATPase 2 OS=Homo sapiens OX=9606 GN=ATP2A2 PE=1 SV=1	5	4	4	1042	114.7		4
P22102	Trifunctional purine biosynthetic protein adenosine-3 OS=Homo sapiens OX=9606 GN=GART PE=1 SV=1	6	4	4	1010	107.7		4
Q96T37	RNA-binding protein 15 OS=Homo sapiens OX=9606 GN=RBM15 PE=1 SV=2	6	4	4	977	107.1		4
Q9NR12	PDZ and LIM domain protein 7 OS=Homo sapiens OX=9606 GN=PDLIM7 PE=1 SV=1	11	4	4	457	49.8		4
P14314	Glucosidase 2 subunit beta OS=Homo sapiens OX=9606 GN=PRKCSH PE=1 SV=2	15	14	7	528	59.4	11	3
O14579	Coatomer subunit epsilon OS=Homo sapiens OX=9606 GN=COPE PE=1 SV=3	18	12	5	308	34.5	9	3
Q9Y6N5	Sulfide:quinone oxidoreductase, mitochondrial OS=Homo sapiens OX=9606 GN=SQOR PE=1 SV=1	13	9	4	450	49.9	6	3
P47897	Glutamine--tRNA ligase OS=Homo sapiens OX=9606 GN=QARS1 PE=1 SV=1	10	9	6	775	87.7	6	3
Q86UP2	Kinectin OS=Homo sapiens OX=9606 GN=KTN1 PE=1 SV=1	7	7	6	1357	156.2	4	3
Q92522	Histone H1.10 OS=Homo sapiens OX=9606 GN=H1-10 PE=1 SV=1	12	6	3	213	22.5	3	3
Q9P206	Uncharacterized protein KIAA1522 OS=Homo sapiens OX=9606 GN=KIAA1522 PE=1 SV=2	5	6	4	1035	107	3	3
P31939	Bifunctional purine biosynthesis protein ATIC OS=Homo sapiens OX=9606 GN=ATIC PE=1 SV=3	6	5	3	592	64.6	2	3
P54920	Alpha-soluble NSF attachment protein OS=Homo sapiens OX=9606 GN=NAPA PE=1 SV=3	22	8	5	295	33.2	4	3
Q15287	RNA-binding protein with serine-rich domain 1 OS=Homo sapiens OX=9606 GN=RNPS1 PE=1 SV=1	25	12	5	305	34.2	9	3
P16070	CD44 antigen OS=Homo sapiens OX=9606 GN=CD44 PE=1 SV=3	11	15	7	742	81.5	12	3
P22735	Protein-glutamine gamma-glutamyltransferase K OS=Homo sapiens OX=9606 GN=TGM1 PE=1 SV=4	14	16	11	817	89.7	11	3
Q8NAV1	Pre-mRNA-splicing factor 38A OS=Homo sapiens OX=9606 GN=PRPF38A PE=1 SV=1	30	13	8	312	37.5	10	3
Q8WVV9	Heterogeneous nuclear ribonucleoprotein L-like OS=Homo sapiens OX=9606 GN=HNRNPLL PE=1 SV=1	10	12	4	542	60	7	3
P35659	Protein DEK OS=Homo sapiens OX=9606 GN=DEK PE=1 SV=1	17	10	6	375	42.6	7	3
Q12849	G-rich sequence factor 1 OS=Homo sapiens OX=9606 GN=GRSF1 PE=1 SV=3	15	10	5	480	53.1	7	3
P01023	Alpha-2-macroglobulin OS=Homo sapiens OX=9606 GN=A2M PE=1 SV=3	3	10	2	1474	163.2	7	3
Q9UJA5	tRNA (adenine(58)-N(1))-methyltransferase non-catalytic subunit TRM6 OS=Homo sapiens OX=9606 GN=TRMT6 PE=1 SV=1	14	9	6	497	55.8	6	3
P04844	Dolichyl-diphosphooligosaccharide--protein glycosyltransferase subunit 2 OS=Homo sapiens OX=9606 GN=RPN2 PE=1 SV=3	16	9	5	631	69.2	5	3
Q9Y3I0	RNA-splicing ligase RtcB homolog OS=Homo sapiens OX=9606 GN=RTCB PE=1 SV=1	15	8	5	505	55.2	5	3
P10321	HLA class I histocompatibility antigen, C alpha chain OS=Homo sapiens OX=9606 GN=HLA-C PE=1 SV=3	16	8	1	366	40.6	5	3
P51636	Caveolin-2 OS=Homo sapiens OX=9606 GN=CAV2 PE=1 SV=2	28	8	3	162	18.3	5	3
O95274	Ly6/PLAUR domain-containing protein 3 OS=Homo sapiens OX=9606 GN=LYPD3 PE=1 SV=2	12	8	4	346	35.9	5	3
P62304	Small nuclear ribonucleoprotein E OS=Homo sapiens OX=9606 GN=SNRPE PE=1 SV=1	57	9	4	92	10.8	5	3
Q5VT79	Annexin A8-like protein 1 OS=Homo sapiens OX=9606 GN=ANXA8L1 PE=2 SV=2	16	8	4	327	36.9	5	3
Q9Y262	Eukaryotic translation initiation factor 3 subunit L OS=Homo sapiens OX=9606 GN=EIF3L PE=1 SV=1	7	8	4	564	66.7	5	3
Q9BXP5	Serrate RNA effector molecule homolog OS=Homo sapiens OX=9606 GN=SRRT PE=1 SV=1	6	8	5	876	100.6	5	3
Q8IYB3	Serine/arginine repetitive matrix protein 1 OS=Homo sapiens OX=9606 GN=SRRM1 PE=1 SV=2	7	7	3	904	102.3	4	3
O60306	RNA helicase aquarius OS=Homo sapiens OX=9606 GN=AQR PE=1 SV=4	4	7	4	1485	171.2	4	3
Q9H7N4	Splicing factor, arginine/serine-rich 19 OS=Homo sapiens OX=9606 GN=SCAF1 PE=1 SV=3	4	7	4	1312	139.2	4	3
Q12800	Alpha-globin transcription factor CP2 OS=Homo sapiens OX=9606 GN=TFCP2 PE=1 SV=2	15	7	6	502	57.2	4	3
P53618	Coatomer subunit beta OS=Homo sapiens OX=9606 GN=COPB1 PE=1 SV=3	6	7	4	953	107.1	4	3
O15160	DNA-directed RNA polymerases I and III subunit RPAC1 OS=Homo sapiens OX=9606 GN=POLR1C PE=1 SV=1	18	7	4	346	39.2	4	3
Q13610	Periodic tryptophan protein 1 homolog OS=Homo sapiens OX=9606 GN=PWP1 PE=1 SV=1	7	7	3	501	55.8	4	3
Q96SB4	SRSF protein kinase 1 OS=Homo sapiens OX=9606 GN=SRPK1 PE=1 SV=2	9	7	3	655	74.3	4	3
Q8NEY8	Periphilin-1 OS=Homo sapiens OX=9606 GN=PPHLN1 PE=1 SV=2	10	7	4	458	52.7	4	3
Q01130	Serine/arginine-rich splicing factor 2 OS=Homo sapiens OX=9606 GN=SRSF2 PE=1 SV=4	15	9	3	221	25.5	4	3
Q9HCC0	Methylcrotonoyl-CoA carboxylase beta chain, mitochondrial OS=Homo sapiens OX=9606 GN=MCCC2 PE=1 SV=1	6	7	3	563	61.3	4	3
Q9NR56	Muscleblind-like protein 1 OS=Homo sapiens OX=9606 GN=MBNL1 PE=1 SV=2	7	7	3	388	41.8	4	3
Q9NWB6	Arginine and glutamate-rich protein 1 OS=Homo sapiens OX=9606 GN=ARGLU1 PE=1 SV=1	11	7	4	273	33.2	4	3
P82930	28S ribosomal protein S34, mitochondrial OS=Homo sapiens OX=9606 GN=MRPS34 PE=1 SV=2	14	7	4	218	25.6	4	3
Q96FW1	Ubiquitin thioesterase OTUB1 OS=Homo sapiens OX=9606 GN=OTUB1 PE=1 SV=2	20	6	4	271	31.3	3	3
P02792	Ferritin light chain OS=Homo sapiens OX=9606 GN=FTL PE=1 SV=2	18	6	2	175	20	3	3
Q3KQU3	MAP7 domain-containing protein 1 OS=Homo sapiens OX=9606 GN=MAP7D1 PE=1 SV=1	6	6	4	841	92.8	3	3
Q93009	Ubiquitin carboxyl-terminal hydrolase 7 OS=Homo sapiens OX=9606 GN=USP7 PE=1 SV=2	4	6	3	1102	128.2	3	3
P41250	Glycine--tRNA ligase OS=Homo sapiens OX=9606 GN=GARS1 PE=1 SV=3	9	6	5	739	83.1	3	3
Q86UE4	Protein LYRIC OS=Homo sapiens OX=9606 GN=MTDH PE=1 SV=2	5	6	2	582	63.8	3	3
Q6ZRV2	Protein FAM83H OS=Homo sapiens OX=9606 GN=FAM83H PE=1 SV=3	5	6	4	1179	127	3	3
Q8IZP2	Putative protein FAM10A4 OS=Homo sapiens OX=9606 GN=ST13P4 PE=5 SV=1	13	6	3	240	27.4	3	3
Q9H3N1	Thioredoxin-related transmembrane protein 1 OS=Homo sapiens OX=9606 GN=TMX1 PE=1 SV=1	9	6	2	280	31.8	3	3
Q9UM00	Calcium load-activated calcium channel OS=Homo sapiens OX=9606 GN=TMCO1 PE=1 SV=2	10	6	2	239	27.1	3	3
P54727	UV excision repair protein RAD23 homolog B OS=Homo sapiens OX=9606 GN=RAD23B PE=1 SV=1	9	6	3	409	43.1	3	3
P62491	Ras-related protein Rab-11A OS=Homo sapiens OX=9606 GN=RAB11A PE=1 SV=3	11	6	2	216	24.4	3	3
P68402	Platelet-activating factor acetylhydrolase IB subunit alpha2 OS=Homo sapiens OX=9606 GN=PAFAH1B2 PE=1 SV=1	12	6	2	229	25.6	3	3
P41252	Isoleucine--tRNA ligase, cytoplasmic OS=Homo sapiens OX=9606 GN=IARS1 PE=1 SV=2	2	6	3	1262	144.4	3	3
E9PRG8	Uncharacterized protein C11orf98 OS=Homo sapiens OX=9606 GN=C11orf98 PE=4 SV=2	15	6	1	123	14.2	3	3
P23258	Tubulin gamma-1 chain OS=Homo sapiens OX=9606 GN=TUBG1 PE=1 SV=2	5	6	2	451	51.1	3	3
Q9NRG0	Chromatin accessibility complex protein 1 OS=Homo sapiens OX=9606 GN=CHRAC1 PE=1 SV=1	6	6	1	131	14.7	3	3
P34932	Heat shock 70 kDa protein 4 OS=Homo sapiens OX=9606 GN=HSPA4 PE=1 SV=4	8	5	3	840	94.3	2	3
O00629	Importin subunit alpha-3 OS=Homo sapiens OX=9606 GN=KPNA4 PE=1 SV=1	11	5	2	521	57.9	2	3
Q9H190	Syntenin-2 OS=Homo sapiens OX=9606 GN=SDCBP2 PE=1 SV=2	12	5	3	292	31.6	2	3
P49591	Serine--tRNA ligase, cytoplasmic OS=Homo sapiens OX=9606 GN=SARS1 PE=1 SV=3	13	5	4	514	58.7	2	3
O00505	Importin subunit alpha-4 OS=Homo sapiens OX=9606 GN=KPNA3 PE=1 SV=2	7	5	1	521	57.8	2	3
P38606	V-type proton ATPase catalytic subunit A OS=Homo sapiens OX=9606 GN=ATP6V1A PE=1 SV=2	5	5	2	617	68.3	2	3
P17980	26S proteasome regulatory subunit 6A OS=Homo sapiens OX=9606 GN=PSMC3 PE=1 SV=3	8	5	3	439	49.2	2	3
Q14254	Flotillin-2 OS=Homo sapiens OX=9606 GN=FLOT2 PE=1 SV=2	11	5	4	428	47	2	3
P31949	Protein S100-A11 OS=Homo sapiens OX=9606 GN=S100A11 PE=1 SV=2	26	5	3	105	11.7	2	3
Q8IZL8	Proline-, glutamic acid- and leucine-rich protein 1 OS=Homo sapiens OX=9606 GN=PELP1 PE=1 SV=2	3	5	3	1130	119.6	2	3
Q01105	Protein SET OS=Homo sapiens OX=9606 GN=SET PE=1 SV=3	6	5	2	290	33.5	2	3
Q7L1Q6	eIF5-mimic protein 2 OS=Homo sapiens OX=9606 GN=BZW1 PE=1 SV=1	5	5	1	419	48	2	3
Q9Y6E2	eIF5-mimic protein 1 OS=Homo sapiens OX=9606 GN=BZW2 PE=1 SV=1	5	5	1	419	48.1	2	3
P62191	26S proteasome regulatory subunit 4 OS=Homo sapiens OX=9606 GN=PSMC1 PE=1 SV=1	11	4	3	440	49.2	1	3
O00151	PDZ and LIM domain protein 1 OS=Homo sapiens OX=9606 GN=PDLIM1 PE=1 SV=4	19	4	4	329	36	1	3
Q92785	Zinc finger protein ubi-d4 OS=Homo sapiens OX=9606 GN=DPF2 PE=1 SV=2	8	4	2	391	44.1	1	3
Q13601	KRR1 small subunit processome component homolog OS=Homo sapiens OX=9606 GN=KRR1 PE=1 SV=4	12	4	3	381	43.6	1	3
O75319	RNA/RNP complex-1-interacting phosphatase OS=Homo sapiens OX=9606 GN=DUSP11 PE=1 SV=2	13	4	3	377	43.7	1	3
P61224	Ras-related protein Rap-1b OS=Homo sapiens OX=9606 GN=RAP1B PE=1 SV=1	13	4	2	184	20.8	1	3
Q7Z406	Myosin-14 OS=Homo sapiens OX=9606 GN=MYH14 PE=1 SV=2	2	4	1	1995	227.7	1	3
P07741	Adenine phosphoribosyltransferase OS=Homo sapiens OX=9606 GN=APRT PE=1 SV=2	12	4	2	180	19.6	1	3
Q8IVT2	Mitotic interactor and substrate of PLK1 OS=Homo sapiens OX=9606 GN=MISP PE=1 SV=1	8	3	3	679	75.3		3
O00182	Galectin-9 OS=Homo sapiens OX=9606 GN=LGALS9 PE=1 SV=2	10	3	3	355	39.5		3
Q13427	Peptidyl-prolyl cis-trans isomerase G OS=Homo sapiens OX=9606 GN=PPIG PE=1 SV=2	4	3	2	754	88.6		3
Q07157	Tight junction protein ZO-1 OS=Homo sapiens OX=9606 GN=TJP1 PE=1 SV=3	2	3	3	1748	195.3		3
P55735	Protein SEC13 homolog OS=Homo sapiens OX=9606 GN=SEC13 PE=1 SV=3	11	3	2	322	35.5		3
Q53GQ0	Very-long-chain 3-oxoacyl-CoA reductase OS=Homo sapiens OX=9606 GN=HSD17B12 PE=1 SV=2	13	3	3	312	34.3		3
Q9UL25	Ras-related protein Rab-21 OS=Homo sapiens OX=9606 GN=RAB21 PE=1 SV=3	15	3	3	225	24.3		3
O15144	Actin-related protein 2/3 complex subunit 2 OS=Homo sapiens OX=9606 GN=ARPC2 PE=1 SV=1	10	3	3	300	34.3		3
O60610	Protein diaphanous homolog 1 OS=Homo sapiens OX=9606 GN=DIAPH1 PE=1 SV=2	2	3	3	1272	141.3		3
Q9P265	Disco-interacting protein 2 homolog B OS=Homo sapiens OX=9606 GN=DIP2B PE=1 SV=3	2	3	3	1576	171.4		3
Q9BR76	Coronin-1B OS=Homo sapiens OX=9606 GN=CORO1B PE=1 SV=1	4	3	2	489	54.2		3
O00231	26S proteasome non-ATPase regulatory subunit 11 OS=Homo sapiens OX=9606 GN=PSMD11 PE=1 SV=3	7	3	3	422	47.4		3
Q16666	Gamma-interferon-inducible protein 16 OS=Homo sapiens OX=9606 GN=IFI16 PE=1 SV=3	15	18	14	785	88.2	16	2
Q9UL46	Proteasome activator complex subunit 2 OS=Homo sapiens OX=9606 GN=PSME2 PE=1 SV=4	25	8	4	239	27.4	6	2
Q86YZ3	Hornerin OS=Homo sapiens OX=9606 GN=HRNR PE=1 SV=2	15	63	15	2850	282.2	5	2
P01889	HLA class I histocompatibility antigen, B alpha chain OS=Homo sapiens OX=9606 GN=HLA-B PE=1 SV=3	20	7	1	362	40.4	5	2
O15162	Phospholipid scramblase 1 OS=Homo sapiens OX=9606 GN=PLSCR1 PE=1 SV=1	22	7	5	318	35	5	2
Q9Y5I4	Protocadherin alpha-C2 OS=Homo sapiens OX=9606 GN=PCDHAC2 PE=2 SV=1	1	8	1	1007	109.4	2	2
Q9Y4L1	Hypoxia up-regulated protein 1 OS=Homo sapiens OX=9606 GN=HYOU1 PE=1 SV=1	3	3	2	999	111.3	1	2
P31150	Rab GDP dissociation inhibitor alpha OS=Homo sapiens OX=9606 GN=GDI1 PE=1 SV=2	9	3	1	447	50.6	1	2
P41743	Protein kinase C iota type OS=Homo sapiens OX=9606 GN=PRKCI PE=1 SV=2	6	2	2	596	68.2		2
P07339	Cathepsin D OS=Homo sapiens OX=9606 GN=CTSD PE=1 SV=1	12	11	5	412	44.5	6	2
P12931	Proto-oncogene tyrosine-protein kinase Src OS=Homo sapiens OX=9606 GN=SRC PE=1 SV=3	2	3	2	536	59.8	1	2
P53396	ATP-citrate synthase OS=Homo sapiens OX=9606 GN=ACLY PE=1 SV=3	1	2	2	1101	120.8		2
P30740	Leukocyte elastase inhibitor OS=Homo sapiens OX=9606 GN=SERPINB1 PE=1 SV=1	12	5	3	379	42.7	3	2
P46063	ATP-dependent DNA helicase Q1 OS=Homo sapiens OX=9606 GN=RECQL PE=1 SV=3	21	14	10	649	73.4	12	2
P26640	Valine--tRNA ligase OS=Homo sapiens OX=9606 GN=VARS1 PE=1 SV=4	13	13	11	1264	140.4	11	2
P54289	Voltage-dependent calcium channel subunit alpha-2/delta-1 OS=Homo sapiens OX=9606 GN=CACNA2D1 PE=1 SV=3	11	11	8	1103	124.5	9	2
P15927	Replication protein A 32 kDa subunit OS=Homo sapiens OX=9606 GN=RPA2 PE=1 SV=1	35	12	8	270	29.2	9	2
Q6NZY4	Zinc finger CCHC domain-containing protein 8 OS=Homo sapiens OX=9606 GN=ZCCHC8 PE=1 SV=2	17	10	8	707	78.5	8	2
P05556	Integrin beta-1 OS=Homo sapiens OX=9606 GN=ITGB1 PE=1 SV=2	11	11	6	798	88.4	8	2
P42285	Exosome RNA helicase MTR4 OS=Homo sapiens OX=9606 GN=MTREX PE=1 SV=3	8	10	7	1042	117.7	8	2
P04439	HLA class I histocompatibility antigen, A alpha chain OS=Homo sapiens OX=9606 GN=HLA-A PE=1 SV=2	25	8	3	365	40.8	6	2
P35613	Basigin OS=Homo sapiens OX=9606 GN=BSG PE=1 SV=2	19	8	5	385	42.2	6	2
Q96PK6	RNA-binding protein 14 OS=Homo sapiens OX=9606 GN=RBM14 PE=1 SV=2	7	8	3	669	69.4	6	2
Q96KQ7	Histone-lysine N-methyltransferase EHMT2 OS=Homo sapiens OX=9606 GN=EHMT2 PE=1 SV=3	6	8	6	1210	132.3	6	2
O14617	AP-3 complex subunit delta-1 OS=Homo sapiens OX=9606 GN=AP3D1 PE=1 SV=1	6	8	4	1153	130.1	6	2
O00422	Histone deacetylase complex subunit SAP18 OS=Homo sapiens OX=9606 GN=SAP18 PE=1 SV=1	34	8	6	153	17.6	6	2
Q15008	26S proteasome non-ATPase regulatory subunit 6 OS=Homo sapiens OX=9606 GN=PSMD6 PE=1 SV=1	9	7	3	389	45.5	5	2
P02765	Alpha-2-HS-glycoprotein OS=Homo sapiens OX=9606 GN=AHSG PE=1 SV=2	7	8	4	367	39.3	5	2
Q15434	RNA-binding motif, single-stranded-interacting protein 2 OS=Homo sapiens OX=9606 GN=RBMS2 PE=1 SV=1	15	7	5	407	43.9	5	2
O60216	Double-strand-break repair protein rad21 homolog OS=Homo sapiens OX=9606 GN=RAD21 PE=1 SV=2	10	7	6	631	71.6	5	2
Q9HB58	Sp110 nuclear body protein OS=Homo sapiens OX=9606 GN=SP110 PE=1 SV=5	7	7	4	689	78.3	5	2
Q96HS1	Serine/threonine-protein phosphatase PGAM5, mitochondrial OS=Homo sapiens OX=9606 GN=PGAM5 PE=1 SV=2	17	7	5	289	32	5	2
Q9HCG8	Pre-mRNA-splicing factor CWC22 homolog OS=Homo sapiens OX=9606 GN=CWC22 PE=1 SV=3	6	7	5	908	105.4	5	2
Q9BZJ0	Crooked neck-like protein 1 OS=Homo sapiens OX=9606 GN=CRNKL1 PE=1 SV=4	6	6	5	848	100.4	4	2
Q03405	Urokinase plasminogen activator surface receptor OS=Homo sapiens OX=9606 GN=PLAUR PE=1 SV=1	16	6	4	335	37	4	2
P12532	Creatine kinase U-type, mitochondrial OS=Homo sapiens OX=9606 GN=CKMT1B PE=1 SV=1	12	6	5	417	47	4	2
O75400	Pre-mRNA-processing factor 40 homolog A OS=Homo sapiens OX=9606 GN=PRPF40A PE=1 SV=2	7	7	4	957	108.7	4	2
Q9UJ72	Annexin A10 OS=Homo sapiens OX=9606 GN=ANXA10 PE=1 SV=3	12	6	3	324	37.3	4	2
P31153	S-adenosylmethionine synthase isoform type-2 OS=Homo sapiens OX=9606 GN=MAT2A PE=1 SV=1	13	6	4	395	43.6	4	2
P19971	Thymidine phosphorylase OS=Homo sapiens OX=9606 GN=TYMP PE=1 SV=2	5	6	2	482	49.9	4	2
P06396	Gelsolin OS=Homo sapiens OX=9606 GN=GSN PE=1 SV=1	7	6	5	782	85.6	4	2
P15153	Ras-related C3 botulinum toxin substrate 2 OS=Homo sapiens OX=9606 GN=RAC2 PE=1 SV=1	21	6	3	192	21.4	4	2
Q13263	Transcription intermediary factor 1-beta OS=Homo sapiens OX=9606 GN=TRIM28 PE=1 SV=5	5	6	4	835	88.5	4	2
Q9HCY8	Protein S100-A14 OS=Homo sapiens OX=9606 GN=S100A14 PE=1 SV=1	40	6	4	104	11.7	4	2
P49321	Nuclear autoantigenic sperm protein OS=Homo sapiens OX=9606 GN=NASP PE=1 SV=2	5	6	4	788	85.2	4	2
Q01082	Spectrin beta chain, non-erythrocytic 1 OS=Homo sapiens OX=9606 GN=SPTBN1 PE=1 SV=2	3	6	5	2364	274.4	4	2
Q5T280	Putative methyltransferase C9orf114 OS=Homo sapiens OX=9606 GN=SPOUT1 PE=1 SV=3	19	5	4	376	42	3	2
O43251	RNA binding protein fox-1 homolog 2 OS=Homo sapiens OX=9606 GN=RBFOX2 PE=1 SV=3	13	5	3	390	41.3	3	2
P00491	Purine nucleoside phosphorylase OS=Homo sapiens OX=9606 GN=PNP PE=1 SV=2	21	7	5	289	32.1	3	2
P27816	Microtubule-associated protein 4 OS=Homo sapiens OX=9606 GN=MAP4 PE=1 SV=3	5	5	4	1152	120.9	3	2
Q9NZL4	Hsp70-binding protein 1 OS=Homo sapiens OX=9606 GN=HSPBP1 PE=1 SV=2	13	5	4	359	39.3	3	2
O76009	Keratin, type I cuticular Ha3-I OS=Homo sapiens OX=9606 GN=KRT33A PE=2 SV=2	20	23	1	404	45.9	3	2
Q86YQ8	Copine-8 OS=Homo sapiens OX=9606 GN=CPNE8 PE=1 SV=2	7	5	3	564	63.1	3	2
O60884	DnaJ homolog subfamily A member 2 OS=Homo sapiens OX=9606 GN=DNAJA2 PE=1 SV=1	14	5	5	412	45.7	3	2
P02788	Lactotransferrin OS=Homo sapiens OX=9606 GN=LTF PE=1 SV=6	8	9	5	710	78.1	3	2
B5ME19	Eukaryotic translation initiation factor 3 subunit C-like protein OS=Homo sapiens OX=9606 GN=EIF3CL PE=1 SV=1	3	5	2	914	105.4	3	2
Q53F19	Nuclear cap-binding protein subunit 3 OS=Homo sapiens OX=9606 GN=NCBP3 PE=1 SV=2	5	5	3	620	70.5	3	2
O00442	RNA 3'-terminal phosphate cyclase OS=Homo sapiens OX=9606 GN=RTCA PE=1 SV=1	7	5	2	366	39.3	3	2
Q9UQ35	Serine/arginine repetitive matrix protein 2 OS=Homo sapiens OX=9606 GN=SRRM2 PE=1 SV=2	2	5	3	2752	299.4	3	2
P62861	FAU ubiquitin-like and ribosomal protein S30 OS=Homo sapiens OX=9606 GN=FAU PE=1 SV=2	8	5	2	133	14.4	3	2
Q9UBU9	Nuclear RNA export factor 1 OS=Homo sapiens OX=9606 GN=NXF1 PE=1 SV=1	5	5	3	619	70.1	3	2
Q9NPE3	H/ACA ribonucleoprotein complex subunit 3 OS=Homo sapiens OX=9606 GN=NOP10 PE=1 SV=1	31	5	2	64	7.7	3	2
Q7RTV0	PHD finger-like domain-containing protein 5A OS=Homo sapiens OX=9606 GN=PHF5A PE=1 SV=1	22	5	3	110	12.4	3	2
Q9UBS4	DnaJ homolog subfamily B member 11 OS=Homo sapiens OX=9606 GN=DNAJB11 PE=1 SV=1	8	5	2	358	40.5	3	2
Q9Y5S9	RNA-binding protein 8A OS=Homo sapiens OX=9606 GN=RBM8A PE=1 SV=1	10	5	2	174	19.9	3	2
Q92734	Protein TFG OS=Homo sapiens OX=9606 GN=TFG PE=1 SV=2	5	5	2	400	43.4	3	2
O14556	Glyceraldehyde-3-phosphate dehydrogenase, testis-specific OS=Homo sapiens OX=9606 GN=GAPDHS PE=1 SV=2	4	8	1	408	44.5	3	2
P36957	Dihydrolipoyllysine-residue succinyltransferase component of 2-oxoglutarate dehydrogenase complex, mitochondrial OS=Homo sapiens OX=9606 GN=DLST PE=1 SV=4	2	11	1	453	48.7	3	2
Q9H6Y2	WD repeat-containing protein 55 OS=Homo sapiens OX=9606 GN=WDR55 PE=1 SV=2	18	4	4	383	42	2	2
P21796	Voltage-dependent anion-selective channel protein 1 OS=Homo sapiens OX=9606 GN=VDAC1 PE=1 SV=2	13	4	3	283	30.8	2	2
P55036	26S proteasome non-ATPase regulatory subunit 4 OS=Homo sapiens OX=9606 GN=PSMD4 PE=1 SV=1	9	4	2	377	40.7	2	2
O75934	Pre-mRNA-splicing factor SPF27 OS=Homo sapiens OX=9606 GN=BCAS2 PE=1 SV=1	6	4	1	225	26.1	2	2
Q16698	2,4-dienoyl-CoA reductase [(3E)-enoyl-CoA-producing], mitochondrial OS=Homo sapiens OX=9606 GN=DECR1 PE=1 SV=1	10	4	2	335	36	2	2
P40199	Carcinoembryonic antigen-related cell adhesion molecule 6 OS=Homo sapiens OX=9606 GN=CEACAM6 PE=1 SV=4	18	5	2	344	37.2	2	2
P50395	Rab GDP dissociation inhibitor beta OS=Homo sapiens OX=9606 GN=GDI2 PE=1 SV=2	9	4	1	445	50.6	2	2
O00264	Membrane-associated progesterone receptor component 1 OS=Homo sapiens OX=9606 GN=PGRMC1 PE=1 SV=3	12	4	3	195	21.7	2	2
O14896	Interferon regulatory factor 6 OS=Homo sapiens OX=9606 GN=IRF6 PE=1 SV=1	8	4	3	467	53.1	2	2
O75569	Interferon-inducible double-stranded RNA-dependent protein kinase activator A OS=Homo sapiens OX=9606 GN=PRKRA PE=1 SV=1	9	4	2	313	34.4	2	2
Q9ULW8	Protein-arginine deiminase type-3 OS=Homo sapiens OX=9606 GN=PADI3 PE=1 SV=2	8	4	4	664	74.7	2	2
Q99829	Copine-1 OS=Homo sapiens OX=9606 GN=CPNE1 PE=1 SV=1	5	4	2	537	59	2	2
P51114	RNA-binding protein FXR1 OS=Homo sapiens OX=9606 GN=FXR1 PE=1 SV=3	4	4	1	621	69.7	2	2
Q9Y221	60S ribosome subunit biogenesis protein NIP7 homolog OS=Homo sapiens OX=9606 GN=NIP7 PE=1 SV=1	18	4	2	180	20.4	2	2
Q7L576	Cytoplasmic FMR1-interacting protein 1 OS=Homo sapiens OX=9606 GN=CYFIP1 PE=1 SV=1	2	4	2	1253	145.1	2	2
Q9NZN4	EH domain-containing protein 2 OS=Homo sapiens OX=9606 GN=EHD2 PE=1 SV=2	6	4	2	543	61.1	2	2
Q460N5	Protein mono-ADP-ribosyltransferase PARP14 OS=Homo sapiens OX=9606 GN=PARP14 PE=1 SV=3	2	4	2	1801	202.7	2	2
Q9BTD8	RNA-binding protein 42 OS=Homo sapiens OX=9606 GN=RBM42 PE=1 SV=1	4	4	2	480	50.4	2	2
Q8TDD1	ATP-dependent RNA helicase DDX54 OS=Homo sapiens OX=9606 GN=DDX54 PE=1 SV=2	2	4	2	881	98.5	2	2
Q9H9B1	Histone-lysine N-methyltransferase EHMT1 OS=Homo sapiens OX=9606 GN=EHMT1 PE=1 SV=4	1	4	2	1298	141.4	2	2
P60228	Eukaryotic translation initiation factor 3 subunit E OS=Homo sapiens OX=9606 GN=EIF3E PE=1 SV=1	5	4	3	445	52.2	2	2
P62891	60S ribosomal protein L39 OS=Homo sapiens OX=9606 GN=RPL39 PE=1 SV=2	20	4	1	51	6.4	2	2
Q9Y2P8	RNA 3'-terminal phosphate cyclase-like protein OS=Homo sapiens OX=9606 GN=RCL1 PE=1 SV=3	5	4	2	373	40.8	2	2
Q96HC4	PDZ and LIM domain protein 5 OS=Homo sapiens OX=9606 GN=PDLIM5 PE=1 SV=5	2	4	1	596	63.9	2	2
Q96HU8	GTP-binding protein Di-Ras2 OS=Homo sapiens OX=9606 GN=DIRAS2 PE=1 SV=1	6	9	1	199	22.5	2	2
Q9UJF2	Ras GTPase-activating protein nGAP OS=Homo sapiens OX=9606 GN=RASAL2 PE=1 SV=2	1	8	1	1139	128.5	2	2
P06703	Protein S100-A6 OS=Homo sapiens OX=9606 GN=S100A6 PE=1 SV=1	9	5	1	90	10.2	2	2
P62273	40S ribosomal protein S29 OS=Homo sapiens OX=9606 GN=RPS29 PE=1 SV=2	14	4	1	56	6.7	2	2
O00459	Phosphatidylinositol 3-kinase regulatory subunit beta OS=Homo sapiens OX=9606 GN=PIK3R2 PE=1 SV=2	4	4	1	728	81.5	2	2
O75694	Nuclear pore complex protein Nup155 OS=Homo sapiens OX=9606 GN=NUP155 PE=1 SV=1	1	4	1	1391	155.1	2	2
P61927	60S ribosomal protein L37 OS=Homo sapiens OX=9606 GN=RPL37 PE=1 SV=2	6	4	1	97	11.1	2	2
Q9Y3A4	Ribosomal RNA-processing protein 7 homolog A OS=Homo sapiens OX=9606 GN=RRP7A PE=1 SV=2	13	3	2	280	32.3	1	2
Q13488	V-type proton ATPase 116 kDa subunit a 3 OS=Homo sapiens OX=9606 GN=TCIRG1 PE=1 SV=3	3	3	2	830	92.9	1	2
P48444	Coatomer subunit delta OS=Homo sapiens OX=9606 GN=ARCN1 PE=1 SV=1	5	3	2	511	57.2	1	2
Q16543	Hsp90 co-chaperone Cdc37 OS=Homo sapiens OX=9606 GN=CDC37 PE=1 SV=1	8	3	2	378	44.4	1	2
P55884	Eukaryotic translation initiation factor 3 subunit B OS=Homo sapiens OX=9606 GN=EIF3B PE=1 SV=3	3	3	2	814	92.4	1	2
Q9GZS3	WD repeat-containing protein 61 OS=Homo sapiens OX=9606 GN=WDR61 PE=1 SV=1	13	3	2	305	33.6	1	2
P16435	NADPH--cytochrome P450 reductase OS=Homo sapiens OX=9606 GN=POR PE=1 SV=2	4	3	2	677	76.6	1	2
P21281	V-type proton ATPase subunit B, brain isoform OS=Homo sapiens OX=9606 GN=ATP6V1B2 PE=1 SV=3	5	3	2	511	56.5	1	2
P02786	Transferrin receptor protein 1 OS=Homo sapiens OX=9606 GN=TFRC PE=1 SV=2	3	3	2	760	84.8	1	2
Q13325	Interferon-induced protein with tetratricopeptide repeats 5 OS=Homo sapiens OX=9606 GN=IFIT5 PE=1 SV=1	5	3	1	482	55.8	1	2
P05386	60S acidic ribosomal protein P1 OS=Homo sapiens OX=9606 GN=RPLP1 PE=1 SV=1	14	3	1	114	11.5	1	2
O15145	Actin-related protein 2/3 complex subunit 3 OS=Homo sapiens OX=9606 GN=ARPC3 PE=1 SV=3	11	3	2	178	20.5	1	2
Q9Y266	Nuclear migration protein nudC OS=Homo sapiens OX=9606 GN=NUDC PE=1 SV=1	8	3	2	331	38.2	1	2
Q9NZM5	Ribosome biogenesis protein NOP53 OS=Homo sapiens OX=9606 GN=NOP53 PE=1 SV=2	7	3	2	478	54.4	1	2
O00743	Serine/threonine-protein phosphatase 6 catalytic subunit OS=Homo sapiens OX=9606 GN=PPP6C PE=1 SV=1	7	3	2	305	35.1	1	2
Q8WUF5	RelA-associated inhibitor OS=Homo sapiens OX=9606 GN=PPP1R13L PE=1 SV=4	3	3	2	828	89	1	2
Q96P11	28S rRNA (cytosine-C(5))-methyltransferase OS=Homo sapiens OX=9606 GN=NSUN5 PE=1 SV=2	5	3	2	429	46.7	1	2
Q9BZZ5	Apoptosis inhibitor 5 OS=Homo sapiens OX=9606 GN=API5 PE=1 SV=3	4	3	2	524	59	1	2
P40121	Macrophage-capping protein OS=Homo sapiens OX=9606 GN=CAPG PE=1 SV=2	4	3	1	348	38.5	1	2
Q9NRX1	RNA-binding protein PNO1 OS=Homo sapiens OX=9606 GN=PNO1 PE=1 SV=1	8	3	2	252	27.9	1	2
Q04828	Aldo-keto reductase family 1 member C1 OS=Homo sapiens OX=9606 GN=AKR1C1 PE=1 SV=1	5	3	2	323	36.8	1	2
P60981	Destrin OS=Homo sapiens OX=9606 GN=DSTN PE=1 SV=3	7	3	1	165	18.5	1	2
P61160	Actin-related protein 2 OS=Homo sapiens OX=9606 GN=ACTR2 PE=1 SV=1	5	3	2	394	44.7	1	2
P29317	Ephrin type-A receptor 2 OS=Homo sapiens OX=9606 GN=EPHA2 PE=1 SV=2	1	3	1	976	108.2	1	2
Q00688	Peptidyl-prolyl cis-trans isomerase FKBP3 OS=Homo sapiens OX=9606 GN=FKBP3 PE=1 SV=1	10	3	2	224	25.2	1	2
Q8N2M8	CLK4-associating serine/arginine rich protein OS=Homo sapiens OX=9606 GN=CLASRP PE=1 SV=4	4	3	2	674	77.1	1	2
Q9UNM6	26S proteasome non-ATPase regulatory subunit 13 OS=Homo sapiens OX=9606 GN=PSMD13 PE=1 SV=2	5	3	2	376	42.9	1	2
P56134	ATP synthase subunit f, mitochondrial OS=Homo sapiens OX=9606 GN=ATP5MF PE=1 SV=3	14	3	1	94	10.9	1	2
P00966	Argininosuccinate synthase OS=Homo sapiens OX=9606 GN=ASS1 PE=1 SV=2	3	5	2	412	46.5	1	2
Q14019	Coactosin-like protein OS=Homo sapiens OX=9606 GN=COTL1 PE=1 SV=3	4	3	1	142	15.9	1	2
Q12792	Twinfilin-1 OS=Homo sapiens OX=9606 GN=TWF1 PE=1 SV=3	9	2	2	350	40.3		2
Q6P9B6	MTOR-associated protein MEAK7 OS=Homo sapiens OX=9606 GN=MEAK7 PE=1 SV=2	8	2	2	456	51		2
P98175	RNA-binding protein 10 OS=Homo sapiens OX=9606 GN=RBM10 PE=1 SV=3	2	2	2	930	103.5		2
Q9NTK5	Obg-like ATPase 1 OS=Homo sapiens OX=9606 GN=OLA1 PE=1 SV=2	7	2	2	396	44.7		2
Q9Y285	Phenylalanine--tRNA ligase alpha subunit OS=Homo sapiens OX=9606 GN=FARSA PE=1 SV=3	3	2	1	508	57.5		2
Q9NY61	Protein AATF OS=Homo sapiens OX=9606 GN=AATF PE=1 SV=1	6	2	2	560	63.1		2
P62495	Eukaryotic peptide chain release factor subunit 1 OS=Homo sapiens OX=9606 GN=ETF1 PE=1 SV=3	5	2	2	437	49		2
P21580	Tumor necrosis factor alpha-induced protein 3 OS=Homo sapiens OX=9606 GN=TNFAIP3 PE=1 SV=1	3	2	2	790	89.6		2
P17275	Transcription factor JunB OS=Homo sapiens OX=9606 GN=JUNB PE=1 SV=1	9	2	2	347	35.9		2
Q9H223	EH domain-containing protein 4 OS=Homo sapiens OX=9606 GN=EHD4 PE=1 SV=1	5	2	2	541	61.1		2
O00203	AP-3 complex subunit beta-1 OS=Homo sapiens OX=9606 GN=AP3B1 PE=1 SV=3	3	2	2	1094	121.2		2
Q12899	Tripartite motif-containing protein 26 OS=Homo sapiens OX=9606 GN=TRIM26 PE=1 SV=1	4	2	2	539	62.1		2
Q9UHB6	LIM domain and actin-binding protein 1 OS=Homo sapiens OX=9606 GN=LIMA1 PE=1 SV=1	3	2	2	759	85.2		2
Q14980	Nuclear mitotic apparatus protein 1 OS=Homo sapiens OX=9606 GN=NUMA1 PE=1 SV=2	2	2	1	2115	238.1		2
P61923	Coatomer subunit zeta-1 OS=Homo sapiens OX=9606 GN=COPZ1 PE=1 SV=1	21	2	2	177	20.2		2
P43246	DNA mismatch repair protein Msh2 OS=Homo sapiens OX=9606 GN=MSH2 PE=1 SV=1	2	2	1	934	104.7		2
P46934	E3 ubiquitin-protein ligase NEDD4 OS=Homo sapiens OX=9606 GN=NEDD4 PE=1 SV=4	2	2	2	1319	149		2
P82914	28S ribosomal protein S15, mitochondrial OS=Homo sapiens OX=9606 GN=MRPS15 PE=1 SV=1	7	2	2	257	29.8		2
Q14244	Ensconsin OS=Homo sapiens OX=9606 GN=MAP7 PE=1 SV=1	2	2	2	749	84		2
P60520	Gamma-aminobutyric acid receptor-associated protein-like 2 OS=Homo sapiens OX=9606 GN=GABARAPL2 PE=1 SV=1	7	2	1	117	13.7		2
P49207	60S ribosomal protein L34 OS=Homo sapiens OX=9606 GN=RPL34 PE=1 SV=3	28	6	4	117	13.3	4	1
O60841	Eukaryotic translation initiation factor 5B OS=Homo sapiens OX=9606 GN=EIF5B PE=1 SV=4	5	4	3	1220	138.7	3	1
P30048	Thioredoxin-dependent peroxide reductase, mitochondrial OS=Homo sapiens OX=9606 GN=PRDX3 PE=1 SV=3	14	4	3	256	27.7	3	1
P34897	Serine hydroxymethyltransferase, mitochondrial OS=Homo sapiens OX=9606 GN=SHMT2 PE=1 SV=3	5	3	2	504	56	2	1
O95433	Activator of 90 kDa heat shock protein ATPase homolog 1 OS=Homo sapiens OX=9606 GN=AHSA1 PE=1 SV=1	7	2	1	338	38.3	1	1
Q9BUQ8	Probable ATP-dependent RNA helicase DDX23 OS=Homo sapiens OX=9606 GN=DDX23 PE=1 SV=3	1	2	1	820	95.5	1	1
P49841	Glycogen synthase kinase-3 beta OS=Homo sapiens OX=9606 GN=GSK3B PE=1 SV=2	6	1	1	420	46.7		1
Q9P013	Spliceosome-associated protein CWC15 homolog OS=Homo sapiens OX=9606 GN=CWC15 PE=1 SV=2	5	1	1	229	26.6		1
O75822	Eukaryotic translation initiation factor 3 subunit J OS=Homo sapiens OX=9606 GN=EIF3J PE=1 SV=2	5	1	1	258	29		1
Q8NDD1	Uncharacterized protein C1orf131 OS=Homo sapiens OX=9606 GN=C1orf131 PE=1 SV=4	3	1	1	293	32.6		1
Q96T51	RUN and FYVE domain-containing protein 1 OS=Homo sapiens OX=9606 GN=RUFY1 PE=1 SV=2	1	1	1	708	79.8		1
Q643R3	Lysophospholipid acyltransferase LPCAT4 OS=Homo sapiens OX=9606 GN=LPCAT4 PE=1 SV=1	3	1	1	524	57.2		1
Q969P0	Immunoglobulin superfamily member 8 OS=Homo sapiens OX=9606 GN=IGSF8 PE=1 SV=1	1	2	1	613	65		1
Q5SSJ5	Heterochromatin protein 1-binding protein 3 OS=Homo sapiens OX=9606 GN=HP1BP3 PE=1 SV=1	7	4	3	553	61.2	3	1
Q9BVI4	Nucleolar complex protein 4 homolog OS=Homo sapiens OX=9606 GN=NOC4L PE=1 SV=1	6	2	2	516	58.4	1	1
P22059	Oxysterol-binding protein 1 OS=Homo sapiens OX=9606 GN=OSBP PE=1 SV=1	1	2	1	807	89.4	1	1
P43487	Ran-specific GTPase-activating protein OS=Homo sapiens OX=9606 GN=RANBP1 PE=1 SV=1	5	1	1	201	23.3		1
P61225	Ras-related protein Rap-2b OS=Homo sapiens OX=9606 GN=RAP2B PE=1 SV=1	7	1	1	183	20.5		1
Q9P2J5	Leucine--tRNA ligase, cytoplasmic OS=Homo sapiens OX=9606 GN=LARS1 PE=1 SV=2	1	1	1	1176	134.4		1
P25786	Proteasome subunit alpha type-1 OS=Homo sapiens OX=9606 GN=PSMA1 PE=1 SV=1	7	4	2	263	29.5	3	1
Q96C19	EF-hand domain-containing protein D2 OS=Homo sapiens OX=9606 GN=EFHD2 PE=1 SV=1	5	2	1	240	26.7	1	1
P28330	Long-chain specific acyl-CoA dehydrogenase, mitochondrial OS=Homo sapiens OX=9606 GN=ACADL PE=1 SV=2	2	1	1	430	47.6		1
Q14694	Ubiquitin carboxyl-terminal hydrolase 10 OS=Homo sapiens OX=9606 GN=USP10 PE=1 SV=2	10	9	6	798	87.1	8	1
P23743	Diacylglycerol kinase alpha OS=Homo sapiens OX=9606 GN=DGKA PE=1 SV=3	11	8	7	735	82.6	7	1
Q10570	Cleavage and polyadenylation specificity factor subunit 1 OS=Homo sapiens OX=9606 GN=CPSF1 PE=1 SV=2	5	8	7	1443	160.8	7	1
P13489	Ribonuclease inhibitor OS=Homo sapiens OX=9606 GN=RNH1 PE=1 SV=2	20	7	6	461	49.9	6	1
Q14562	ATP-dependent RNA helicase DHX8 OS=Homo sapiens OX=9606 GN=DHX8 PE=1 SV=1	7	7	5	1220	139.2	6	1
Q16630	Cleavage and polyadenylation specificity factor subunit 6 OS=Homo sapiens OX=9606 GN=CPSF6 PE=1 SV=2	11	6	4	551	59.2	5	1
P30419	Glycylpeptide N-tetradecanoyltransferase 1 OS=Homo sapiens OX=9606 GN=NMT1 PE=1 SV=2	10	6	4	496	56.8	5	1
O60508	Pre-mRNA-processing factor 17 OS=Homo sapiens OX=9606 GN=CDC40 PE=1 SV=1	8	6	4	579	65.5	5	1
P45880	Voltage-dependent anion-selective channel protein 2 OS=Homo sapiens OX=9606 GN=VDAC2 PE=1 SV=2	13	6	4	294	31.5	5	1
P20742	Pregnancy zone protein OS=Homo sapiens OX=9606 GN=PZP PE=1 SV=4	2	6	1	1482	163.8	5	1
P17096	High mobility group protein HMG-I/HMG-Y OS=Homo sapiens OX=9606 GN=HMGA1 PE=1 SV=3	23	5	2	107	11.7	4	1
Q96FQ6	Protein S100-A16 OS=Homo sapiens OX=9606 GN=S100A16 PE=1 SV=1	50	5	4	103	11.8	4	1
P05387	60S acidic ribosomal protein P2 OS=Homo sapiens OX=9606 GN=RPLP2 PE=1 SV=1	41	5	3	115	11.7	4	1
P08195	4F2 cell-surface antigen heavy chain OS=Homo sapiens OX=9606 GN=SLC3A2 PE=1 SV=3	8	5	4	630	68	4	1
Q9NX58	Cell growth-regulating nucleolar protein OS=Homo sapiens OX=9606 GN=LYAR PE=1 SV=3	8	5	2	379	43.6	4	1
P55084	Trifunctional enzyme subunit beta, mitochondrial OS=Homo sapiens OX=9606 GN=HADHB PE=1 SV=3	7	5	4	474	51.3	4	1
P78417	Glutathione S-transferase omega-1 OS=Homo sapiens OX=9606 GN=GSTO1 PE=1 SV=2	17	5	4	241	27.5	4	1
Q14152	Eukaryotic translation initiation factor 3 subunit A OS=Homo sapiens OX=9606 GN=EIF3A PE=1 SV=1	3	5	4	1382	166.5	4	1
Q9Y383	Putative RNA-binding protein Luc7-like 2 OS=Homo sapiens OX=9606 GN=LUC7L2 PE=1 SV=2	7	5	3	392	46.5	4	1
P02771	Alpha-fetoprotein OS=Homo sapiens OX=9606 GN=AFP PE=1 SV=1	4	5	3	609	68.6	4	1
Q9Y4Z0	U6 snRNA-associated Sm-like protein LSm4 OS=Homo sapiens OX=9606 GN=LSM4 PE=1 SV=1	17	4	2	139	15.3	3	1
P26196	Probable ATP-dependent RNA helicase DDX6 OS=Homo sapiens OX=9606 GN=DDX6 PE=1 SV=2	9	4	3	483	54.4	3	1
O94832	Unconventional myosin-Id OS=Homo sapiens OX=9606 GN=MYO1D PE=1 SV=2	4	4	3	1006	116.1	3	1
Q96HE7	ERO1-like protein alpha OS=Homo sapiens OX=9606 GN=ERO1A PE=1 SV=2	11	4	3	468	54.4	3	1
Q9UHA4	Ragulator complex protein LAMTOR3 OS=Homo sapiens OX=9606 GN=LAMTOR3 PE=1 SV=1	49	4	3	124	13.6	3	1
P60660	Myosin light polypeptide 6 OS=Homo sapiens OX=9606 GN=MYL6 PE=1 SV=2	25	4	3	151	16.9	3	1
P14868	Aspartate--tRNA ligase, cytoplasmic OS=Homo sapiens OX=9606 GN=DARS1 PE=1 SV=2	7	4	3	501	57.1	3	1
Q6P1N0	Coiled-coil and C2 domain-containing protein 1A OS=Homo sapiens OX=9606 GN=CC2D1A PE=1 SV=1	3	4	3	951	104	3	1
O60341	Lysine-specific histone demethylase 1A OS=Homo sapiens OX=9606 GN=KDM1A PE=1 SV=2	4	4	3	852	92.8	3	1
Q96FX7	tRNA (adenine(58)-N(1))-methyltransferase catalytic subunit TRMT61A OS=Homo sapiens OX=9606 GN=TRMT61A PE=1 SV=1	18	4	3	289	31.4	3	1
Q8N3U4	Cohesin subunit SA-2 OS=Homo sapiens OX=9606 GN=STAG2 PE=1 SV=3	2	4	2	1231	141.2	3	1
O75821	Eukaryotic translation initiation factor 3 subunit G OS=Homo sapiens OX=9606 GN=EIF3G PE=1 SV=2	8	4	2	320	35.6	3	1
P16144	Integrin beta-4 OS=Homo sapiens OX=9606 GN=ITGB4 PE=1 SV=5	3	4	3	1822	202	3	1
O00139	Kinesin-like protein KIF2A OS=Homo sapiens OX=9606 GN=KIF2A PE=1 SV=3	3	4	2	706	79.9	3	1
P11166	Solute carrier family 2, facilitated glucose transporter member 1 OS=Homo sapiens OX=9606 GN=SLC2A1 PE=1 SV=2	4	4	3	492	54	3	1
O00592	Podocalyxin OS=Homo sapiens OX=9606 GN=PODXL PE=1 SV=2	4	4	2	558	58.6	3	1
P54707	Potassium-transporting ATPase alpha chain 2 OS=Homo sapiens OX=9606 GN=ATP12A PE=1 SV=3	3	4	1	1039	115.4	3	1
P13693	Translationally-controlled tumor protein OS=Homo sapiens OX=9606 GN=TPT1 PE=1 SV=1	10	4	2	172	19.6	3	1
Q8NI35	InaD-like protein OS=Homo sapiens OX=9606 GN=PATJ PE=1 SV=3	0	4	1	1801	196.2	3	1
Q5T749	Keratinocyte proline-rich protein OS=Homo sapiens OX=9606 GN=KPRP PE=1 SV=1	14	24	9	579	64.1	2	1
Q9UG63	ATP-binding cassette sub-family F member 2 OS=Homo sapiens OX=9606 GN=ABCF2 PE=1 SV=2	2	3	1	623	71.2	2	1
P29083	General transcription factor IIE subunit 1 OS=Homo sapiens OX=9606 GN=GTF2E1 PE=1 SV=2	10	3	3	439	49.4	2	1
P46013	Proliferation marker protein Ki-67 OS=Homo sapiens OX=9606 GN=MKI67 PE=1 SV=2	1	3	3	3256	358.5	2	1
Q9NRW3	DNA dC->dU-editing enzyme APOBEC-3C OS=Homo sapiens OX=9606 GN=APOBEC3C PE=1 SV=2	13	3	1	190	22.8	2	1
Q9BSJ8	Extended synaptotagmin-1 OS=Homo sapiens OX=9606 GN=ESYT1 PE=1 SV=1	3	3	2	1104	122.8	2	1
P17480	Nucleolar transcription factor 1 OS=Homo sapiens OX=9606 GN=UBTF PE=1 SV=1	6	3	3	764	89.4	2	1
P32455	Guanylate-binding protein 1 OS=Homo sapiens OX=9606 GN=GBP1 PE=1 SV=2	4	3	2	592	67.9	2	1
P62714	Serine/threonine-protein phosphatase 2A catalytic subunit beta isoform OS=Homo sapiens OX=9606 GN=PPP2CB PE=1 SV=1	12	4	2	309	35.6	2	1
O15372	Eukaryotic translation initiation factor 3 subunit H OS=Homo sapiens OX=9606 GN=EIF3H PE=1 SV=1	12	3	3	352	39.9	2	1
Q6PI48	Aspartate--tRNA ligase, mitochondrial OS=Homo sapiens OX=9606 GN=DARS2 PE=1 SV=1	4	3	2	645	73.5	2	1
P55060	Exportin-2 OS=Homo sapiens OX=9606 GN=CSE1L PE=1 SV=3	3	3	2	971	110.3	2	1
Q9UNN8	Endothelial protein C receptor OS=Homo sapiens OX=9606 GN=PROCR PE=1 SV=1	11	3	2	238	26.7	2	1
O14497	AT-rich interactive domain-containing protein 1A OS=Homo sapiens OX=9606 GN=ARID1A PE=1 SV=3	1	3	2	2285	241.9	2	1
P15941	Mucin-1 OS=Homo sapiens OX=9606 GN=MUC1 PE=1 SV=3	2	3	2	1255	122	2	1
Q53GS9	U4/U6.U5 tri-snRNP-associated protein 2 OS=Homo sapiens OX=9606 GN=USP39 PE=1 SV=2	5	3	2	565	65.3	2	1
Q969H8	Myeloid-derived growth factor OS=Homo sapiens OX=9606 GN=MYDGF PE=1 SV=1	14	3	2	173	18.8	2	1
P52566	Rho GDP-dissociation inhibitor 2 OS=Homo sapiens OX=9606 GN=ARHGDIB PE=1 SV=3	10	3	2	201	23	2	1
P04004	Vitronectin OS=Homo sapiens OX=9606 GN=VTN PE=1 SV=1	3	3	1	478	54.3	2	1
P05455	Lupus La protein OS=Homo sapiens OX=9606 GN=SSB PE=1 SV=2	6	3	2	408	46.8	2	1
O00159	Unconventional myosin-Ic OS=Homo sapiens OX=9606 GN=MYO1C PE=1 SV=4	2	3	2	1063	121.6	2	1
Q92900	Regulator of nonsense transcripts 1 OS=Homo sapiens OX=9606 GN=UPF1 PE=1 SV=2	2	3	2	1129	124.3	2	1
P78362	SRSF protein kinase 2 OS=Homo sapiens OX=9606 GN=SRPK2 PE=1 SV=3	4	3	1	688	77.5	2	1
P52209	6-phosphogluconate dehydrogenase, decarboxylating OS=Homo sapiens OX=9606 GN=PGD PE=1 SV=3	4	3	2	483	53.1	2	1
O43148	mRNA cap guanine-N7 methyltransferase OS=Homo sapiens OX=9606 GN=RNMT PE=1 SV=1	4	3	2	476	54.8	2	1
Q14320	Protein FAM50A OS=Homo sapiens OX=9606 GN=FAM50A PE=1 SV=2	6	3	1	339	40.2	2	1
P67936	Tropomyosin alpha-4 chain OS=Homo sapiens OX=9606 GN=TPM4 PE=1 SV=3	6	4	1	248	28.5	2	1
P50453	Serpin B9 OS=Homo sapiens OX=9606 GN=SERPINB9 PE=1 SV=1	6	3	1	376	42.4	2	1
P57088	Transmembrane protein 33 OS=Homo sapiens OX=9606 GN=TMEM33 PE=1 SV=2	5	3	1	247	28	2	1
Q9Y3C6	Peptidyl-prolyl cis-trans isomerase-like 1 OS=Homo sapiens OX=9606 GN=PPIL1 PE=1 SV=1	17	3	2	166	18.2	2	1
P23229	Integrin alpha-6 OS=Homo sapiens OX=9606 GN=ITGA6 PE=1 SV=5	1	3	2	1130	126.5	2	1
P62312	U6 snRNA-associated Sm-like protein LSm6 OS=Homo sapiens OX=9606 GN=LSM6 PE=1 SV=1	21	3	2	80	9.1	2	1
Q99497	Parkinson disease protein 7 OS=Homo sapiens OX=9606 GN=PARK7 PE=1 SV=2	7	3	2	189	19.9	2	1
Q12797	Aspartyl/asparaginyl beta-hydroxylase OS=Homo sapiens OX=9606 GN=ASPH PE=1 SV=3	4	3	2	758	85.8	2	1
Q8IWZ3	Ankyrin repeat and KH domain-containing protein 1 OS=Homo sapiens OX=9606 GN=ANKHD1 PE=1 SV=1	0	5	2	2542	269.3	2	1
Q5VT06	Centrosome-associated protein 350 OS=Homo sapiens OX=9606 GN=CEP350 PE=1 SV=1	0	3	2	3117	350.7	2	1
Q9BQA1	Methylosome protein 50 OS=Homo sapiens OX=9606 GN=WDR77 PE=1 SV=1	2	3	1	342	36.7	2	1
O75197	Low-density lipoprotein receptor-related protein 5 OS=Homo sapiens OX=9606 GN=LRP5 PE=1 SV=2	1	5	1	1615	179	2	1
P51665	26S proteasome non-ATPase regulatory subunit 7 OS=Homo sapiens OX=9606 GN=PSMD7 PE=1 SV=2	9	2	2	324	37	1	1
P19387	DNA-directed RNA polymerase II subunit RPB3 OS=Homo sapiens OX=9606 GN=POLR2C PE=1 SV=2	7	2	1	275	31.4	1	1
Q9P035	Very-long-chain (3R)-3-hydroxyacyl-CoA dehydratase 3 OS=Homo sapiens OX=9606 GN=HACD3 PE=1 SV=2	6	2	1	362	43.1	1	1
P49411	Elongation factor Tu, mitochondrial OS=Homo sapiens OX=9606 GN=TUFM PE=1 SV=2	4	2	1	452	49.5	1	1
P28290	Protein ITPRID2 OS=Homo sapiens OX=9606 GN=ITPRID2 PE=1 SV=3	2	2	2	1259	138.3	1	1
P07477	Serine protease 1 OS=Homo sapiens OX=9606 GN=PRSS1 PE=1 SV=1	8	11	1	247	26.5	1	1
Q9NXF1	Testis-expressed protein 10 OS=Homo sapiens OX=9606 GN=TEX10 PE=1 SV=2	2	2	1	929	105.6	1	1
Q9H0E2	Toll-interacting protein OS=Homo sapiens OX=9606 GN=TOLLIP PE=1 SV=1	5	2	1	274	30.3	1	1
Q8WXA9	Splicing regulatory glutamine/lysine-rich protein 1 OS=Homo sapiens OX=9606 GN=SREK1 PE=1 SV=1	3	2	1	508	59.3	1	1
P35244	Replication protein A 14 kDa subunit OS=Homo sapiens OX=9606 GN=RPA3 PE=1 SV=1	14	2	1	121	13.6	1	1
Q14512	Fibroblast growth factor-binding protein 1 OS=Homo sapiens OX=9606 GN=FGFBP1 PE=1 SV=1	6	2	1	234	26.2	1	1
Q01658	Protein Dr1 OS=Homo sapiens OX=9606 GN=DR1 PE=1 SV=1	7	2	1	176	19.4	1	1
Q7L2E3	ATP-dependent RNA helicase DHX30 OS=Homo sapiens OX=9606 GN=DHX30 PE=1 SV=1	2	2	2	1194	133.9	1	1
P49458	Signal recognition particle 9 kDa protein OS=Homo sapiens OX=9606 GN=SRP9 PE=1 SV=2	13	2	1	86	10.1	1	1
Q9Y4K1	Beta/gamma crystallin domain-containing protein 1 OS=Homo sapiens OX=9606 GN=CRYBG1 PE=1 SV=3	1	2	2	1723	188.6	1	1
P51858	Hepatoma-derived growth factor OS=Homo sapiens OX=9606 GN=HDGF PE=1 SV=1	7	2	1	240	26.8	1	1
P52434	DNA-directed RNA polymerases I, II, and III subunit RPABC3 OS=Homo sapiens OX=9606 GN=POLR2H PE=1 SV=4	11	2	1	150	17.1	1	1
Q13410	Butyrophilin subfamily 1 member A1 OS=Homo sapiens OX=9606 GN=BTN1A1 PE=1 SV=3	2	8	2	526	58.9	1	1
Q8WVM0	Dimethyladenosine transferase 1, mitochondrial OS=Homo sapiens OX=9606 GN=TFB1M PE=1 SV=1	4	2	1	346	39.5	1	1
P43686	26S proteasome regulatory subunit 6B OS=Homo sapiens OX=9606 GN=PSMC4 PE=1 SV=2	6	2	2	418	47.3	1	1
P62308	Small nuclear ribonucleoprotein G OS=Homo sapiens OX=9606 GN=SNRPG PE=1 SV=1	17	2	1	76	8.5	1	1
P63172	Dynein light chain Tctex-type 1 OS=Homo sapiens OX=9606 GN=DYNLT1 PE=1 SV=1	16	2	1	113	12.4	1	1
P15531	Nucleoside diphosphate kinase A OS=Homo sapiens OX=9606 GN=NME1 PE=1 SV=1	8	2	1	152	17.1	1	1
P38432	Coilin OS=Homo sapiens OX=9606 GN=COIL PE=1 SV=1	2	2	1	576	62.6	1	1
O95819	Mitogen-activated protein kinase kinase kinase kinase 4 OS=Homo sapiens OX=9606 GN=MAP4K4 PE=1 SV=2	1	2	2	1239	142	1	1
Q9NZN3	EH domain-containing protein 3 OS=Homo sapiens OX=9606 GN=EHD3 PE=1 SV=2	4	2	1	535	60.8	1	1
Q9NSB4	Keratin, type II cuticular Hb2 OS=Homo sapiens OX=9606 GN=KRT82 PE=1 SV=3	5	4	3	513	56.6	1	1
P0DJD0	RANBP2-like and GRIP domain-containing protein 1 OS=Homo sapiens OX=9606 GN=RGPD1 PE=2 SV=1	1	2	1	1748	196.5	1	1
P51148	Ras-related protein Rab-5C OS=Homo sapiens OX=9606 GN=RAB5C PE=1 SV=2	5	2	1	216	23.5	1	1
Q08379	Golgin subfamily A member 2 OS=Homo sapiens OX=9606 GN=GOLGA2 PE=1 SV=3	1	2	1	1002	113	1	1
A8MQ03	Cysteine-rich tail protein 1 OS=Homo sapiens OX=9606 GN=CYSRT1 PE=1 SV=1	7	2	1	144	15.3	1	1
Q5JXB2	Putative ubiquitin-conjugating enzyme E2 N-like OS=Homo sapiens OX=9606 GN=UBE2NL PE=1 SV=1	7	2	1	153	17.4	1	1
P28074	Proteasome subunit beta type-5 OS=Homo sapiens OX=9606 GN=PSMB5 PE=1 SV=3	5	2	1	263	28.5	1	1
O00154	Cytosolic acyl coenzyme A thioester hydrolase OS=Homo sapiens OX=9606 GN=ACOT7 PE=1 SV=3	3	2	1	380	41.8	1	1
O75390	Citrate synthase, mitochondrial OS=Homo sapiens OX=9606 GN=CS PE=1 SV=2	2	2	1	466	51.7	1	1
O43172	U4/U6 small nuclear ribonucleoprotein Prp4 OS=Homo sapiens OX=9606 GN=PRPF4 PE=1 SV=2	2	2	1	522	58.4	1	1
Q9UL40	Zinc finger protein 346 OS=Homo sapiens OX=9606 GN=ZNF346 PE=1 SV=1	6	2	1	294	32.9	1	1
Q9UKK3	Protein mono-ADP-ribosyltransferase PARP4 OS=Homo sapiens OX=9606 GN=PARP4 PE=1 SV=3	1	2	1	1724	192.5	1	1
Q99496	E3 ubiquitin-protein ligase RING2 OS=Homo sapiens OX=9606 GN=RNF2 PE=1 SV=1	4	2	1	336	37.6	1	1
Q96EE3	Nucleoporin SEH1 OS=Homo sapiens OX=9606 GN=SEH1L PE=1 SV=3	5	2	1	360	39.6	1	1
Q9H299	SH3 domain-binding glutamic acid-rich-like protein 3 OS=Homo sapiens OX=9606 GN=SH3BGRL3 PE=1 SV=1	11	2	1	93	10.4	1	1
O95400	CD2 antigen cytoplasmic tail-binding protein 2 OS=Homo sapiens OX=9606 GN=CD2BP2 PE=1 SV=1	3	2	1	341	37.6	1	1
Q15102	Platelet-activating factor acetylhydrolase IB subunit alpha1 OS=Homo sapiens OX=9606 GN=PAFAH1B3 PE=1 SV=1	4	2	1	231	25.7	1	1
Q13155	Aminoacyl tRNA synthase complex-interacting multifunctional protein 2 OS=Homo sapiens OX=9606 GN=AIMP2 PE=1 SV=2	3	2	1	320	35.3	1	1
O00232	26S proteasome non-ATPase regulatory subunit 12 OS=Homo sapiens OX=9606 GN=PSMD12 PE=1 SV=3	3	2	1	456	52.9	1	1
Q8N766	ER membrane protein complex subunit 1 OS=Homo sapiens OX=9606 GN=EMC1 PE=1 SV=1	1	2	1	993	111.7	1	1
Q08722	Leukocyte surface antigen CD47 OS=Homo sapiens OX=9606 GN=CD47 PE=1 SV=1	2	2	1	323	35.2	1	1
Q07352	mRNA decay activator protein ZFP36L1 OS=Homo sapiens OX=9606 GN=ZFP36L1 PE=1 SV=1	4	2	1	338	36.3	1	1
P50995	Annexin A11 OS=Homo sapiens OX=9606 GN=ANXA11 PE=1 SV=1	5	2	2	505	54.4	1	1
Q8IWS0	PHD finger protein 6 OS=Homo sapiens OX=9606 GN=PHF6 PE=1 SV=1	2	2	1	365	41.3	1	1
P61513	60S ribosomal protein L37a OS=Homo sapiens OX=9606 GN=RPL37A PE=1 SV=2	9	2	1	92	10.3	1	1
P12830	Cadherin-1 OS=Homo sapiens OX=9606 GN=CDH1 PE=1 SV=3	2	2	1	882	97.4	1	1
P30622	CAP-Gly domain-containing linker protein 1 OS=Homo sapiens OX=9606 GN=CLIP1 PE=1 SV=2	1	2	1	1438	162.1	1	1
P48730	Casein kinase I isoform delta OS=Homo sapiens OX=9606 GN=CSNK1D PE=1 SV=2	3	2	1	415	47.3	1	1
P49589	Cysteine--tRNA ligase, cytoplasmic OS=Homo sapiens OX=9606 GN=CARS1 PE=1 SV=3	1	2	1	748	85.4	1	1
O94979	Protein transport protein Sec31A OS=Homo sapiens OX=9606 GN=SEC31A PE=1 SV=3	1	2	1	1220	132.9	1	1
Q04760	Lactoylglutathione lyase OS=Homo sapiens OX=9606 GN=GLO1 PE=1 SV=4	4	2	1	184	20.8	1	1
O75330	Hyaluronan mediated motility receptor OS=Homo sapiens OX=9606 GN=HMMR PE=1 SV=2	1	2	1	724	84	1	1
P43355	Melanoma-associated antigen 1 OS=Homo sapiens OX=9606 GN=MAGEA1 PE=1 SV=1	2	2	1	309	34.3	1	1
Q9NXH8	Torsin-4A OS=Homo sapiens OX=9606 GN=TOR4A PE=1 SV=2	3	2	1	423	46.9	1	1
O43395	U4/U6 small nuclear ribonucleoprotein Prp3 OS=Homo sapiens OX=9606 GN=PRPF3 PE=1 SV=2	1	2	1	683	77.5	1	1
Q9HDC9	Adipocyte plasma membrane-associated protein OS=Homo sapiens OX=9606 GN=APMAP PE=1 SV=2	2	2	1	416	46.5	1	1
Q99543	DnaJ homolog subfamily C member 2 OS=Homo sapiens OX=9606 GN=DNAJC2 PE=1 SV=4	1	2	1	621	72	1	1
O43464	Serine protease HTRA2, mitochondrial OS=Homo sapiens OX=9606 GN=HTRA2 PE=1 SV=2	3	2	1	458	48.8	1	1
P11177	Pyruvate dehydrogenase E1 component subunit beta, mitochondrial OS=Homo sapiens OX=9606 GN=PDHB PE=1 SV=3	2	2	1	359	39.2	1	1
P11766	Alcohol dehydrogenase class-3 OS=Homo sapiens OX=9606 GN=ADH5 PE=1 SV=4	3	2	1	374	39.7	1	1
Q7Z2D5	Phospholipid phosphatase-related protein type 4 OS=Homo sapiens OX=9606 GN=PLPPR4 PE=1 SV=1	1	6	1	763	82.9	1	1
Q9UHQ1	Nuclear prelamin A recognition factor OS=Homo sapiens OX=9606 GN=NARF PE=1 SV=1	2	2	1	456	51.1	1	1
Q6ZRR7	Leucine-rich repeat-containing protein 9 OS=Homo sapiens OX=9606 GN=LRRC9 PE=2 SV=2	0	2	1	1453	166.8	1	1
Q76FK4	Nucleolar protein 8 OS=Homo sapiens OX=9606 GN=NOL8 PE=1 SV=1	1	2	1	1167	131.5	1	1
B1ANS9	WD repeat-containing protein 64 OS=Homo sapiens OX=9606 GN=WDR64 PE=2 SV=1	1	2	1	1081	123.6	1	1
P29597	Non-receptor tyrosine-protein kinase TYK2 OS=Homo sapiens OX=9606 GN=TYK2 PE=1 SV=3	1	2	1	1187	133.6	1	1
Q6WCQ1	Myosin phosphatase Rho-interacting protein OS=Homo sapiens OX=9606 GN=MPRIP PE=1 SV=3	1	2	1	1025	116.5	1	1
Q14192	Four and a half LIM domains protein 2 OS=Homo sapiens OX=9606 GN=FHL2 PE=1 SV=3	6	2	1	279	32.2	1	1
Q92973	Transportin-1 OS=Homo sapiens OX=9606 GN=TNPO1 PE=1 SV=2	1	2	1	898	102.3	1	1
O95613	Pericentrin OS=Homo sapiens OX=9606 GN=PCNT PE=1 SV=4	0	2	1	3336	377.8	1	1
O95622	Adenylate cyclase type 5 OS=Homo sapiens OX=9606 GN=ADCY5 PE=1 SV=3	1	2	1	1261	138.8	1	1
Q3KRB8	Inactive Rho GTPase-activating protein 11B OS=Homo sapiens OX=9606 GN=ARHGAP11B PE=1 SV=1	2	2	1	267	30.2	1	1
Q96RR4	Calcium/calmodulin-dependent protein kinase kinase 2 OS=Homo sapiens OX=9606 GN=CAMKK2 PE=1 SV=2	1	2	1	588	64.7	1	1
Q8N1Y9	Putative uncharacterized protein FLJ37218 OS=Homo sapiens OX=9606 PE=5 SV=2	3	2	1	231	24.9	1	1
Q9UER7	Death domain-associated protein 6 OS=Homo sapiens OX=9606 GN=DAXX PE=1 SV=2	2	2	1	740	81.3	1	1
Q9UJU6	Drebrin-like protein OS=Homo sapiens OX=9606 GN=DBNL PE=1 SV=1	4	1	1	430	48.2		1
Q96KR1	Zinc finger RNA-binding protein OS=Homo sapiens OX=9606 GN=ZFR PE=1 SV=2	2	2	1	1074	116.9		1
Q9Y294	Histone chaperone ASF1A OS=Homo sapiens OX=9606 GN=ASF1A PE=1 SV=1	18	2	2	204	23		1
Q8WU90	Zinc finger CCCH domain-containing protein 15 OS=Homo sapiens OX=9606 GN=ZC3H15 PE=1 SV=1	4	1	1	426	48.6		1
P11908	Ribose-phosphate pyrophosphokinase 2 OS=Homo sapiens OX=9606 GN=PRPS2 PE=1 SV=2	5	1	1	318	34.7		1
P30519	Heme oxygenase 2 OS=Homo sapiens OX=9606 GN=HMOX2 PE=1 SV=2	6	1	1	316	36		1
P56192	Methionine--tRNA ligase, cytoplasmic OS=Homo sapiens OX=9606 GN=MARS1 PE=1 SV=2	1	1	1	900	101.1		1
Q14331	Protein FRG1 OS=Homo sapiens OX=9606 GN=FRG1 PE=1 SV=1	5	1	1	258	29.2		1
Q8TAD8	Smad nuclear-interacting protein 1 OS=Homo sapiens OX=9606 GN=SNIP1 PE=1 SV=1	5	1	1	396	45.8		1
Q92747	Actin-related protein 2/3 complex subunit 1A OS=Homo sapiens OX=9606 GN=ARPC1A PE=1 SV=2	3	1	1	370	41.5		1
O75955	Flotillin-1 OS=Homo sapiens OX=9606 GN=FLOT1 PE=1 SV=3	3	1	1	427	47.3		1
Q86UX7	Fermitin family homolog 3 OS=Homo sapiens OX=9606 GN=FERMT3 PE=1 SV=1	2	1	1	667	75.9		1
Q15785	Mitochondrial import receptor subunit TOM34 OS=Homo sapiens OX=9606 GN=TOMM34 PE=1 SV=2	5	1	1	309	34.5		1
O60762	Dolichol-phosphate mannosyltransferase subunit 1 OS=Homo sapiens OX=9606 GN=DPM1 PE=1 SV=1	4	1	1	260	29.6		1
Q8TEX9	Importin-4 OS=Homo sapiens OX=9606 GN=IPO4 PE=1 SV=2	2	1	1	1081	118.6		1
P35998	26S proteasome regulatory subunit 7 OS=Homo sapiens OX=9606 GN=PSMC2 PE=1 SV=3	3	1	1	433	48.6		1
Q8N9T8	Protein KRI1 homolog OS=Homo sapiens OX=9606 GN=KRI1 PE=1 SV=3	2	1	1	703	82.5		1
Q9NZ01	Very-long-chain enoyl-CoA reductase OS=Homo sapiens OX=9606 GN=TECR PE=1 SV=1	3	1	1	308	36		1
Q96KP4	Cytosolic non-specific dipeptidase OS=Homo sapiens OX=9606 GN=CNDP2 PE=1 SV=2	2	1	1	475	52.8		1
O75828	Carbonyl reductase [NADPH] 3 OS=Homo sapiens OX=9606 GN=CBR3 PE=1 SV=3	5	1	1	277	30.8		1
Q9H4G0	Band 4.1-like protein 1 OS=Homo sapiens OX=9606 GN=EPB41L1 PE=1 SV=2	2	1	1	881	98.4		1
Q9Y3B9	RRP15-like protein OS=Homo sapiens OX=9606 GN=RRP15 PE=1 SV=2	4	1	1	282	31.5		1
Q9H6W3	Ribosomal oxygenase 1 OS=Homo sapiens OX=9606 GN=RIOX1 PE=1 SV=2	2	1	1	641	71		1
Q9Y2R4	Probable ATP-dependent RNA helicase DDX52 OS=Homo sapiens OX=9606 GN=DDX52 PE=1 SV=4	2	1	1	599	67.4		1
Q15370	Elongin-B OS=Homo sapiens OX=9606 GN=ELOB PE=1 SV=1	21	1	1	118	13.1		1
O75152	Zinc finger CCCH domain-containing protein 11A OS=Homo sapiens OX=9606 GN=ZC3H11A PE=1 SV=3	1	1	1	810	89.1		1
Q04323	UBX domain-containing protein 1 OS=Homo sapiens OX=9606 GN=UBXN1 PE=1 SV=2	4	1	1	297	33.3		1
Q14847	LIM and SH3 domain protein 1 OS=Homo sapiens OX=9606 GN=LASP1 PE=1 SV=2	5	1	1	261	29.7		1
Q7Z3C6	Autophagy-related protein 9A OS=Homo sapiens OX=9606 GN=ATG9A PE=1 SV=3	1	1	1	839	94.4		1
Q9BQE5	Apolipoprotein L2 OS=Homo sapiens OX=9606 GN=APOL2 PE=1 SV=2	3	1	1	337	37.1		1
P18031	Tyrosine-protein phosphatase non-receptor type 1 OS=Homo sapiens OX=9606 GN=PTPN1 PE=1 SV=1	3	1	1	435	49.9		1
Q92530	Proteasome inhibitor PI31 subunit OS=Homo sapiens OX=9606 GN=PSMF1 PE=1 SV=2	6	1	1	271	29.8		1
P62857	40S ribosomal protein S28 OS=Homo sapiens OX=9606 GN=RPS28 PE=1 SV=1	17	1	1	69	7.8		1
Q9Y2K7	Lysine-specific demethylase 2A OS=Homo sapiens OX=9606 GN=KDM2A PE=1 SV=3	1	1	1	1162	132.7		1
Q96AZ6	Interferon-stimulated gene 20 kDa protein OS=Homo sapiens OX=9606 GN=ISG20 PE=1 SV=2	4	1	1	181	20.4		1
P62195	26S proteasome regulatory subunit 8 OS=Homo sapiens OX=9606 GN=PSMC5 PE=1 SV=1	3	1	1	406	45.6		1
Q8IWT6	Volume-regulated anion channel subunit LRRC8A OS=Homo sapiens OX=9606 GN=LRRC8A PE=1 SV=1	2	1	1	810	94.1		1
Q9H4A4	Aminopeptidase B OS=Homo sapiens OX=9606 GN=RNPEP PE=1 SV=2	2	1	1	650	72.5		1
Q49A26	Cytokine-like nuclear factor N-PAC OS=Homo sapiens OX=9606 GN=GLYR1 PE=1 SV=4	1	1	1	553	60.5		1
O76003	Glutaredoxin-3 OS=Homo sapiens OX=9606 GN=GLRX3 PE=1 SV=2	3	1	1	335	37.4		1
P52756	RNA-binding protein 5 OS=Homo sapiens OX=9606 GN=RBM5 PE=1 SV=2	1	1	1	815	92.1		1
P62306	Small nuclear ribonucleoprotein F OS=Homo sapiens OX=9606 GN=SNRPF PE=1 SV=1	9	1	1	86	9.7		1
Q9Y4C8	Probable RNA-binding protein 19 OS=Homo sapiens OX=9606 GN=RBM19 PE=1 SV=3	1	1	1	960	107.3		1
P30043	Flavin reductase (NADPH) OS=Homo sapiens OX=9606 GN=BLVRB PE=1 SV=3	5	1	1	206	22.1		1
Q92882	Osteoclast-stimulating factor 1 OS=Homo sapiens OX=9606 GN=OSTF1 PE=1 SV=2	6	1	1	214	23.8		1
Q9BRA2	Thioredoxin domain-containing protein 17 OS=Homo sapiens OX=9606 GN=TXNDC17 PE=1 SV=1	8	1	1	123	13.9		1
P13807	Glycogen [starch] synthase, muscle OS=Homo sapiens OX=9606 GN=GYS1 PE=1 SV=2	1	1	1	737	83.7		1
Q96TA1	Protein Niban 2 OS=Homo sapiens OX=9606 GN=NIBAN2 PE=1 SV=3	1	1	1	746	84.1		1
P36952	Serpin B5 OS=Homo sapiens OX=9606 GN=SERPINB5 PE=1 SV=2	2	1	1	375	42.1		1
Q14116	Interleukin-18 OS=Homo sapiens OX=9606 GN=IL18 PE=1 SV=1	4	1	1	193	22.3		1
Q13685	Angio-associated migratory cell protein OS=Homo sapiens OX=9606 GN=AAMP PE=1 SV=2	4	1	1	434	46.7		1
Q9Y490	Talin-1 OS=Homo sapiens OX=9606 GN=TLN1 PE=1 SV=3	1	1	1	2541	269.6		1
Q8NE71	ATP-binding cassette sub-family F member 1 OS=Homo sapiens OX=9606 GN=ABCF1 PE=1 SV=2	1	1	1	845	95.9		1
Q0VDF9	Heat shock 70 kDa protein 14 OS=Homo sapiens OX=9606 GN=HSPA14 PE=1 SV=1	2	1	1	509	54.8		1
Q8NEL9	Phospholipase DDHD1 OS=Homo sapiens OX=9606 GN=DDHD1 PE=1 SV=2	2	1	1	900	100.4		1
P30085	UMP-CMP kinase OS=Homo sapiens OX=9606 GN=CMPK1 PE=1 SV=3	4	1	1	196	22.2		1
Q8TCB0	Interferon-induced protein 44 OS=Homo sapiens OX=9606 GN=IFI44 PE=1 SV=2	2	1	1	444	50.5		1
Q6T423	Solute carrier family 22 member 25 OS=Homo sapiens OX=9606 GN=SLC22A25 PE=2 SV=2	1	1	1	547	61		1
O75340	Programmed cell death protein 6 OS=Homo sapiens OX=9606 GN=PDCD6 PE=1 SV=1	6	1	1	191	21.9		1
Q15024	Exosome complex component RRP42 OS=Homo sapiens OX=9606 GN=EXOSC7 PE=1 SV=3	2	1	1	291	31.8		1
P49023	Paxillin OS=Homo sapiens OX=9606 GN=PXN PE=1 SV=3	1	1	1	591	64.5		1
Q6GPH4	XIAP-associated factor 1 OS=Homo sapiens OX=9606 GN=XAF1 PE=1 SV=1	5	1	1	301	34.6		1
A5PLL7	Plasmanylethanolamine desaturase OS=Homo sapiens OX=9606 GN=PEDS1 PE=1 SV=3	6	1	1	270	31.1		1
Q13045	Protein flightless-1 homolog OS=Homo sapiens OX=9606 GN=FLII PE=1 SV=2	1	1	1	1269	144.7		1
P35611	Alpha-adducin OS=Homo sapiens OX=9606 GN=ADD1 PE=1 SV=2	1	1	1	737	80.9		1
Q9HBH5	Retinol dehydrogenase 14 OS=Homo sapiens OX=9606 GN=RDH14 PE=1 SV=1	4	1	1	336	36.8		1
P23588	Eukaryotic translation initiation factor 4B OS=Homo sapiens OX=9606 GN=EIF4B PE=1 SV=2	1	1	1	611	69.1		1
Q9BQQ3	Golgi reassembly-stacking protein 1 OS=Homo sapiens OX=9606 GN=GORASP1 PE=1 SV=3	2	1	1	440	46.5		1
P35573	Glycogen debranching enzyme OS=Homo sapiens OX=9606 GN=AGL PE=1 SV=3	1	1	1	1532	174.7		1
P15170	Eukaryotic peptide chain release factor GTP-binding subunit ERF3A OS=Homo sapiens OX=9606 GN=GSPT1 PE=1 SV=1	2	1	1	499	55.7		1
Q8N743	Killer cell immunoglobulin-like receptor 3DL3 OS=Homo sapiens OX=9606 GN=KIR3DL3 PE=1 SV=2	4	1	1	410	44.9		1
O43396	Thioredoxin-like protein 1 OS=Homo sapiens OX=9606 GN=TXNL1 PE=1 SV=3	2	1	1	289	32.2		1
Q16740	ATP-dependent Clp protease proteolytic subunit, mitochondrial OS=Homo sapiens OX=9606 GN=CLPP PE=1 SV=1	3	3	1	277	30.2		1
Q9UMX0	Ubiquilin-1 OS=Homo sapiens OX=9606 GN=UBQLN1 PE=1 SV=2	3	1	1	589	62.5		1
P30086	Phosphatidylethanolamine-binding protein 1 OS=Homo sapiens OX=9606 GN=PEBP1 PE=1 SV=3	8	1	1	187	21		1
P11277	Spectrin beta chain, erythrocytic OS=Homo sapiens OX=9606 GN=SPTB PE=1 SV=5	0	1	1	2137	246.3		1
A0AV96	RNA-binding protein 47 OS=Homo sapiens OX=9606 GN=RBM47 PE=1 SV=2	2	1	1	593	64.1		1
Q00796	Sorbitol dehydrogenase OS=Homo sapiens OX=9606 GN=SORD PE=1 SV=4	2	1	1	357	38.3		1
Q9C0F0	Putative Polycomb group protein ASXL3 OS=Homo sapiens OX=9606 GN=ASXL3 PE=2 SV=3	0	1	1	2248	241.8		1
Q02750	Dual specificity mitogen-activated protein kinase kinase 1 OS=Homo sapiens OX=9606 GN=MAP2K1 PE=1 SV=2	2	1	1	393	43.4		1
Q8WUQ7	Cactin OS=Homo sapiens OX=9606 GN=CACTIN PE=1 SV=3	3	1	1	758	88.6		1
O95460	Matrilin-4 OS=Homo sapiens OX=9606 GN=MATN4 PE=1 SV=3	1	1	1	622	68.4		1
O95803	Bifunctional heparan sulfate N-deacetylase/N-sulfotransferase 3 OS=Homo sapiens OX=9606 GN=NDST3 PE=1 SV=1	2	1	1	873	100.8		1
P61769	Beta-2-microglobulin OS=Homo sapiens OX=9606 GN=B2M PE=1 SV=1	8	1	1	119	13.7		1
P14317	Hematopoietic lineage cell-specific protein OS=Homo sapiens OX=9606 GN=HCLS1 PE=1 SV=3	2	1	1	486	54		1
Q5T7W7	Thiosulfate sulfurtransferase/rhodanese-like domain-containing protein 2 OS=Homo sapiens OX=9606 GN=TSTD2 PE=1 SV=1	3	1	1	516	58.2		1
P30876	DNA-directed RNA polymerase II subunit RPB2 OS=Homo sapiens OX=9606 GN=POLR2B PE=1 SV=1	1	1	1	1174	133.8		1
Q9NYC9	Dynein axonemal heavy chain 9 OS=Homo sapiens OX=9606 GN=DNAH9 PE=1 SV=3	0	2	1	4486	511.6		1
O95069	Potassium channel subfamily K member 2 OS=Homo sapiens OX=9606 GN=KCNK2 PE=1 SV=2	2	1	1	426	47.1		1
Q96BK5	PIN2/TERF1-interacting telomerase inhibitor 1 OS=Homo sapiens OX=9606 GN=PINX1 PE=1 SV=2	5	1	1	328	37		1
P47869	Gamma-aminobutyric acid receptor subunit alpha-2 OS=Homo sapiens OX=9606 GN=GABRA2 PE=1 SV=2	2	1	1	451	51.3		1
Q96A19	Coiled-coil domain-containing protein 102A OS=Homo sapiens OX=9606 GN=CCDC102A PE=1 SV=2	2	1	1	550	62.6		1
P46459	Vesicle-fusing ATPase OS=Homo sapiens OX=9606 GN=NSF PE=1 SV=3	1	1	1	744	82.5		1

## Sheet: Table S4
IGF2BP2 interacted proteins by LC-MS/MS
Accession	Description	Coverage [%]	# PSMs	# Unique Peptides	# AAs	MW [kDa]	NC	IGF2BP2
Q16666	Gamma-interferon-inducible protein 16 OS=Homo sapiens OX=9606 GN=IFI16 PE=1 SV=3	15	18	14	785	88.2
P27694	Replication protein A 70 kDa DNA-binding subunit OS=Homo sapiens OX=9606 GN=RPA1 PE=1 SV=2	47	80	24	616	68.1	3	1
Q9NYF8	Bcl-2-associated transcription factor 1 OS=Homo sapiens OX=9606 GN=BCLAF1 PE=1 SV=2	29	96	26	920	106.1	3	1
P12814	Alpha-actinin-1 OS=Homo sapiens OX=9606 GN=ACTN1 PE=1 SV=2	38	92	13	892	103	2	1
Q15717	ELAV-like protein 1 OS=Homo sapiens OX=9606 GN=ELAVL1 PE=1 SV=2	57	102	19	326	36.1	2	1
P27797	Calreticulin OS=Homo sapiens OX=9606 GN=CALR PE=1 SV=1	54	82	18	417	48.1	2	1
P22087	rRNA 2'-O-methyltransferase fibrillarin OS=Homo sapiens OX=9606 GN=FBL PE=1 SV=2	52	143	19	321	33.8	2	1
Q969X6	U3 small nucleolar RNA-associated protein 4 homolog OS=Homo sapiens OX=9606 GN=UTP4 PE=1 SV=1	33	43	18	686	76.8	18	9
P29692	Elongation factor 1-delta OS=Homo sapiens OX=9606 GN=EEF1D PE=1 SV=5	47	78	16	281	31.1	5	3
P12035	Keratin, type II cytoskeletal 3 OS=Homo sapiens OX=9606 GN=KRT3 PE=1 SV=3	15	203	1	628	64.4	381	246
P27824	Calnexin OS=Homo sapiens OX=9606 GN=CANX PE=1 SV=2	26	41	13	592	67.5	34	22
Q07955	Serine/arginine-rich splicing factor 1 OS=Homo sapiens OX=9606 GN=SRSF1 PE=1 SV=2	53	114	14	248	27.7	23	15
P68133	Actin, alpha skeletal muscle OS=Homo sapiens OX=9606 GN=ACTA1 PE=1 SV=1	39	259	4	377	42	3	2
Q9UKM9	RNA-binding protein Raly OS=Homo sapiens OX=9606 GN=RALY PE=1 SV=1	59	116	21	306	32.4	3	2
Q86VP1	Tax1-binding protein 1 OS=Homo sapiens OX=9606 GN=TAX1BP1 PE=1 SV=2	41	71	28	789	90.8	3	2
P35579	Myosin-9 OS=Homo sapiens OX=9606 GN=MYH9 PE=1 SV=4	14	36	18	1960	226.4	176	118
P35052	Glypican-1 OS=Homo sapiens OX=9606 GN=GPC1 PE=1 SV=2	34	27	14	558	61.6	266	182
Q13242	Serine/arginine-rich splicing factor 9 OS=Homo sapiens OX=9606 GN=SRSF9 PE=1 SV=1	68	84	17	221	25.5	24	17
Q06830	Peroxiredoxin-1 OS=Homo sapiens OX=9606 GN=PRDX1 PE=1 SV=1	76	67	14	199	22.1	249	179
P38919	Eukaryotic initiation factor 4A-III OS=Homo sapiens OX=9606 GN=EIF4A3 PE=1 SV=4	44	85	18	411	46.8	5	4
Q08380	Galectin-3-binding protein OS=Homo sapiens OX=9606 GN=LGALS3BP PE=1 SV=1	35	53	15	585	65.3	10	8
Q99848	Probable rRNA-processing protein EBP2 OS=Homo sapiens OX=9606 GN=EBNA1BP2 PE=1 SV=2	50	71	19	306	34.8	11	9
Q9Y3F4	Serine-threonine kinase receptor-associated protein OS=Homo sapiens OX=9606 GN=STRAP PE=1 SV=1	61	39	17	350	38.4	42	36
P62081	40S ribosomal protein S7 OS=Homo sapiens OX=9606 GN=RPS7 PE=1 SV=1	68	59	14	194	22.1	16	14
Q15366	Poly(rC)-binding protein 2 OS=Homo sapiens OX=9606 GN=PCBP2 PE=1 SV=1	55	50	7	365	38.6	26	23
P13667	Protein disulfide-isomerase A4 OS=Homo sapiens OX=9606 GN=PDIA4 PE=1 SV=2	45	64	28	645	72.9	10	9
P08758	Annexin A5 OS=Homo sapiens OX=9606 GN=ANXA5 PE=1 SV=2	54	45	17	320	35.9	51	46
P13010	X-ray repair cross-complementing protein 5 OS=Homo sapiens OX=9606 GN=XRCC5 PE=1 SV=3	66	333	49	732	82.7	1	1
Q5K651	Sterile alpha motif domain-containing protein 9 OS=Homo sapiens OX=9606 GN=SAMD9 PE=1 SV=1	41	142	51	1589	184.2	1	1
O75643	U5 small nuclear ribonucleoprotein 200 kDa helicase OS=Homo sapiens OX=9606 GN=SNRNP200 PE=1 SV=2	35	157	65	2136	244.4	1	1
Q92945	Far upstream element-binding protein 2 OS=Homo sapiens OX=9606 GN=KHSRP PE=1 SV=4	51	126	27	711	73.1	1	1
Q14126	Desmoglein-2 OS=Homo sapiens OX=9606 GN=DSG2 PE=1 SV=2	40	118	35	1118	122.2	1	1
P04264	Keratin, type II cytoskeletal 1 OS=Homo sapiens OX=9606 GN=KRT1 PE=1 SV=6	69	886	52	644	66	1	1
P52272	Heterogeneous nuclear ribonucleoprotein M OS=Homo sapiens OX=9606 GN=HNRNPM PE=1 SV=3	58	162	40	730	77.5	1	1
Q14764	Major vault protein OS=Homo sapiens OX=9606 GN=MVP PE=1 SV=4	55	150	42	893	99.3	1	1
P14866	Heterogeneous nuclear ribonucleoprotein L OS=Homo sapiens OX=9606 GN=HNRNPL PE=1 SV=2	52	160	20	589	64.1	1	1
P20700	Lamin-B1 OS=Homo sapiens OX=9606 GN=LMNB1 PE=1 SV=2	59	133	32	586	66.4	1	1
Q08211	ATP-dependent RNA helicase A OS=Homo sapiens OX=9606 GN=DHX9 PE=1 SV=4	53	257	58	1270	140.9	1	1
P06748	Nucleophosmin OS=Homo sapiens OX=9606 GN=NPM1 PE=1 SV=2	63	209	17	294	32.6	1	1
Q9NR30	Nucleolar RNA helicase 2 OS=Homo sapiens OX=9606 GN=DDX21 PE=1 SV=5	53	152	39	783	87.3	1	1
Q03252	Lamin-B2 OS=Homo sapiens OX=9606 GN=LMNB2 PE=1 SV=4	54	146	35	620	69.9	1	1
P51991	Heterogeneous nuclear ribonucleoprotein A3 OS=Homo sapiens OX=9606 GN=HNRNPA3 PE=1 SV=2	53	300	30	378	39.6	1	1
P08729	Keratin, type II cytoskeletal 7 OS=Homo sapiens OX=9606 GN=KRT7 PE=1 SV=5	72	785	36	469	51.4	1	1
P08238	Heat shock protein HSP 90-beta OS=Homo sapiens OX=9606 GN=HSP90AB1 PE=1 SV=4	52	259	28	724	83.2	1	1
O14979	Heterogeneous nuclear ribonucleoprotein D-like OS=Homo sapiens OX=9606 GN=HNRNPDL PE=1 SV=3	41	187	20	420	46.4	1	1
P02533	Keratin, type I cytoskeletal 14 OS=Homo sapiens OX=9606 GN=KRT14 PE=1 SV=4	75	617	13	472	51.5	1	1
O60506	Heterogeneous nuclear ribonucleoprotein Q OS=Homo sapiens OX=9606 GN=SYNCRIP PE=1 SV=2	54	257	31	623	69.6	1	1
P04259	Keratin, type II cytoskeletal 6B OS=Homo sapiens OX=9606 GN=KRT6B PE=1 SV=5	65	610	3	564	60	1	1
Q9P2E9	Ribosome-binding protein 1 OS=Homo sapiens OX=9606 GN=RRBP1 PE=1 SV=5	39	132	45	1410	152.4	1	1
P21333	Filamin-A OS=Homo sapiens OX=9606 GN=FLNA PE=1 SV=4	27	99	46	2647	280.6	1	1
Q09666	Neuroblast differentiation-associated protein AHNAK OS=Homo sapiens OX=9606 GN=AHNAK PE=1 SV=2	22	57	37	5890	628.7	2	2
Q9Y5B9	FACT complex subunit SPT16 OS=Homo sapiens OX=9606 GN=SUPT16H PE=1 SV=1	33	78	32	1047	119.8	2	2
P14923	Junction plakoglobin OS=Homo sapiens OX=9606 GN=JUP PE=1 SV=3	62	151	32	745	81.7	2	2
Q96I24	Far upstream element-binding protein 3 OS=Homo sapiens OX=9606 GN=FUBP3 PE=1 SV=2	55	94	23	572	61.6	2	2
Q15393	Splicing factor 3B subunit 3 OS=Homo sapiens OX=9606 GN=SF3B3 PE=1 SV=4	37	110	37	1217	135.5	2	2
Q9UMS4	Pre-mRNA-processing factor 19 OS=Homo sapiens OX=9606 GN=PRPF19 PE=1 SV=1	44	89	18	504	55.1	2	2
Q13573	SNW domain-containing protein 1 OS=Homo sapiens OX=9606 GN=SNW1 PE=1 SV=1	51	102	26	536	61.5	2	2
P60174	Triosephosphate isomerase OS=Homo sapiens OX=9606 GN=TPI1 PE=1 SV=4	91	83	20	249	26.7	2	2
Q8IY81	pre-rRNA 2'-O-ribose RNA methyltransferase FTSJ3 OS=Homo sapiens OX=9606 GN=FTSJ3 PE=1 SV=2	39	78	29	847	96.5	2	2
P62633	CCHC-type zinc finger nucleic acid binding protein OS=Homo sapiens OX=9606 GN=CNBP PE=1 SV=1	57	69	10	177	19.5	3	3
Q02878	60S ribosomal protein L6 OS=Homo sapiens OX=9606 GN=RPL6 PE=1 SV=3	47	109	19	288	32.7	3	3
Q8IWA0	WD repeat-containing protein 75 OS=Homo sapiens OX=9606 GN=WDR75 PE=1 SV=1	31	56	22	830	94.4	5	5
O60716	Catenin delta-1 OS=Homo sapiens OX=9606 GN=CTNND1 PE=1 SV=1	27	53	23	968	108.1	6	6
Q9BVJ6	U3 small nucleolar RNA-associated protein 14 homolog A OS=Homo sapiens OX=9606 GN=UTP14A PE=1 SV=1	29	31	17	771	87.9	128	140
P53999	Activated RNA polymerase II transcriptional coactivator p15 OS=Homo sapiens OX=9606 GN=SUB1 PE=1 SV=3	50	49	10	127	14.4	23	26
O75494	Serine/arginine-rich splicing factor 10 OS=Homo sapiens OX=9606 GN=SRSF10 PE=1 SV=1	32	58	12	262	31.3	53	60
O00571	ATP-dependent RNA helicase DDX3X OS=Homo sapiens OX=9606 GN=DDX3X PE=1 SV=3	39	58	22	662	73.2	21	24
P18621	60S ribosomal protein L17 OS=Homo sapiens OX=9606 GN=RPL17 PE=1 SV=3	47	78	11	184	21.4	51	60
P62805	Histone H4 OS=Homo sapiens OX=9606 GN=H4C16 PE=1 SV=2	59	76	13	103	11.4	11	13
P16989	Y-box-binding protein 3 OS=Homo sapiens OX=9606 GN=YBX3 PE=1 SV=4	43	61	7	372	40.1	5	6
Q14978	Nucleolar and coiled-body phosphoprotein 1 OS=Homo sapiens OX=9606 GN=NOLC1 PE=1 SV=2	19	61	15	699	73.6	102	127
Q15050	Ribosome biogenesis regulatory protein homolog OS=Homo sapiens OX=9606 GN=RRS1 PE=1 SV=2	42	50	19	365	41.2	8	10
P35637	RNA-binding protein FUS OS=Homo sapiens OX=9606 GN=FUS PE=1 SV=1	20	54	7	526	53.4	15	19
P62424	60S ribosomal protein L7a OS=Homo sapiens OX=9606 GN=RPL7A PE=1 SV=2	50	81	18	266	30	7	9
P63104	14-3-3 protein zeta/delta OS=Homo sapiens OX=9606 GN=YWHAZ PE=1 SV=1	52	64	11	245	27.7	109	142
P23396	40S ribosomal protein S3 OS=Homo sapiens OX=9606 GN=RPS3 PE=1 SV=2	84	74	25	243	26.7	16	21
P02545	Prelamin-A/C OS=Homo sapiens OX=9606 GN=LMNA PE=1 SV=1	43	65	26	664	74.1	3	4
Q9H0D6	5'-3' exoribonuclease 2 OS=Homo sapiens OX=9606 GN=XRN2 PE=1 SV=1	29	63	25	950	108.5	3	4
P11940	Polyadenylate-binding protein 1 OS=Homo sapiens OX=9606 GN=PABPC1 PE=1 SV=2	38	68	14	636	70.6	3	4
Q12905	Interleukin enhancer-binding factor 2 OS=Homo sapiens OX=9606 GN=ILF2 PE=1 SV=2	61	123	19	390	43	3	4
P04792	Heat shock protein beta-1 OS=Homo sapiens OX=9606 GN=HSPB1 PE=1 SV=2	91	66	13	205	22.8	84	112
Q16629	Serine/arginine-rich splicing factor 7 OS=Homo sapiens OX=9606 GN=SRSF7 PE=1 SV=1	37	75	10	238	27.4	82	112
Q9H307	Pinin OS=Homo sapiens OX=9606 GN=PNN PE=1 SV=5	28	53	20	717	81.6	101	138
Q14137	Ribosome biogenesis protein BOP1 OS=Homo sapiens OX=9606 GN=BOP1 PE=1 SV=2	33	65	21	746	83.6	5	7
P48643	T-complex protein 1 subunit epsilon OS=Homo sapiens OX=9606 GN=CCT5 PE=1 SV=1	42	42	19	541	59.6	72	101
P62277	40S ribosomal protein S13 OS=Homo sapiens OX=9606 GN=RPS13 PE=1 SV=2	50	83	12	151	17.2	87	126
Q9BWF3	RNA-binding protein 4 OS=Homo sapiens OX=9606 GN=RBM4 PE=1 SV=1	52	48	17	364	40.3	11	16
Q14134	Tripartite motif-containing protein 29 OS=Homo sapiens OX=9606 GN=TRIM29 PE=1 SV=2	39	50	20	588	65.8	26	38
Q15061	WD repeat-containing protein 43 OS=Homo sapiens OX=9606 GN=WDR43 PE=1 SV=3	30	48	16	677	74.8	25	37
P09874	Poly [ADP-ribose] polymerase 1 OS=Homo sapiens OX=9606 GN=PARP1 PE=1 SV=4	36	58	33	1014	113	2	3
Q16531	DNA damage-binding protein 1 OS=Homo sapiens OX=9606 GN=DDB1 PE=1 SV=1	36	87	34	1140	126.9	2	3
Q13509	Tubulin beta-3 chain OS=Homo sapiens OX=9606 GN=TUBB3 PE=1 SV=2	32	96	1	450	50.4	2	3
P23246	Splicing factor, proline- and glutamine-rich OS=Homo sapiens OX=9606 GN=SFPQ PE=1 SV=2	41	117	26	707	76.1	2	3
Q13838	Spliceosome RNA helicase DDX39B OS=Homo sapiens OX=9606 GN=DDX39B PE=1 SV=1	51	126	24	428	49	2	3
P07237	Protein disulfide-isomerase OS=Homo sapiens OX=9606 GN=P4HB PE=1 SV=3	60	119	31	508	57.1	2	3
P68104	Elongation factor 1-alpha 1 OS=Homo sapiens OX=9606 GN=EEF1A1 PE=1 SV=1	49	185	14	462	50.1	2	3
P67809	Y-box-binding protein 1 OS=Homo sapiens OX=9606 GN=YBX1 PE=1 SV=3	55	95	8	324	35.9	2	3
P17844	Probable ATP-dependent RNA helicase DDX5 OS=Homo sapiens OX=9606 GN=DDX5 PE=1 SV=1	54	142	24	614	69.1	2	3
P62701	40S ribosomal protein S4, X isoform OS=Homo sapiens OX=9606 GN=RPS4X PE=1 SV=2	75	138	26	263	29.6	2	3
Q13501	Sequestosome-1 OS=Homo sapiens OX=9606 GN=SQSTM1 PE=1 SV=1	76	119	20	440	47.7	2	3
P09913	Interferon-induced protein with tetratricopeptide repeats 2 OS=Homo sapiens OX=9606 GN=IFIT2 PE=1 SV=1	54	55	25	472	54.6	4	6
P55072	Transitional endoplasmic reticulum ATPase OS=Homo sapiens OX=9606 GN=VCP PE=1 SV=4	42	68	26	806	89.3	4	6
P19525	Interferon-induced, double-stranded RNA-activated protein kinase OS=Homo sapiens OX=9606 GN=EIF2AK2 PE=1 SV=2	39	75	23	551	62.1	4	6
P13639	Elongation factor 2 OS=Homo sapiens OX=9606 GN=EEF2 PE=1 SV=4	37	84	28	858	95.3	4	6
P53621	Coatomer subunit alpha OS=Homo sapiens OX=9606 GN=COPA PE=1 SV=2	28	52	29	1224	138.3	6	9
P41091	Eukaryotic translation initiation factor 2 subunit 3 OS=Homo sapiens OX=9606 GN=EIF2S3 PE=1 SV=3	47	55	18	472	51.1	7	11
P46781	40S ribosomal protein S9 OS=Homo sapiens OX=9606 GN=RPS9 PE=1 SV=3	50	108	19	194	22.6	102	163
P55265	Double-stranded RNA-specific adenosine deaminase OS=Homo sapiens OX=9606 GN=ADAR PE=1 SV=4	26	45	24	1226	136	5	8
O75533	Splicing factor 3B subunit 1 OS=Homo sapiens OX=9606 GN=SF3B1 PE=1 SV=3	24	40	23	1304	145.7	8	13
P05198	Eukaryotic translation initiation factor 2 subunit 1 OS=Homo sapiens OX=9606 GN=EIF2S1 PE=1 SV=3	54	55	17	315	36.1	8	13
Q99459	Cell division cycle 5-like protein OS=Homo sapiens OX=9606 GN=CDC5L PE=1 SV=2	38	50	21	802	92.2	3	5
O95678	Keratin, type II cytoskeletal 75 OS=Homo sapiens OX=9606 GN=KRT75 PE=1 SV=2	27	288	2	551	59.5	3	5
P78371	T-complex protein 1 subunit beta OS=Homo sapiens OX=9606 GN=CCT2 PE=1 SV=4	46	48	19	535	57.5	6	10
O43290	U4/U6.U5 tri-snRNP-associated protein 1 OS=Homo sapiens OX=9606 GN=SART1 PE=1 SV=1	27	30	14	800	90.2	42	71
Q8TED0	U3 small nucleolar RNA-associated protein 15 homolog OS=Homo sapiens OX=9606 GN=UTP15 PE=1 SV=3	47	40	19	518	58.4	13	22
Q00610	Clathrin heavy chain 1 OS=Homo sapiens OX=9606 GN=CLTC PE=1 SV=5	17	43	22	1675	191.5	7	12
Q96AG4	Leucine-rich repeat-containing protein 59 OS=Homo sapiens OX=9606 GN=LRRC59 PE=1 SV=1	52	48	13	307	34.9	25	43
P04083	Annexin A1 OS=Homo sapiens OX=9606 GN=ANXA1 PE=1 SV=2	53	43	16	346	38.7	19	33
P26368	Splicing factor U2AF 65 kDa subunit OS=Homo sapiens OX=9606 GN=U2AF2 PE=1 SV=4	37	40	12	475	53.5	66	115
P39023	60S ribosomal protein L3 OS=Homo sapiens OX=9606 GN=RPL3 PE=1 SV=2	46	88	21	403	46.1	4	7
Q8TDN6	Ribosome biogenesis protein BRX1 homolog OS=Homo sapiens OX=9606 GN=BRIX1 PE=1 SV=2	59	38	15	353	41.4	23	41
Q16576	Histone-binding protein RBBP7 OS=Homo sapiens OX=9606 GN=RBBP7 PE=1 SV=1	40	78	7	425	47.8	5	9
Q9UKV3	Apoptotic chromatin condensation inducer in the nucleus OS=Homo sapiens OX=9606 GN=ACIN1 PE=1 SV=2	18	52	20	1341	151.8	5	9
P00558	Phosphoglycerate kinase 1 OS=Homo sapiens OX=9606 GN=PGK1 PE=1 SV=3	47	51	16	417	44.6	10	18
Q6S8J3	POTE ankyrin domain family member E OS=Homo sapiens OX=9606 GN=POTEE PE=2 SV=3	13	188	1	1075	121.3	16	30
P21589	5'-nucleotidase OS=Homo sapiens OX=9606 GN=NT5E PE=1 SV=1	42	59	19	574	63.3	11	21
Q96AE4	Far upstream element-binding protein 1 OS=Homo sapiens OX=9606 GN=FUBP1 PE=1 SV=3	50	139	24	644	67.5	1	2
P68371	Tubulin beta-4B chain OS=Homo sapiens OX=9606 GN=TUBB4B PE=1 SV=1	73	164	4	445	49.8	1	2
P07437	Tubulin beta chain OS=Homo sapiens OX=9606 GN=TUBB PE=1 SV=2	73	169	4	444	49.6	1	2
Q6P2Q9	Pre-mRNA-processing-splicing factor 8 OS=Homo sapiens OX=9606 GN=PRPF8 PE=1 SV=2	40	230	88	2335	273.4	1	2
P23381	Tryptophan--tRNA ligase, cytoplasmic OS=Homo sapiens OX=9606 GN=WARS1 PE=1 SV=2	69	133	27	471	53.1	1	2
P35908	Keratin, type II cytoskeletal 2 epidermal OS=Homo sapiens OX=9606 GN=KRT2 PE=1 SV=2	77	660	41	639	65.4	1	2
O75369	Filamin-B OS=Homo sapiens OX=9606 GN=FLNB PE=1 SV=2	33	125	59	2602	278	1	2
P13645	Keratin, type I cytoskeletal 10 OS=Homo sapiens OX=9606 GN=KRT10 PE=1 SV=6	60	684	36	584	58.8	1	2
P60709	Actin, cytoplasmic 1 OS=Homo sapiens OX=9606 GN=ACTB PE=1 SV=1	71	428	10	375	41.7	1	2
P11021	Endoplasmic reticulum chaperone BiP OS=Homo sapiens OX=9606 GN=HSPA5 PE=1 SV=2	58	268	40	654	72.3	1	2
P11142	Heat shock cognate 71 kDa protein OS=Homo sapiens OX=9606 GN=HSPA8 PE=1 SV=1	53	231	28	646	70.9	1	2
P26599	Polypyrimidine tract-binding protein 1 OS=Homo sapiens OX=9606 GN=PTBP1 PE=1 SV=2	60	207	21	557	59.6	1	2
P61978	Heterogeneous nuclear ribonucleoprotein K OS=Homo sapiens OX=9606 GN=HNRNPK PE=1 SV=1	70	378	32	463	50.9	1	2
Q1KMD3	Heterogeneous nuclear ribonucleoprotein U-like protein 2 OS=Homo sapiens OX=9606 GN=HNRNPUL2 PE=1 SV=1	56	226	52	747	85.1	1	2
P02538	Keratin, type II cytoskeletal 6A OS=Homo sapiens OX=9606 GN=KRT6A PE=1 SV=3	66	639	3	564	60	1	2
P15924	Desmoplakin OS=Homo sapiens OX=9606 GN=DSP PE=1 SV=3	27	213	77	2871	331.6	1	2
P14618	Pyruvate kinase PKM OS=Homo sapiens OX=9606 GN=PKM PE=1 SV=4	75	233	37	531	57.9	1	2
Q13435	Splicing factor 3B subunit 2 OS=Homo sapiens OX=9606 GN=SF3B2 PE=1 SV=2	36	95	28	895	100.2	2	4
Q9BZE4	GTP-binding protein 4 OS=Homo sapiens OX=9606 GN=GTPBP4 PE=1 SV=3	52	85	31	634	73.9	2	4
Q8IY21	Probable ATP-dependent RNA helicase DDX60 OS=Homo sapiens OX=9606 GN=DDX60 PE=1 SV=3	26	101	42	1712	197.7	2	4
Q15233	Non-POU domain-containing octamer-binding protein OS=Homo sapiens OX=9606 GN=NONO PE=1 SV=4	45	123	27	471	54.2	2	4
P36578	60S ribosomal protein L4 OS=Homo sapiens OX=9606 GN=RPL4 PE=1 SV=5	49	127	27	427	47.7	2	4
P31943	Heterogeneous nuclear ribonucleoprotein H OS=Homo sapiens OX=9606 GN=HNRNPH1 PE=1 SV=4	56	168	9	449	49.2	2	4
Q15646	2'-5'-oligoadenylate synthase-like protein OS=Homo sapiens OX=9606 GN=OASL PE=1 SV=2	54	117	25	514	59.2	2	4
Q96E39	RNA binding motif protein, X-linked-like-1 OS=Homo sapiens OX=9606 GN=RBMXL1 PE=1 SV=1	58	177	8	390	42.1	2	4
Q7Z2W4	Zinc finger CCCH-type antiviral protein 1 OS=Homo sapiens OX=9606 GN=ZC3HAV1 PE=1 SV=3	41	94	28	902	101.4	3	6
Q9BQE3	Tubulin alpha-1C chain OS=Homo sapiens OX=9606 GN=TUBA1C PE=1 SV=1	48	112	6	449	49.9	3	6
P52597	Heterogeneous nuclear ribonucleoprotein F OS=Homo sapiens OX=9606 GN=HNRNPF PE=1 SV=3	53	120	13	415	45.6	3	6
Q92841	Probable ATP-dependent RNA helicase DDX17 OS=Homo sapiens OX=9606 GN=DDX17 PE=1 SV=2	40	97	20	729	80.2	3	6
Q13148	TAR DNA-binding protein 43 OS=Homo sapiens OX=9606 GN=TARDBP PE=1 SV=1	34	35	9	414	44.7	115	231
P31947	14-3-3 protein sigma OS=Homo sapiens OX=9606 GN=SFN PE=1 SV=1	68	69	12	248	27.8	8	17
O00541	Pescadillo homolog OS=Homo sapiens OX=9606 GN=PES1 PE=1 SV=1	38	74	25	588	68	11	25
O00566	U3 small nucleolar ribonucleoprotein protein MPP10 OS=Homo sapiens OX=9606 GN=MPHOSPH10 PE=1 SV=2	30	59	16	681	78.8	5	12
P04406	Glyceraldehyde-3-phosphate dehydrogenase OS=Homo sapiens OX=9606 GN=GAPDH PE=1 SV=3	61	120	18	335	36	2	5
Q96T23	Remodeling and spacing factor 1 OS=Homo sapiens OX=9606 GN=RSF1 PE=1 SV=2	28	79	31	1441	163.7	2	5
P0DMV9	Heat shock 70 kDa protein 1B OS=Homo sapiens OX=9606 GN=HSPA1B PE=1 SV=1	45	100	24	641	70	2	5
P14625	Endoplasmin OS=Homo sapiens OX=9606 GN=HSP90B1 PE=1 SV=1	40	94	30	803	92.4	2	5
P30101	Protein disulfide-isomerase A3 OS=Homo sapiens OX=9606 GN=PDIA3 PE=1 SV=4	57	108	26	505	56.7	2	5
Q6YHK3	CD109 antigen OS=Homo sapiens OX=9606 GN=CD109 PE=1 SV=2	21	54	25	1445	161.6	4	10
P55795	Heterogeneous nuclear ribonucleoprotein H2 OS=Homo sapiens OX=9606 GN=HNRNPH2 PE=1 SV=1	41	118	7	449	49.2	4	10
Q07065	Cytoskeleton-associated protein 4 OS=Homo sapiens OX=9606 GN=CKAP4 PE=1 SV=2	44	45	21	602	66	9	23
P62241	40S ribosomal protein S8 OS=Homo sapiens OX=9606 GN=RPS8 PE=1 SV=2	60	83	16	208	24.2	5	13
P62753	40S ribosomal protein S6 OS=Homo sapiens OX=9606 GN=RPS6 PE=1 SV=1	41	63	13	249	28.7	13	34
Q8NI36	WD repeat-containing protein 36 OS=Homo sapiens OX=9606 GN=WDR36 PE=1 SV=1	28	48	20	951	105.3	33	89
Q9BUJ2	Heterogeneous nuclear ribonucleoprotein U-like protein 1 OS=Homo sapiens OX=9606 GN=HNRNPUL1 PE=1 SV=2	30	54	20	856	95.7	10	27
P61247	40S ribosomal protein S3a OS=Homo sapiens OX=9606 GN=RPS3A PE=1 SV=2	57	95	20	264	29.9	5	14
O94776	Metastasis-associated protein MTA2 OS=Homo sapiens OX=9606 GN=MTA2 PE=1 SV=1	39	55	21	668	75	33	93
P19338	Nucleolin OS=Homo sapiens OX=9606 GN=NCL PE=1 SV=3	47	1468	61	710	76.6	1	3
Q13813	Spectrin alpha chain, non-erythrocytic 1 OS=Homo sapiens OX=9606 GN=SPTAN1 PE=1 SV=3	25	104	55	2472	284.4	1	3
O43707	Alpha-actinin-4 OS=Homo sapiens OX=9606 GN=ACTN4 PE=1 SV=2	69	225	40	911	104.8	1	3
P09651	Heterogeneous nuclear ribonucleoprotein A1 OS=Homo sapiens OX=9606 GN=HNRNPA1 PE=1 SV=5	55	659	26	372	38.7	1	3
P05787	Keratin, type II cytoskeletal 8 OS=Homo sapiens OX=9606 GN=KRT8 PE=1 SV=7	83	684	43	483	53.7	1	3
P07900	Heat shock protein HSP 90-alpha OS=Homo sapiens OX=9606 GN=HSP90AA1 PE=1 SV=5	57	285	33	732	84.6	1	3
P08727	Keratin, type I cytoskeletal 19 OS=Homo sapiens OX=9606 GN=KRT19 PE=1 SV=4	89	917	29	400	44.1	1	3
P08621	U1 small nuclear ribonucleoprotein 70 kDa OS=Homo sapiens OX=9606 GN=SNRNP70 PE=1 SV=2	43	143	26	437	51.5	2	6
Q08945	FACT complex subunit SSRP1 OS=Homo sapiens OX=9606 GN=SSRP1 PE=1 SV=1	41	103	30	709	81	3	9
P21980	Protein-glutamine gamma-glutamyltransferase 2 OS=Homo sapiens OX=9606 GN=TGM2 PE=1 SV=2	32	40	18	687	77.3	89	284
O60832	H/ACA ribonucleoprotein complex subunit DKC1 OS=Homo sapiens OX=9606 GN=DKC1 PE=1 SV=3	39	67	18	514	57.6	5	16
Q99729	Heterogeneous nuclear ribonucleoprotein A/B OS=Homo sapiens OX=9606 GN=HNRNPAB PE=1 SV=2	31	160	14	332	36.2	3	10
Q9Y2X3	Nucleolar protein 58 OS=Homo sapiens OX=9606 GN=NOP58 PE=1 SV=1	48	76	19	529	59.5	2	7
P26641	Elongation factor 1-gamma OS=Homo sapiens OX=9606 GN=EEF1G PE=1 SV=3	54	166	25	437	50.1	2	7
P07910	Heterogeneous nuclear ribonucleoproteins C1/C2 OS=Homo sapiens OX=9606 GN=HNRNPC PE=1 SV=4	42	237	19	306	33.7	2	7
Q13151	Heterogeneous nuclear ribonucleoprotein A0 OS=Homo sapiens OX=9606 GN=HNRNPA0 PE=1 SV=1	52	118	14	305	30.8	3	11
P68366	Tubulin alpha-4A chain OS=Homo sapiens OX=9606 GN=TUBA4A PE=1 SV=1	47	94	6	448	49.9	4	15
P18124	60S ribosomal protein L7 OS=Homo sapiens OX=9606 GN=RPL7 PE=1 SV=1	60	107	22	248	29.2	5	19
Q12906	Interleukin enhancer-binding factor 3 OS=Homo sapiens OX=9606 GN=ILF3 PE=1 SV=3	50	194	32	894	95.3	1	4
O60437	Periplakin OS=Homo sapiens OX=9606 GN=PPL PE=1 SV=4	59	306	106	1756	204.6	1	4
P43243	Matrin-3 OS=Homo sapiens OX=9606 GN=MATR3 PE=1 SV=2	60	226	50	847	94.6	1	4
Q15149	Plectin OS=Homo sapiens OX=9606 GN=PLEC PE=1 SV=3	71	2916	394	4684	531.5	1	4
Q00839	Heterogeneous nuclear ribonucleoprotein U OS=Homo sapiens OX=9606 GN=HNRNPU PE=1 SV=6	50	279	47	825	90.5	1	4
P29590	Protein PML OS=Homo sapiens OX=9606 GN=PML PE=1 SV=3	52	159	44	882	97.5	1	4
P13647	Keratin, type II cytoskeletal 5 OS=Homo sapiens OX=9606 GN=KRT5 PE=1 SV=3	66	675	35	590	62.3	1	4
P46940	Ras GTPase-activating-like protein IQGAP1 OS=Homo sapiens OX=9606 GN=IQGAP1 PE=1 SV=1	32	81	43	1657	189.1	2	8
O76021	Ribosomal L1 domain-containing protein 1 OS=Homo sapiens OX=9606 GN=RSL1D1 PE=1 SV=3	44	129	30	490	54.9	2	8
Q9Y2W1	Thyroid hormone receptor-associated protein 3 OS=Homo sapiens OX=9606 GN=THRAP3 PE=1 SV=2	20	70	19	955	108.6	5	20
P07355	Annexin A2 OS=Homo sapiens OX=9606 GN=ANXA2 PE=1 SV=2	67	90	23	339	38.6	5	21
P35606	Coatomer subunit beta' OS=Homo sapiens OX=9606 GN=COPB2 PE=1 SV=2	33	55	24	906	102.4	5	23
P04075	Fructose-bisphosphate aldolase A OS=Homo sapiens OX=9606 GN=ALDOA PE=1 SV=2	63	78	20	364	39.4	3	14
P58107	Epiplakin OS=Homo sapiens OX=9606 GN=EPPK1 PE=1 SV=3	70	1106	153	5088	555.3	1	5
Q14103	Heterogeneous nuclear ribonucleoprotein D0 OS=Homo sapiens OX=9606 GN=HNRNPD PE=1 SV=1	50	292	25	355	38.4	1	5
P22626	Heterogeneous nuclear ribonucleoproteins A2/B1 OS=Homo sapiens OX=9606 GN=HNRNPA2B1 PE=1 SV=2	76	879	34	353	37.4	1	5
P13646	Keratin, type I cytoskeletal 13 OS=Homo sapiens OX=9606 GN=KRT13 PE=1 SV=4	66	443	26	458	49.6	1	5
Q04695	Keratin, type I cytoskeletal 17 OS=Homo sapiens OX=9606 GN=KRT17 PE=1 SV=2	87	1185	33	432	48.1	1	5
Q13287	N-myc-interactor OS=Homo sapiens OX=9606 GN=NMI PE=1 SV=2	76	60	22	307	35	4	20
P46777	60S ribosomal protein L5 OS=Homo sapiens OX=9606 GN=RPL5 PE=1 SV=3	47	58	16	297	34.3	6	34
P08779	Keratin, type I cytoskeletal 16 OS=Homo sapiens OX=9606 GN=KRT16 PE=1 SV=4	69	446	16	473	51.2	2	12
Q09028	Histone-binding protein RBBP4 OS=Homo sapiens OX=9606 GN=RBBP4 PE=1 SV=3	53	98	8	425	47.6	5	30
P12956	X-ray repair cross-complementing protein 6 OS=Homo sapiens OX=9606 GN=XRCC6 PE=1 SV=2	63	321	51	609	69.8	1	8
P49207	60S ribosomal protein L34 OS=Homo sapiens OX=9606 GN=RPL34 PE=1 SV=3	28	6	4	117	13.3		1
P14314	Glucosidase 2 subunit beta OS=Homo sapiens OX=9606 GN=PRKCSH PE=1 SV=2	15	14	7	528	59.4		1
O14579	Coatomer subunit epsilon OS=Homo sapiens OX=9606 GN=COPE PE=1 SV=3	18	12	5	308	34.5		1
Q9UL46	Proteasome activator complex subunit 2 OS=Homo sapiens OX=9606 GN=PSME2 PE=1 SV=4	25	8	4	239	27.4		1
O60841	Eukaryotic translation initiation factor 5B OS=Homo sapiens OX=9606 GN=EIF5B PE=1 SV=4	5	4	3	1220	138.7		1
P30048	Thioredoxin-dependent peroxide reductase, mitochondrial OS=Homo sapiens OX=9606 GN=PRDX3 PE=1 SV=3	14	4	3	256	27.7		1
Q14683	Structural maintenance of chromosomes protein 1A OS=Homo sapiens OX=9606 GN=SMC1A PE=1 SV=2	18	26	21	1233	143.1		1
Q86YZ3	Hornerin OS=Homo sapiens OX=9606 GN=HRNR PE=1 SV=2	15	63	15	2850	282.2		1
Q01081	Splicing factor U2AF 35 kDa subunit OS=Homo sapiens OX=9606 GN=U2AF1 PE=1 SV=3	25	21	5	240	27.9		1
P01889	HLA class I histocompatibility antigen, B alpha chain OS=Homo sapiens OX=9606 GN=HLA-B PE=1 SV=3	20	7	1	362	40.4		1
O15162	Phospholipid scramblase 1 OS=Homo sapiens OX=9606 GN=PLSCR1 PE=1 SV=1	22	7	5	318	35		1
O96019	Actin-like protein 6A OS=Homo sapiens OX=9606 GN=ACTL6A PE=1 SV=1	33	21	10	429	47.4		1
P09972	Fructose-bisphosphate aldolase C OS=Homo sapiens OX=9606 GN=ALDOC PE=1 SV=2	17	13	2	364	39.4		1
Q9Y6N5	Sulfide:quinone oxidoreductase, mitochondrial OS=Homo sapiens OX=9606 GN=SQOR PE=1 SV=1	13	9	4	450	49.9		1
P47897	Glutamine--tRNA ligase OS=Homo sapiens OX=9606 GN=QARS1 PE=1 SV=1	10	9	6	775	87.7		1
P34897	Serine hydroxymethyltransferase, mitochondrial OS=Homo sapiens OX=9606 GN=SHMT2 PE=1 SV=3	5	3	2	504	56		1
Q9BQG0	Myb-binding protein 1A OS=Homo sapiens OX=9606 GN=MYBBP1A PE=1 SV=2	14	29	15	1328	148.8		1
P62269	40S ribosomal protein S18 OS=Homo sapiens OX=9606 GN=RPS18 PE=1 SV=3	41	18	8	152	17.7		1
Q96DI7	U5 small nuclear ribonucleoprotein 40 kDa protein OS=Homo sapiens OX=9606 GN=SNRNP40 PE=1 SV=1	47	26	10	357	39.3		1
P18887	DNA repair protein XRCC1 OS=Homo sapiens OX=9606 GN=XRCC1 PE=1 SV=3	18	22	9	633	69.5		1
P08865	40S ribosomal protein SA OS=Homo sapiens OX=9606 GN=RPSA PE=1 SV=4	37	30	10	295	32.8		1
Q9H9Y2	Ribosome production factor 1 OS=Homo sapiens OX=9606 GN=RPF1 PE=1 SV=2	36	34	11	349	40.1		1
Q9HCD5	Nuclear receptor coactivator 5 OS=Homo sapiens OX=9606 GN=NCOA5 PE=1 SV=2	25	26	13	579	65.5		1
Q13206	Probable ATP-dependent RNA helicase DDX10 OS=Homo sapiens OX=9606 GN=DDX10 PE=1 SV=2	13	13	9	875	100.8		1
P20042	Eukaryotic translation initiation factor 2 subunit 2 OS=Homo sapiens OX=9606 GN=EIF2S2 PE=1 SV=2	34	36	15	333	38.4		1
P14678	Small nuclear ribonucleoprotein-associated proteins B and B' OS=Homo sapiens OX=9606 GN=SNRPB PE=1 SV=2	29	36	8	240	24.6		1
Q6UN15	Pre-mRNA 3'-end-processing factor FIP1 OS=Homo sapiens OX=9606 GN=FIP1L1 PE=1 SV=1	23	20	8	594	66.5		1
Q01844	RNA-binding protein EWS OS=Homo sapiens OX=9606 GN=EWSR1 PE=1 SV=1	10	15	4	656	68.4		1
Q9Y6K5	2'-5'-oligoadenylate synthase 3 OS=Homo sapiens OX=9606 GN=OAS3 PE=1 SV=3	12	20	13	1087	121.1		1
P40227	T-complex protein 1 subunit zeta OS=Homo sapiens OX=9606 GN=CCT6A PE=1 SV=3	39	33	17	531	58		1
P60842	Eukaryotic initiation factor 4A-I OS=Homo sapiens OX=9606 GN=EIF4A1 PE=1 SV=1	36	48	11	406	46.1		1
Q02543	60S ribosomal protein L18a OS=Homo sapiens OX=9606 GN=RPL18A PE=1 SV=2	39	39	10	176	20.7		1
Q86UP2	Kinectin OS=Homo sapiens OX=9606 GN=KTN1 PE=1 SV=1	7	7	6	1357	156.2		1
O14776	Transcription elongation regulator 1 OS=Homo sapiens OX=9606 GN=TCERG1 PE=1 SV=2	19	37	19	1098	123.8		1
Q9Y265	RuvB-like 1 OS=Homo sapiens OX=9606 GN=RUVBL1 PE=1 SV=1	30	23	10	456	50.2		1
P11413	Glucose-6-phosphate 1-dehydrogenase OS=Homo sapiens OX=9606 GN=G6PD PE=1 SV=4	25	32	12	515	59.2		1
Q5QNW6	Histone H2B type 2-F OS=Homo sapiens OX=9606 GN=H2BC18 PE=1 SV=3	41	62	2	126	13.9		1
Q13200	26S proteasome non-ATPase regulatory subunit 2 OS=Homo sapiens OX=9606 GN=PSMD2 PE=1 SV=3	20	27	13	908	100.1		1
P41223	Protein BUD31 homolog OS=Homo sapiens OX=9606 GN=BUD31 PE=1 SV=2	47	18	7	144	17		1
Q15269	Periodic tryptophan protein 2 homolog OS=Homo sapiens OX=9606 GN=PWP2 PE=1 SV=2	15	29	12	919	102.4		1
P62316	Small nuclear ribonucleoprotein Sm D2 OS=Homo sapiens OX=9606 GN=SNRPD2 PE=1 SV=1	53	29	7	118	13.5		1
P06731	Carcinoembryonic antigen-related cell adhesion molecule 5 OS=Homo sapiens OX=9606 GN=CEACAM5 PE=1 SV=4	19	44	7	702	76.7		1
Q86VM9	Zinc finger CCCH domain-containing protein 18 OS=Homo sapiens OX=9606 GN=ZC3H18 PE=1 SV=2	14	31	11	953	106.3		1
P0CG39	POTE ankyrin domain family member J OS=Homo sapiens OX=9606 GN=POTEJ PE=3 SV=1	7	71	1	1038	117.3		1
P84098	60S ribosomal protein L19 OS=Homo sapiens OX=9606 GN=RPL19 PE=1 SV=1	38	45	12	196	23.5		1
P05141	ADP/ATP translocase 2 OS=Homo sapiens OX=9606 GN=SLC25A5 PE=1 SV=7	42	79	3	298	32.8		1
Q05639	Elongation factor 1-alpha 2 OS=Homo sapiens OX=9606 GN=EEF1A2 PE=1 SV=1	30	96	1	463	50.4		1
P62847	40S ribosomal protein S24 OS=Homo sapiens OX=9606 GN=RPS24 PE=1 SV=1	41	43	7	133	15.4		1
P12236	ADP/ATP translocase 3 OS=Homo sapiens OX=9606 GN=SLC25A6 PE=1 SV=4	50	64	3	298	32.8		1
P62750	60S ribosomal protein L23a OS=Homo sapiens OX=9606 GN=RPL23A PE=1 SV=1	43	49	12	156	17.7		1
P62899	60S ribosomal protein L31 OS=Homo sapiens OX=9606 GN=RPL31 PE=1 SV=1	48	25	8	125	14.5		1
Q13595	Transformer-2 protein homolog alpha OS=Homo sapiens OX=9606 GN=TRA2A PE=1 SV=1	39	54	10	282	32.7		1
Q96GQ7	Probable ATP-dependent RNA helicase DDX27 OS=Homo sapiens OX=9606 GN=DDX27 PE=1 SV=2	25	54	21	796	89.8		1
P62249	40S ribosomal protein S16 OS=Homo sapiens OX=9606 GN=RPS16 PE=1 SV=2	55	27	9	146	16.4		1
P84243	Histone H3.3 OS=Homo sapiens OX=9606 GN=H3-3B PE=1 SV=2	24	35	2	136	15.3		1
Q9GZL7	Ribosome biogenesis protein WDR12 OS=Homo sapiens OX=9606 GN=WDR12 PE=1 SV=2	49	33	16	423	47.7		1
Q15365	Poly(rC)-binding protein 1 OS=Homo sapiens OX=9606 GN=PCBP1 PE=1 SV=2	39	36	7	356	37.5		1
P62258	14-3-3 protein epsilon OS=Homo sapiens OX=9606 GN=YWHAE PE=1 SV=1	52	37	10	255	29.2		1
P12004	Proliferating cell nuclear antigen OS=Homo sapiens OX=9606 GN=PCNA PE=1 SV=1	51	41	13	261	28.8		1
Q14CN4	Keratin, type II cytoskeletal 72 OS=Homo sapiens OX=9606 GN=KRT72 PE=1 SV=2	10	143	1	511	55.8		1
Q9Y5J1	U3 small nucleolar RNA-associated protein 18 homolog OS=Homo sapiens OX=9606 GN=UTP18 PE=1 SV=3	26	28	12	556	62		1
Q9BXY0	Protein MAK16 homolog OS=Homo sapiens OX=9606 GN=MAK16 PE=1 SV=2	25	24	7	300	35.3		1
Q08170	Serine/arginine-rich splicing factor 4 OS=Homo sapiens OX=9606 GN=SRSF4 PE=1 SV=2	17	29	4	494	56.6		1
Q7Z794	Keratin, type II cytoskeletal 1b OS=Homo sapiens OX=9606 GN=KRT77 PE=1 SV=3	10	144	3	578	61.9		1
Q9NYB0	Telomeric repeat-binding factor 2-interacting protein 1 OS=Homo sapiens OX=9606 GN=TERF2IP PE=1 SV=1	26	9	6	399	44.2		1
Q13823	Nucleolar GTP-binding protein 2 OS=Homo sapiens OX=9606 GN=GNL2 PE=1 SV=1	10	8	6	731	83.6		1
Q92522	Histone H1.10 OS=Homo sapiens OX=9606 GN=H1-10 PE=1 SV=1	12	6	3	213	22.5		1
Q9P206	Uncharacterized protein KIAA1522 OS=Homo sapiens OX=9606 GN=KIAA1522 PE=1 SV=2	5	6	4	1035	107		1
O95433	Activator of 90 kDa heat shock protein ATPase homolog 1 OS=Homo sapiens OX=9606 GN=AHSA1 PE=1 SV=1	7	2	1	338	38.3		1
Q9Y5I4	Protocadherin alpha-C2 OS=Homo sapiens OX=9606 GN=PCDHAC2 PE=2 SV=1	1	8	1	1007	109.4		1
Q9BUQ8	Probable ATP-dependent RNA helicase DDX23 OS=Homo sapiens OX=9606 GN=DDX23 PE=1 SV=3	1	2	1	820	95.5		1
P19013	Keratin, type II cytoskeletal 4 OS=Homo sapiens OX=9606 GN=KRT4 PE=1 SV=5	29	81	8	520	56.1		1
P15311	Ezrin OS=Homo sapiens OX=9606 GN=EZR PE=1 SV=4	32	68	13	586	69.4		1
P26373	60S ribosomal protein L13 OS=Homo sapiens OX=9606 GN=RPL13 PE=1 SV=4	45	56	11	211	24.2		1
P61353	60S ribosomal protein L27 OS=Homo sapiens OX=9606 GN=RPL27 PE=1 SV=2	54	43	9	136	15.8		1
P61421	V-type proton ATPase subunit d 1 OS=Homo sapiens OX=9606 GN=ATP6V0D1 PE=1 SV=1	21	18	8	351	40.3		1
P17987	T-complex protein 1 subunit alpha OS=Homo sapiens OX=9606 GN=TCP1 PE=1 SV=1	30	35	16	556	60.3		1
Q96NC0	Zinc finger matrin-type protein 2 OS=Homo sapiens OX=9606 GN=ZMAT2 PE=1 SV=1	15	7	4	199	23.6		1
O95786	Antiviral innate immune response receptor RIG-I OS=Homo sapiens OX=9606 GN=DDX58 PE=1 SV=2	12	17	9	925	106.5		1
P23528	Cofilin-1 OS=Homo sapiens OX=9606 GN=CFL1 PE=1 SV=3	63	33	8	166	18.5		1
P31939	Bifunctional purine biosynthesis protein ATIC OS=Homo sapiens OX=9606 GN=ATIC PE=1 SV=3	6	5	3	592	64.6		1
Q9BQ39	ATP-dependent RNA helicase DDX50 OS=Homo sapiens OX=9606 GN=DDX50 PE=1 SV=1	8	13	2	737	82.5		1
Q15459	Splicing factor 3A subunit 1 OS=Homo sapiens OX=9606 GN=SF3A1 PE=1 SV=1	12	12	7	793	88.8		1
Q9Y4L1	Hypoxia up-regulated protein 1 OS=Homo sapiens OX=9606 GN=HYOU1 PE=1 SV=1	3	3	2	999	111.3		1
P31150	Rab GDP dissociation inhibitor alpha OS=Homo sapiens OX=9606 GN=GDI1 PE=1 SV=2	9	3	1	447	50.6		1
O95478	Ribosome biogenesis protein NSA2 homolog OS=Homo sapiens OX=9606 GN=NSA2 PE=1 SV=1	23	13	6	260	30		1
Q01813	ATP-dependent 6-phosphofructokinase, platelet type OS=Homo sapiens OX=9606 GN=PFKP PE=1 SV=2	13	11	8	784	85.5		1
P50454	Serpin H1 OS=Homo sapiens OX=9606 GN=SERPINH1 PE=1 SV=2	39	27	12	418	46.4		1
Q15025	TNFAIP3-interacting protein 1 OS=Homo sapiens OX=9606 GN=TNIP1 PE=1 SV=2	25	33	16	636	71.8		1
Q16643	Drebrin OS=Homo sapiens OX=9606 GN=DBN1 PE=1 SV=4	17	10	8	649	71.4		1
Q7Z739	YTH domain-containing family protein 3 OS=Homo sapiens OX=9606 GN=YTHDF3 PE=1 SV=1	5	3	1	585	63.8		1
P41743	Protein kinase C iota type OS=Homo sapiens OX=9606 GN=PRKCI PE=1 SV=2	6	2	2	596	68.2		1
P10599	Thioredoxin OS=Homo sapiens OX=9606 GN=TXN PE=1 SV=3	20	2	2	105	11.7		1
P49841	Glycogen synthase kinase-3 beta OS=Homo sapiens OX=9606 GN=GSK3B PE=1 SV=2	6	1	1	420	46.7		1
O15258	Protein RER1 OS=Homo sapiens OX=9606 GN=RER1 PE=1 SV=1	11	2	2	196	22.9		1
Q9P013	Spliceosome-associated protein CWC15 homolog OS=Homo sapiens OX=9606 GN=CWC15 PE=1 SV=2	5	1	1	229	26.6		1
P60468	Protein transport protein Sec61 subunit beta OS=Homo sapiens OX=9606 GN=SEC61B PE=1 SV=2	10	1	1	96	10		1
O75822	Eukaryotic translation initiation factor 3 subunit J OS=Homo sapiens OX=9606 GN=EIF3J PE=1 SV=2	5	1	1	258	29		1
P50579	Methionine aminopeptidase 2 OS=Homo sapiens OX=9606 GN=METAP2 PE=1 SV=1	2	1	1	478	52.9		1
P31025	Lipocalin-1 OS=Homo sapiens OX=9606 GN=LCN1 PE=1 SV=1	6	1	1	176	19.2		1
P00403	Cytochrome c oxidase subunit 2 OS=Homo sapiens OX=9606 GN=MT-CO2 PE=1 SV=1	4	1	1	227	25.5		1
P49720	Proteasome subunit beta type-3 OS=Homo sapiens OX=9606 GN=PSMB3 PE=1 SV=2	9	1	1	205	22.9		1
O76094	Signal recognition particle subunit SRP72 OS=Homo sapiens OX=9606 GN=SRP72 PE=1 SV=3	3	1	1	671	74.6		1
P57678	Gem-associated protein 4 OS=Homo sapiens OX=9606 GN=GEMIN4 PE=1 SV=2	1	1	1	1058	120		1
Q8NDD1	Uncharacterized protein C1orf131 OS=Homo sapiens OX=9606 GN=C1orf131 PE=1 SV=4	3	1	1	293	32.6		1
Q99986	Serine/threonine-protein kinase VRK1 OS=Homo sapiens OX=9606 GN=VRK1 PE=1 SV=1	2	1	1	396	45.4		1
Q96T51	RUN and FYVE domain-containing protein 1 OS=Homo sapiens OX=9606 GN=RUFY1 PE=1 SV=2	1	1	1	708	79.8		1
Q96FX8	p53 apoptosis effector related to PMP-22 OS=Homo sapiens OX=9606 GN=PERP PE=1 SV=1	9	1	1	193	21.4		1
Q8TCT9	Minor histocompatibility antigen H13 OS=Homo sapiens OX=9606 GN=HM13 PE=1 SV=1	2	1	1	377	41.5		1
Q643R3	Lysophospholipid acyltransferase LPCAT4 OS=Homo sapiens OX=9606 GN=LPCAT4 PE=1 SV=1	3	1	1	524	57.2		1
Q6P2S7	Putative tetratricopeptide repeat protein 41 OS=Homo sapiens OX=9606 GN=TTC41P PE=5 SV=3	0	1	1	1318	151.6		1
Q9UPT8	Zinc finger CCCH domain-containing protein 4 OS=Homo sapiens OX=9606 GN=ZC3H4 PE=1 SV=3	0	1	1	1303	140.2		1
P05976	Myosin light chain 1/3, skeletal muscle isoform OS=Homo sapiens OX=9606 GN=MYL1 PE=1 SV=3	15	1	1	194	21.1		1
P0CAP1	Myocardial zonula adherens protein OS=Homo sapiens OX=9606 GN=MYZAP PE=1 SV=1	1	1	1	466	54.2		1
Q13296	Mammaglobin-A OS=Homo sapiens OX=9606 GN=SCGB2A2 PE=1 SV=1	9	1	1	93	10.5		1
Q56A73	Spindlin-4 OS=Homo sapiens OX=9606 GN=SPIN4 PE=1 SV=1	3	1	1	249	28.6		1
P01834	Immunoglobulin kappa constant OS=Homo sapiens OX=9606 GN=IGKC PE=1 SV=2	16	1	1	107	11.8		1
Q8IXQ5	Kelch-like protein 7 OS=Homo sapiens OX=9606 GN=KLHL7 PE=1 SV=2	6	1	1	586	65.9		1
Q969P0	Immunoglobulin superfamily member 8 OS=Homo sapiens OX=9606 GN=IGSF8 PE=1 SV=1	1	2	1	613	65		1
Q5CZ79	Ankyrin repeat domain-containing protein 20B OS=Homo sapiens OX=9606 GN=ANKRD20A8P PE=2 SV=2	2	1	1	823	93.9		1
Q13547	Histone deacetylase 1 OS=Homo sapiens OX=9606 GN=HDAC1 PE=1 SV=1	33	30	10	482	55.1		2
Q5SSJ5	Heterochromatin protein 1-binding protein 3 OS=Homo sapiens OX=9606 GN=HP1BP3 PE=1 SV=1	7	4	3	553	61.2		2
P07339	Cathepsin D OS=Homo sapiens OX=9606 GN=CTSD PE=1 SV=1	12	11	5	412	44.5		2
P13796	Plastin-2 OS=Homo sapiens OX=9606 GN=LCP1 PE=1 SV=6	19	18	7	627	70.2		2
Q92879	CUGBP Elav-like family member 1 OS=Homo sapiens OX=9606 GN=CELF1 PE=1 SV=2	20	18	11	486	52		2
P05023	Sodium/potassium-transporting ATPase subunit alpha-1 OS=Homo sapiens OX=9606 GN=ATP1A1 PE=1 SV=1	12	15	9	1023	112.8		2
Q9H8H0	Nucleolar protein 11 OS=Homo sapiens OX=9606 GN=NOL11 PE=1 SV=1	26	36	17	719	81.1		2
P13797	Plastin-3 OS=Homo sapiens OX=9606 GN=PLS3 PE=1 SV=4	27	35	12	630	70.8		2
P62906	60S ribosomal protein L10a OS=Homo sapiens OX=9606 GN=RPL10A PE=1 SV=2	41	37	9	217	24.8		2
Q14974	Importin subunit beta-1 OS=Homo sapiens OX=9606 GN=KPNB1 PE=1 SV=2	18	22	12	876	97.1		2
P62888	60S ribosomal protein L30 OS=Homo sapiens OX=9606 GN=RPL30 PE=1 SV=2	69	22	8	115	12.8		2
P54920	Alpha-soluble NSF attachment protein OS=Homo sapiens OX=9606 GN=NAPA PE=1 SV=3	22	8	5	295	33.2		2
Q9NVI7	ATPase family AAA domain-containing protein 3A OS=Homo sapiens OX=9606 GN=ATAD3A PE=1 SV=2	7	9	5	634	71.3		2
P55081	Microfibrillar-associated protein 1 OS=Homo sapiens OX=9606 GN=MFAP1 PE=1 SV=2	26	29	9	439	51.9		2
P50990	T-complex protein 1 subunit theta OS=Homo sapiens OX=9606 GN=CCT8 PE=1 SV=4	39	41	19	548	59.6		2
P62995	Transformer-2 protein homolog beta OS=Homo sapiens OX=9606 GN=TRA2B PE=1 SV=1	45	60	11	288	33.6		2
P15880	40S ribosomal protein S2 OS=Homo sapiens OX=9606 GN=RPS2 PE=1 SV=2	45	46	13	293	31.3		2
P32969	60S ribosomal protein L9 OS=Homo sapiens OX=9606 GN=RPL9P9 PE=1 SV=1	55	26	8	192	21.9		2
Q9UKD2	mRNA turnover protein 4 homolog OS=Homo sapiens OX=9606 GN=MRTO4 PE=1 SV=2	37	13	7	239	27.5		2
P16402	Histone H1.3 OS=Homo sapiens OX=9606 GN=H1-3 PE=1 SV=2	18	36	7	221	22.3		2
Q13243	Serine/arginine-rich splicing factor 5 OS=Homo sapiens OX=9606 GN=SRSF5 PE=1 SV=1	32	37	8	272	31.2		2
O95758	Polypyrimidine tract-binding protein 3 OS=Homo sapiens OX=9606 GN=PTBP3 PE=1 SV=2	33	61	9	552	59.7		2
Q9NWH9	SAFB-like transcription modulator OS=Homo sapiens OX=9606 GN=SLTM PE=1 SV=2	16	39	16	1034	117.1		2
Q9BS26	Endoplasmic reticulum resident protein 44 OS=Homo sapiens OX=9606 GN=ERP44 PE=1 SV=1	28	18	10	406	46.9		2
Q9Y446	Plakophilin-3 OS=Homo sapiens OX=9606 GN=PKP3 PE=1 SV=1	16	14	10	797	87		2
E9PAV3	Nascent polypeptide-associated complex subunit alpha, muscle-specific form OS=Homo sapiens OX=9606 GN=NACA PE=1 SV=1	2	10	4	2078	205.3		2
Q9Y2W2	WW domain-binding protein 11 OS=Homo sapiens OX=9606 GN=WBP11 PE=1 SV=1	9	10	4	641	70		2
Q9BVI4	Nucleolar complex protein 4 homolog OS=Homo sapiens OX=9606 GN=NOC4L PE=1 SV=1	6	2	2	516	58.4		2
P22059	Oxysterol-binding protein 1 OS=Homo sapiens OX=9606 GN=OSBP PE=1 SV=1	1	2	1	807	89.4		2
P24534	Elongation factor 1-beta OS=Homo sapiens OX=9606 GN=EEF1B2 PE=1 SV=3	43	46	7	225	24.7		2
P35268	60S ribosomal protein L22 OS=Homo sapiens OX=9606 GN=RPL22 PE=1 SV=2	65	54	10	128	14.8		2
Q12788	Transducin beta-like protein 3 OS=Homo sapiens OX=9606 GN=TBL3 PE=1 SV=2	27	30	15	808	89		2
Q9H501	ESF1 homolog OS=Homo sapiens OX=9606 GN=ESF1 PE=1 SV=1	17	19	11	851	98.7		2
Q5QJE6	Deoxynucleotidyltransferase terminal-interacting protein 2 OS=Homo sapiens OX=9606 GN=DNTTIP2 PE=1 SV=2	18	23	10	756	84.4		2
P51149	Ras-related protein Rab-7a OS=Homo sapiens OX=9606 GN=RAB7A PE=1 SV=1	41	21	7	207	23.5		2
Q9BVP2	Guanine nucleotide-binding protein-like 3 OS=Homo sapiens OX=9606 GN=GNL3 PE=1 SV=2	8	8	4	549	62		2
Q13185	Chromobox protein homolog 3 OS=Homo sapiens OX=9606 GN=CBX3 PE=1 SV=4	43	24	5	183	20.8		2
Q86V81	THO complex subunit 4 OS=Homo sapiens OX=9606 GN=ALYREF PE=1 SV=3	31	16	4	257	26.9		2
Q04637	Eukaryotic translation initiation factor 4 gamma 1 OS=Homo sapiens OX=9606 GN=EIF4G1 PE=1 SV=4	7	11	9	1599	175.4		2
P12931	Proto-oncogene tyrosine-protein kinase Src OS=Homo sapiens OX=9606 GN=SRC PE=1 SV=3	2	3	2	536	59.8		2
P47895	Aldehyde dehydrogenase family 1 member A3 OS=Homo sapiens OX=9606 GN=ALDH1A3 PE=1 SV=2	34	34	15	512	56.1		2
P11586	C-1-tetrahydrofolate synthase, cytoplasmic OS=Homo sapiens OX=9606 GN=MTHFD1 PE=1 SV=4	7	8	6	935	101.5		2
P43487	Ran-specific GTPase-activating protein OS=Homo sapiens OX=9606 GN=RANBP1 PE=1 SV=1	5	1	1	201	23.3		2
P53396	ATP-citrate synthase OS=Homo sapiens OX=9606 GN=ACLY PE=1 SV=3	1	2	2	1101	120.8		2
P61225	Ras-related protein Rap-2b OS=Homo sapiens OX=9606 GN=RAP2B PE=1 SV=1	7	1	1	183	20.5		2
Q9P2J5	Leucine--tRNA ligase, cytoplasmic OS=Homo sapiens OX=9606 GN=LARS1 PE=1 SV=2	1	1	1	1176	134.4		2
P10809	60 kDa heat shock protein, mitochondrial OS=Homo sapiens OX=9606 GN=HSPD1 PE=1 SV=2	37	28	19	573	61		3
P08754	Guanine nucleotide-binding protein G(i) subunit alpha-3 OS=Homo sapiens OX=9606 GN=GNAI3 PE=1 SV=3	32	27	5	354	40.5		3
P27635	60S ribosomal protein L10 OS=Homo sapiens OX=9606 GN=RPL10 PE=1 SV=5	61	56	16	214	24.6		3
Q9NV06	DDB1- and CUL4-associated factor 13 OS=Homo sapiens OX=9606 GN=DCAF13 PE=1 SV=2	27	21	12	445	51.4		3
P31942	Heterogeneous nuclear ribonucleoprotein H3 OS=Homo sapiens OX=9606 GN=HNRNPH3 PE=1 SV=2	52	65	10	346	36.9		3
Q03135	Caveolin-1 OS=Homo sapiens OX=9606 GN=CAV1 PE=1 SV=4	67	44	12	178	20.5		3
P23497	Nuclear autoantigen Sp-100 OS=Homo sapiens OX=9606 GN=SP100 PE=1 SV=3	21	54	15	879	100.4		3
O00425	Insulin-like growth factor 2 mRNA-binding protein 3 OS=Homo sapiens OX=9606 GN=IGF2BP3 PE=1 SV=2	38	41	15	579	63.7		3
P52907	F-actin-capping protein subunit alpha-1 OS=Homo sapiens OX=9606 GN=CAPZA1 PE=1 SV=3	29	18	4	286	32.9		3
P26038	Moesin OS=Homo sapiens OX=9606 GN=MSN PE=1 SV=3	30	63	13	577	67.8		3
P18669	Phosphoglycerate mutase 1 OS=Homo sapiens OX=9606 GN=PGAM1 PE=1 SV=2	46	23	9	254	28.8		3
P46782	40S ribosomal protein S5 OS=Homo sapiens OX=9606 GN=RPS5 PE=1 SV=4	27	19	8	204	22.9		3
Q9H583	HEAT repeat-containing protein 1 OS=Homo sapiens OX=9606 GN=HEATR1 PE=1 SV=3	12	45	24	2144	242.2		3
Q13137	Calcium-binding and coiled-coil domain-containing protein 2 OS=Homo sapiens OX=9606 GN=CALCOCO2 PE=1 SV=1	36	27	13	446	52.2		3
Q15287	RNA-binding protein with serine-rich domain 1 OS=Homo sapiens OX=9606 GN=RNPS1 PE=1 SV=1	25	12	5	305	34.2		4
P25786	Proteasome subunit alpha type-1 OS=Homo sapiens OX=9606 GN=PSMA1 PE=1 SV=1	7	4	2	263	29.5		4
P30740	Leukocyte elastase inhibitor OS=Homo sapiens OX=9606 GN=SERPINB1 PE=1 SV=1	12	5	3	379	42.7		4
Q16777	Histone H2A type 2-C OS=Homo sapiens OX=9606 GN=H2AC20 PE=1 SV=4	36	50	2	129	14		4
P84103	Serine/arginine-rich splicing factor 3 OS=Homo sapiens OX=9606 GN=SRSF3 PE=1 SV=1	46	81	9	164	19.3		4
P62263	40S ribosomal protein S14 OS=Homo sapiens OX=9606 GN=RPS14 PE=1 SV=3	43	40	10	151	16.3		4
P30050	60S ribosomal protein L12 OS=Homo sapiens OX=9606 GN=RPL12 PE=1 SV=1	62	41	9	165	17.8		4
Q6NZI2	Caveolae-associated protein 1 OS=Homo sapiens OX=9606 GN=CAVIN1 PE=1 SV=1	23	38	10	390	43.5		4
Q96C19	EF-hand domain-containing protein D2 OS=Homo sapiens OX=9606 GN=EFHD2 PE=1 SV=1	5	2	1	240	26.7		4
Q13310	Polyadenylate-binding protein 4 OS=Homo sapiens OX=9606 GN=PABPC4 PE=1 SV=1	19	26	3	644	70.7		5
P28330	Long-chain specific acyl-CoA dehydrogenase, mitochondrial OS=Homo sapiens OX=9606 GN=ACADL PE=1 SV=2	2	1	1	430	47.6		5
Q13268	Dehydrogenase/reductase SDR family member 2, mitochondrial OS=Homo sapiens OX=9606 GN=DHRS2 PE=1 SV=4	54	49	13	280	29.9		6
Q9UNX4	WD repeat-containing protein 3 OS=Homo sapiens OX=9606 GN=WDR3 PE=1 SV=1	22	34	18	943	106		7
Q14694	Ubiquitin carboxyl-terminal hydrolase 10 OS=Homo sapiens OX=9606 GN=USP10 PE=1 SV=2	10	9	6	798	87.1
P23743	Diacylglycerol kinase alpha OS=Homo sapiens OX=9606 GN=DGKA PE=1 SV=3	11	8	7	735	82.6
Q10570	Cleavage and polyadenylation specificity factor subunit 1 OS=Homo sapiens OX=9606 GN=CPSF1 PE=1 SV=2	5	8	7	1443	160.8
P46063	ATP-dependent DNA helicase Q1 OS=Homo sapiens OX=9606 GN=RECQL PE=1 SV=3	21	14	10	649	73.4
P13489	Ribonuclease inhibitor OS=Homo sapiens OX=9606 GN=RNH1 PE=1 SV=2	20	7	6	461	49.9
Q14562	ATP-dependent RNA helicase DHX8 OS=Homo sapiens OX=9606 GN=DHX8 PE=1 SV=1	7	7	5	1220	139.2
P26640	Valine--tRNA ligase OS=Homo sapiens OX=9606 GN=VARS1 PE=1 SV=4	13	13	11	1264	140.4
P11387	DNA topoisomerase 1 OS=Homo sapiens OX=9606 GN=TOP1 PE=1 SV=2	17	24	14	765	90.7
Q16630	Cleavage and polyadenylation specificity factor subunit 6 OS=Homo sapiens OX=9606 GN=CPSF6 PE=1 SV=2	11	6	4	551	59.2
P30419	Glycylpeptide N-tetradecanoyltransferase 1 OS=Homo sapiens OX=9606 GN=NMT1 PE=1 SV=2	10	6	4	496	56.8
O60508	Pre-mRNA-processing factor 17 OS=Homo sapiens OX=9606 GN=CDC40 PE=1 SV=1	8	6	4	579	65.5
P45880	Voltage-dependent anion-selective channel protein 2 OS=Homo sapiens OX=9606 GN=VDAC2 PE=1 SV=2	13	6	4	294	31.5
P20742	Pregnancy zone protein OS=Homo sapiens OX=9606 GN=PZP PE=1 SV=4	2	6	1	1482	163.8
P54289	Voltage-dependent calcium channel subunit alpha-2/delta-1 OS=Homo sapiens OX=9606 GN=CACNA2D1 PE=1 SV=3	11	11	8	1103	124.5
P15927	Replication protein A 32 kDa subunit OS=Homo sapiens OX=9606 GN=RPA2 PE=1 SV=1	35	12	8	270	29.2
P16070	CD44 antigen OS=Homo sapiens OX=9606 GN=CD44 PE=1 SV=3	11	15	7	742	81.5
Q6NZY4	Zinc finger CCHC domain-containing protein 8 OS=Homo sapiens OX=9606 GN=ZCCHC8 PE=1 SV=2	17	10	8	707	78.5
P05556	Integrin beta-1 OS=Homo sapiens OX=9606 GN=ITGB1 PE=1 SV=2	11	11	6	798	88.4
P42285	Exosome RNA helicase MTR4 OS=Homo sapiens OX=9606 GN=MTREX PE=1 SV=3	8	10	7	1042	117.7
P17096	High mobility group protein HMG-I/HMG-Y OS=Homo sapiens OX=9606 GN=HMGA1 PE=1 SV=3	23	5	2	107	11.7
Q96FQ6	Protein S100-A16 OS=Homo sapiens OX=9606 GN=S100A16 PE=1 SV=1	50	5	4	103	11.8
P05387	60S acidic ribosomal protein P2 OS=Homo sapiens OX=9606 GN=RPLP2 PE=1 SV=1	41	5	3	115	11.7
P08195	4F2 cell-surface antigen heavy chain OS=Homo sapiens OX=9606 GN=SLC3A2 PE=1 SV=3	8	5	4	630	68
Q9NX58	Cell growth-regulating nucleolar protein OS=Homo sapiens OX=9606 GN=LYAR PE=1 SV=3	8	5	2	379	43.6
P55084	Trifunctional enzyme subunit beta, mitochondrial OS=Homo sapiens OX=9606 GN=HADHB PE=1 SV=3	7	5	4	474	51.3
P78417	Glutathione S-transferase omega-1 OS=Homo sapiens OX=9606 GN=GSTO1 PE=1 SV=2	17	5	4	241	27.5
Q14152	Eukaryotic translation initiation factor 3 subunit A OS=Homo sapiens OX=9606 GN=EIF3A PE=1 SV=1	3	5	4	1382	166.5
Q9Y383	Putative RNA-binding protein Luc7-like 2 OS=Homo sapiens OX=9606 GN=LUC7L2 PE=1 SV=2	7	5	3	392	46.5
P02771	Alpha-fetoprotein OS=Homo sapiens OX=9606 GN=AFP PE=1 SV=1	4	5	3	609	68.6
P42704	Leucine-rich PPR motif-containing protein, mitochondrial OS=Homo sapiens OX=9606 GN=LRPPRC PE=1 SV=3	34	62	39	1394	157.8	2
P22735	Protein-glutamine gamma-glutamyltransferase K OS=Homo sapiens OX=9606 GN=TGM1 PE=1 SV=4	14	16	11	817	89.7
Q9UQE7	Structural maintenance of chromosomes protein 3 OS=Homo sapiens OX=9606 GN=SMC3 PE=1 SV=2	18	23	18	1217	141.5
Q8NAV1	Pre-mRNA-splicing factor 38A OS=Homo sapiens OX=9606 GN=PRPF38A PE=1 SV=1	30	13	8	312	37.5
P04439	HLA class I histocompatibility antigen, A alpha chain OS=Homo sapiens OX=9606 GN=HLA-A PE=1 SV=2	25	8	3	365	40.8
P35613	Basigin OS=Homo sapiens OX=9606 GN=BSG PE=1 SV=2	19	8	5	385	42.2
Q96PK6	RNA-binding protein 14 OS=Homo sapiens OX=9606 GN=RBM14 PE=1 SV=2	7	8	3	669	69.4
Q96KQ7	Histone-lysine N-methyltransferase EHMT2 OS=Homo sapiens OX=9606 GN=EHMT2 PE=1 SV=3	6	8	6	1210	132.3
Q9Y4Z0	U6 snRNA-associated Sm-like protein LSm4 OS=Homo sapiens OX=9606 GN=LSM4 PE=1 SV=1	17	4	2	139	15.3
P26196	Probable ATP-dependent RNA helicase DDX6 OS=Homo sapiens OX=9606 GN=DDX6 PE=1 SV=2	9	4	3	483	54.4
O14617	AP-3 complex subunit delta-1 OS=Homo sapiens OX=9606 GN=AP3D1 PE=1 SV=1	6	8	4	1153	130.1
O94832	Unconventional myosin-Id OS=Homo sapiens OX=9606 GN=MYO1D PE=1 SV=2	4	4	3	1006	116.1
Q96HE7	ERO1-like protein alpha OS=Homo sapiens OX=9606 GN=ERO1A PE=1 SV=2	11	4	3	468	54.4
Q9UHA4	Ragulator complex protein LAMTOR3 OS=Homo sapiens OX=9606 GN=LAMTOR3 PE=1 SV=1	49	4	3	124	13.6
P60660	Myosin light polypeptide 6 OS=Homo sapiens OX=9606 GN=MYL6 PE=1 SV=2	25	4	3	151	16.9
P14868	Aspartate--tRNA ligase, cytoplasmic OS=Homo sapiens OX=9606 GN=DARS1 PE=1 SV=2	7	4	3	501	57.1
Q6P1N0	Coiled-coil and C2 domain-containing protein 1A OS=Homo sapiens OX=9606 GN=CC2D1A PE=1 SV=1	3	4	3	951	104
O60341	Lysine-specific histone demethylase 1A OS=Homo sapiens OX=9606 GN=KDM1A PE=1 SV=2	4	4	3	852	92.8
Q96FX7	tRNA (adenine(58)-N(1))-methyltransferase catalytic subunit TRMT61A OS=Homo sapiens OX=9606 GN=TRMT61A PE=1 SV=1	18	4	3	289	31.4
Q8N3U4	Cohesin subunit SA-2 OS=Homo sapiens OX=9606 GN=STAG2 PE=1 SV=3	2	4	2	1231	141.2
O75821	Eukaryotic translation initiation factor 3 subunit G OS=Homo sapiens OX=9606 GN=EIF3G PE=1 SV=2	8	4	2	320	35.6
P16144	Integrin beta-4 OS=Homo sapiens OX=9606 GN=ITGB4 PE=1 SV=5	3	4	3	1822	202
O00139	Kinesin-like protein KIF2A OS=Homo sapiens OX=9606 GN=KIF2A PE=1 SV=3	3	4	2	706	79.9
O00422	Histone deacetylase complex subunit SAP18 OS=Homo sapiens OX=9606 GN=SAP18 PE=1 SV=1	34	8	6	153	17.6
P11166	Solute carrier family 2, facilitated glucose transporter member 1 OS=Homo sapiens OX=9606 GN=SLC2A1 PE=1 SV=2	4	4	3	492	54
O00592	Podocalyxin OS=Homo sapiens OX=9606 GN=PODXL PE=1 SV=2	4	4	2	558	58.6
P54707	Potassium-transporting ATPase alpha chain 2 OS=Homo sapiens OX=9606 GN=ATP12A PE=1 SV=3	3	4	1	1039	115.4
P13693	Translationally-controlled tumor protein OS=Homo sapiens OX=9606 GN=TPT1 PE=1 SV=1	10	4	2	172	19.6
Q8NI35	InaD-like protein OS=Homo sapiens OX=9606 GN=PATJ PE=1 SV=3	0	4	1	1801	196.2
Q92769	Histone deacetylase 2 OS=Homo sapiens OX=9606 GN=HDAC2 PE=1 SV=2	15	15	2	488	55.3
Q9BYK8	Helicase with zinc finger domain 2 OS=Homo sapiens OX=9606 GN=HELZ2 PE=1 SV=6	7	18	14	2649	294.5
Q96LT9	RNA-binding region-containing protein 3 OS=Homo sapiens OX=9606 GN=RNPC3 PE=1 SV=1	4	18	1	517	58.5
Q14444	Caprin-1 OS=Homo sapiens OX=9606 GN=CAPRIN1 PE=1 SV=2	13	14	10	709	78.3
Q15008	26S proteasome non-ATPase regulatory subunit 6 OS=Homo sapiens OX=9606 GN=PSMD6 PE=1 SV=1	9	7	3	389	45.5
P02765	Alpha-2-HS-glycoprotein OS=Homo sapiens OX=9606 GN=AHSG PE=1 SV=2	7	8	4	367	39.3
Q15434	RNA-binding motif, single-stranded-interacting protein 2 OS=Homo sapiens OX=9606 GN=RBMS2 PE=1 SV=1	15	7	5	407	43.9
O60216	Double-strand-break repair protein rad21 homolog OS=Homo sapiens OX=9606 GN=RAD21 PE=1 SV=2	10	7	6	631	71.6
Q9HB58	Sp110 nuclear body protein OS=Homo sapiens OX=9606 GN=SP110 PE=1 SV=5	7	7	4	689	78.3
Q96HS1	Serine/threonine-protein phosphatase PGAM5, mitochondrial OS=Homo sapiens OX=9606 GN=PGAM5 PE=1 SV=2	17	7	5	289	32
Q9HCG8	Pre-mRNA-splicing factor CWC22 homolog OS=Homo sapiens OX=9606 GN=CWC22 PE=1 SV=3	6	7	5	908	105.4
Q09161	Nuclear cap-binding protein subunit 1 OS=Homo sapiens OX=9606 GN=NCBP1 PE=1 SV=1	22	25	13	790	91.8
O43143	ATP-dependent RNA helicase DHX15 OS=Homo sapiens OX=9606 GN=DHX15 PE=1 SV=2	18	24	12	795	90.9
Q8WVV9	Heterogeneous nuclear ribonucleoprotein L-like OS=Homo sapiens OX=9606 GN=HNRNPLL PE=1 SV=1	10	12	4	542	60
P35659	Protein DEK OS=Homo sapiens OX=9606 GN=DEK PE=1 SV=1	17	10	6	375	42.6
Q12849	G-rich sequence factor 1 OS=Homo sapiens OX=9606 GN=GRSF1 PE=1 SV=3	15	10	5	480	53.1
P01023	Alpha-2-macroglobulin OS=Homo sapiens OX=9606 GN=A2M PE=1 SV=3	3	10	2	1474	163.2
P12268	Inosine-5'-monophosphate dehydrogenase 2 OS=Homo sapiens OX=9606 GN=IMPDH2 PE=1 SV=2	32	23	11	514	55.8
P17655	Calpain-2 catalytic subunit OS=Homo sapiens OX=9606 GN=CAPN2 PE=1 SV=6	17	14	10	700	79.9
Q92499	ATP-dependent RNA helicase DDX1 OS=Homo sapiens OX=9606 GN=DDX1 PE=1 SV=2	12	13	8	740	82.4
Q9UQ80	Proliferation-associated protein 2G4 OS=Homo sapiens OX=9606 GN=PA2G4 PE=1 SV=3	46	48	17	394	43.8
P06576	ATP synthase subunit beta, mitochondrial OS=Homo sapiens OX=9606 GN=ATP5F1B PE=1 SV=3	24	24	9	529	56.5
P38646	Stress-70 protein, mitochondrial OS=Homo sapiens OX=9606 GN=HSPA9 PE=1 SV=2	20	23	11	679	73.6
Q8N163	Cell cycle and apoptosis regulator protein 2 OS=Homo sapiens OX=9606 GN=CCAR2 PE=1 SV=2	15	19	13	923	102.8
P63096	Guanine nucleotide-binding protein G(i) subunit alpha-1 OS=Homo sapiens OX=9606 GN=GNAI1 PE=1 SV=2	21	20	1	354	40.3
Q8IVG5	Sterile alpha motif domain-containing protein 9-like OS=Homo sapiens OX=9606 GN=SAMD9L PE=1 SV=2	7	19	7	1584	184.4
P04899	Guanine nucleotide-binding protein G(i) subunit alpha-2 OS=Homo sapiens OX=9606 GN=GNAI2 PE=1 SV=3	54	36	8	355	40.4
Q00341	Vigilin OS=Homo sapiens OX=9606 GN=HDLBP PE=1 SV=2	15	24	15	1268	141.4
P27695	DNA-(apurinic or apyrimidinic site) endonuclease OS=Homo sapiens OX=9606 GN=APEX1 PE=1 SV=2	46	18	11	318	35.5
P80217	Interferon-induced 35 kDa protein OS=Homo sapiens OX=9606 GN=IFI35 PE=1 SV=5	36	27	10	286	31.5
Q15084	Protein disulfide-isomerase A6 OS=Homo sapiens OX=9606 GN=PDIA6 PE=1 SV=1	19	12	6	440	48.1
O75367	Core histone macro-H2A.1 OS=Homo sapiens OX=9606 GN=MACROH2A1 PE=1 SV=5	21	12	6	369	39.2
Q9BZJ0	Crooked neck-like protein 1 OS=Homo sapiens OX=9606 GN=CRNKL1 PE=1 SV=4	6	6	5	848	100.4
Q5T749	Keratinocyte proline-rich protein OS=Homo sapiens OX=9606 GN=KPRP PE=1 SV=1	14	24	9	579	64.1
Q03405	Urokinase plasminogen activator surface receptor OS=Homo sapiens OX=9606 GN=PLAUR PE=1 SV=1	16	6	4	335	37
P12532	Creatine kinase U-type, mitochondrial OS=Homo sapiens OX=9606 GN=CKMT1B PE=1 SV=1	12	6	5	417	47
Q9UJA5	tRNA (adenine(58)-N(1))-methyltransferase non-catalytic subunit TRM6 OS=Homo sapiens OX=9606 GN=TRMT6 PE=1 SV=1	14	9	6	497	55.8
O75400	Pre-mRNA-processing factor 40 homolog A OS=Homo sapiens OX=9606 GN=PRPF40A PE=1 SV=2	7	7	4	957	108.7
Q9UJ72	Annexin A10 OS=Homo sapiens OX=9606 GN=ANXA10 PE=1 SV=3	12	6	3	324	37.3
P31153	S-adenosylmethionine synthase isoform type-2 OS=Homo sapiens OX=9606 GN=MAT2A PE=1 SV=1	13	6	4	395	43.6
P19971	Thymidine phosphorylase OS=Homo sapiens OX=9606 GN=TYMP PE=1 SV=2	5	6	2	482	49.9
Q9UG63	ATP-binding cassette sub-family F member 2 OS=Homo sapiens OX=9606 GN=ABCF2 PE=1 SV=2	2	3	1	623	71.2
P06396	Gelsolin OS=Homo sapiens OX=9606 GN=GSN PE=1 SV=1	7	6	5	782	85.6
P29083	General transcription factor IIE subunit 1 OS=Homo sapiens OX=9606 GN=GTF2E1 PE=1 SV=2	10	3	3	439	49.4
P15153	Ras-related C3 botulinum toxin substrate 2 OS=Homo sapiens OX=9606 GN=RAC2 PE=1 SV=1	21	6	3	192	21.4
P46013	Proliferation marker protein Ki-67 OS=Homo sapiens OX=9606 GN=MKI67 PE=1 SV=2	1	3	3	3256	358.5
Q9NRW3	DNA dC->dU-editing enzyme APOBEC-3C OS=Homo sapiens OX=9606 GN=APOBEC3C PE=1 SV=2	13	3	1	190	22.8
Q13263	Transcription intermediary factor 1-beta OS=Homo sapiens OX=9606 GN=TRIM28 PE=1 SV=5	5	6	4	835	88.5
Q9HCY8	Protein S100-A14 OS=Homo sapiens OX=9606 GN=S100A14 PE=1 SV=1	40	6	4	104	11.7
Q9BSJ8	Extended synaptotagmin-1 OS=Homo sapiens OX=9606 GN=ESYT1 PE=1 SV=1	3	3	2	1104	122.8
P49321	Nuclear autoantigenic sperm protein OS=Homo sapiens OX=9606 GN=NASP PE=1 SV=2	5	6	4	788	85.2
Q01082	Spectrin beta chain, non-erythrocytic 1 OS=Homo sapiens OX=9606 GN=SPTBN1 PE=1 SV=2	3	6	5	2364	274.4
P17480	Nucleolar transcription factor 1 OS=Homo sapiens OX=9606 GN=UBTF PE=1 SV=1	6	3	3	764	89.4
P32455	Guanylate-binding protein 1 OS=Homo sapiens OX=9606 GN=GBP1 PE=1 SV=2	4	3	2	592	67.9
P62714	Serine/threonine-protein phosphatase 2A catalytic subunit beta isoform OS=Homo sapiens OX=9606 GN=PPP2CB PE=1 SV=1	12	4	2	309	35.6
O15372	Eukaryotic translation initiation factor 3 subunit H OS=Homo sapiens OX=9606 GN=EIF3H PE=1 SV=1	12	3	3	352	39.9
Q6PI48	Aspartate--tRNA ligase, mitochondrial OS=Homo sapiens OX=9606 GN=DARS2 PE=1 SV=1	4	3	2	645	73.5
P55060	Exportin-2 OS=Homo sapiens OX=9606 GN=CSE1L PE=1 SV=3	3	3	2	971	110.3
Q9UNN8	Endothelial protein C receptor OS=Homo sapiens OX=9606 GN=PROCR PE=1 SV=1	11	3	2	238	26.7
O14497	AT-rich interactive domain-containing protein 1A OS=Homo sapiens OX=9606 GN=ARID1A PE=1 SV=3	1	3	2	2285	241.9
P15941	Mucin-1 OS=Homo sapiens OX=9606 GN=MUC1 PE=1 SV=3	2	3	2	1255	122
Q53GS9	U4/U6.U5 tri-snRNP-associated protein 2 OS=Homo sapiens OX=9606 GN=USP39 PE=1 SV=2	5	3	2	565	65.3
Q969H8	Myeloid-derived growth factor OS=Homo sapiens OX=9606 GN=MYDGF PE=1 SV=1	14	3	2	173	18.8
P52566	Rho GDP-dissociation inhibitor 2 OS=Homo sapiens OX=9606 GN=ARHGDIB PE=1 SV=3	10	3	2	201	23
P04004	Vitronectin OS=Homo sapiens OX=9606 GN=VTN PE=1 SV=1	3	3	1	478	54.3
P05455	Lupus La protein OS=Homo sapiens OX=9606 GN=SSB PE=1 SV=2	6	3	2	408	46.8
O00159	Unconventional myosin-Ic OS=Homo sapiens OX=9606 GN=MYO1C PE=1 SV=4	2	3	2	1063	121.6
Q92900	Regulator of nonsense transcripts 1 OS=Homo sapiens OX=9606 GN=UPF1 PE=1 SV=2	2	3	2	1129	124.3
P78362	SRSF protein kinase 2 OS=Homo sapiens OX=9606 GN=SRPK2 PE=1 SV=3	4	3	1	688	77.5
P52209	6-phosphogluconate dehydrogenase, decarboxylating OS=Homo sapiens OX=9606 GN=PGD PE=1 SV=3	4	3	2	483	53.1
O43148	mRNA cap guanine-N7 methyltransferase OS=Homo sapiens OX=9606 GN=RNMT PE=1 SV=1	4	3	2	476	54.8
Q14320	Protein FAM50A OS=Homo sapiens OX=9606 GN=FAM50A PE=1 SV=2	6	3	1	339	40.2
P67936	Tropomyosin alpha-4 chain OS=Homo sapiens OX=9606 GN=TPM4 PE=1 SV=3	6	4	1	248	28.5
P50453	Serpin B9 OS=Homo sapiens OX=9606 GN=SERPINB9 PE=1 SV=1	6	3	1	376	42.4
P57088	Transmembrane protein 33 OS=Homo sapiens OX=9606 GN=TMEM33 PE=1 SV=2	5	3	1	247	28
Q9Y3C6	Peptidyl-prolyl cis-trans isomerase-like 1 OS=Homo sapiens OX=9606 GN=PPIL1 PE=1 SV=1	17	3	2	166	18.2
P23229	Integrin alpha-6 OS=Homo sapiens OX=9606 GN=ITGA6 PE=1 SV=5	1	3	2	1130	126.5
P62312	U6 snRNA-associated Sm-like protein LSm6 OS=Homo sapiens OX=9606 GN=LSM6 PE=1 SV=1	21	3	2	80	9.1
Q99497	Parkinson disease protein 7 OS=Homo sapiens OX=9606 GN=PARK7 PE=1 SV=2	7	3	2	189	19.9
Q12797	Aspartyl/asparaginyl beta-hydroxylase OS=Homo sapiens OX=9606 GN=ASPH PE=1 SV=3	4	3	2	758	85.8
Q8IWZ3	Ankyrin repeat and KH domain-containing protein 1 OS=Homo sapiens OX=9606 GN=ANKHD1 PE=1 SV=1	0	5	2	2542	269.3
Q5VT06	Centrosome-associated protein 350 OS=Homo sapiens OX=9606 GN=CEP350 PE=1 SV=1	0	3	2	3117	350.7
Q9BQA1	Methylosome protein 50 OS=Homo sapiens OX=9606 GN=WDR77 PE=1 SV=1	2	3	1	342	36.7
O75197	Low-density lipoprotein receptor-related protein 5 OS=Homo sapiens OX=9606 GN=LRP5 PE=1 SV=2	1	5	1	1615	179
O15294	UDP-N-acetylglucosamine--peptide N-acetylglucosaminyltransferase 110 kDa subunit OS=Homo sapiens OX=9606 GN=OGT PE=1 SV=3	15	26	14	1046	116.9
Q9UN86	Ras GTPase-activating protein-binding protein 2 OS=Homo sapiens OX=9606 GN=G3BP2 PE=1 SV=2	22	23	8	482	54.1
P05120	Plasminogen activator inhibitor 2 OS=Homo sapiens OX=9606 GN=SERPINB2 PE=1 SV=2	23	17	8	415	46.6
Q00577	Transcriptional activator protein Pur-alpha OS=Homo sapiens OX=9606 GN=PURA PE=1 SV=2	29	17	6	322	34.9
Q9NSD9	Phenylalanine--tRNA ligase beta subunit OS=Homo sapiens OX=9606 GN=FARSB PE=1 SV=3	16	17	9	589	66.1
P61254	60S ribosomal protein L26 OS=Homo sapiens OX=9606 GN=RPL26 PE=1 SV=1	50	56	1	145	17.2
O95782	AP-2 complex subunit alpha-1 OS=Homo sapiens OX=9606 GN=AP2A1 PE=1 SV=3	8	14	8	977	107.5
Q8WYA6	Beta-catenin-like protein 1 OS=Homo sapiens OX=9606 GN=CTNNBL1 PE=1 SV=1	15	14	6	563	65.1
P09012	U1 small nuclear ribonucleoprotein A OS=Homo sapiens OX=9606 GN=SNRPA PE=1 SV=3	16	14	3	282	31.3
P08708	40S ribosomal protein S17 OS=Homo sapiens OX=9606 GN=RPS17 PE=1 SV=2	52	11	4	135	15.5
Q9UHX1	Poly(U)-binding-splicing factor PUF60 OS=Homo sapiens OX=9606 GN=PUF60 PE=1 SV=1	18	11	6	559	59.8
Q14692	Ribosome biogenesis protein BMS1 homolog OS=Homo sapiens OX=9606 GN=BMS1 PE=1 SV=1	6	11	8	1282	145.7
P54136	Arginine--tRNA ligase, cytoplasmic OS=Homo sapiens OX=9606 GN=RARS1 PE=1 SV=2	13	11	8	660	75.3
P98179	RNA-binding protein 3 OS=Homo sapiens OX=9606 GN=RBM3 PE=1 SV=1	29	11	3	157	17.2
Q9NW64	Pre-mRNA-splicing factor RBM22 OS=Homo sapiens OX=9606 GN=RBM22 PE=1 SV=1	21	12	7	420	46.9
P47756	F-actin-capping protein subunit beta OS=Homo sapiens OX=9606 GN=CAPZB PE=1 SV=5	28	11	6	272	30.6
Q6KB66	Keratin, type II cytoskeletal 80 OS=Homo sapiens OX=9606 GN=KRT80 PE=1 SV=2	5	13	1	452	50.5
Q15637	Splicing factor 1 OS=Homo sapiens OX=9606 GN=SF1 PE=1 SV=4	22	38	9	639	68.3
P09211	Glutathione S-transferase P OS=Homo sapiens OX=9606 GN=GSTP1 PE=1 SV=2	50	22	7	210	23.3
P57721	Poly(rC)-binding protein 3 OS=Homo sapiens OX=9606 GN=PCBP3 PE=1 SV=2	18	19	1	371	39.4
Q13283	Ras GTPase-activating protein-binding protein 1 OS=Homo sapiens OX=9606 GN=G3BP1 PE=1 SV=1	20	19	8	466	52.1
P62314	Small nuclear ribonucleoprotein Sm D1 OS=Homo sapiens OX=9606 GN=SNRPD1 PE=1 SV=1	55	27	5	119	13.3
P46778	60S ribosomal protein L21 OS=Homo sapiens OX=9606 GN=RPL21 PE=1 SV=2	48	27	8	160	18.6
O43660	Pleiotropic regulator 1 OS=Homo sapiens OX=9606 GN=PLRG1 PE=1 SV=1	35	24	13	514	57.2
Q8IX12	Cell division cycle and apoptosis regulator protein 1 OS=Homo sapiens OX=9606 GN=CCAR1 PE=1 SV=2	14	24	12	1150	132.7
P04844	Dolichyl-diphosphooligosaccharide--protein glycosyltransferase subunit 2 OS=Homo sapiens OX=9606 GN=RPN2 PE=1 SV=3	16	9	5	631	69.2
Q13428	Treacle protein OS=Homo sapiens OX=9606 GN=TCOF1 PE=1 SV=3	7	16	9	1488	152
P32119	Peroxiredoxin-2 OS=Homo sapiens OX=9606 GN=PRDX2 PE=1 SV=5	29	21	6	198	21.9
Q9Y3I0	RNA-splicing ligase RtcB homolog OS=Homo sapiens OX=9606 GN=RTCB PE=1 SV=1	15	8	5	505	55.2
P10321	HLA class I histocompatibility antigen, C alpha chain OS=Homo sapiens OX=9606 GN=HLA-C PE=1 SV=3	16	8	1	366	40.6
Q6NXG1	Epithelial splicing regulatory protein 1 OS=Homo sapiens OX=9606 GN=ESRP1 PE=1 SV=2	13	16	6	681	75.5
P51636	Caveolin-2 OS=Homo sapiens OX=9606 GN=CAV2 PE=1 SV=2	28	8	3	162	18.3
O95274	Ly6/PLAUR domain-containing protein 3 OS=Homo sapiens OX=9606 GN=LYPD3 PE=1 SV=2	12	8	4	346	35.9
P62304	Small nuclear ribonucleoprotein E OS=Homo sapiens OX=9606 GN=SNRPE PE=1 SV=1	57	9	4	92	10.8
Q5VT79	Annexin A8-like protein 1 OS=Homo sapiens OX=9606 GN=ANXA8L1 PE=2 SV=2	16	8	4	327	36.9
Q9Y262	Eukaryotic translation initiation factor 3 subunit L OS=Homo sapiens OX=9606 GN=EIF3L PE=1 SV=1	7	8	4	564	66.7
Q9BXP5	Serrate RNA effector molecule homolog OS=Homo sapiens OX=9606 GN=SRRT PE=1 SV=1	6	8	5	876	100.6
Q9UNX3	60S ribosomal protein L26-like 1 OS=Homo sapiens OX=9606 GN=RPL26L1 PE=1 SV=1	50	53	1	145	17.2
P35527	Keratin, type I cytoskeletal 9 OS=Homo sapiens OX=9606 GN=KRT9 PE=1 SV=3	63	441	40	623	62	1
P46779	60S ribosomal protein L28 OS=Homo sapiens OX=9606 GN=RPL28 PE=1 SV=3	30	21	7	137	15.7
Q9NVP1	ATP-dependent RNA helicase DDX18 OS=Homo sapiens OX=9606 GN=DDX18 PE=1 SV=2	30	29	13	670	75.4
P62910	60S ribosomal protein L32 OS=Homo sapiens OX=9606 GN=RPL32 PE=1 SV=2	48	26	10	135	15.9
P37802	Transgelin-2 OS=Homo sapiens OX=9606 GN=TAGLN2 PE=1 SV=3	59	13	9	199	22.4
O43242	26S proteasome non-ATPase regulatory subunit 3 OS=Homo sapiens OX=9606 GN=PSMD3 PE=1 SV=2	16	13	7	534	60.9
O43809	Cleavage and polyadenylation specificity factor subunit 5 OS=Homo sapiens OX=9606 GN=NUDT21 PE=1 SV=1	34	13	7	227	26.2
P84090	Enhancer of rudimentary homolog OS=Homo sapiens OX=9606 GN=ERH PE=1 SV=1	28	13	3	104	12.3
Q9H0J9	Protein mono-ADP-ribosyltransferase PARP12 OS=Homo sapiens OX=9606 GN=PARP12 PE=1 SV=1	23	33	13	701	79
Q14258	E3 ubiquitin/ISG15 ligase TRIM25 OS=Homo sapiens OX=9606 GN=TRIM25 PE=1 SV=2	32	35	17	630	70.9	1	5
Q15046	Lysine--tRNA ligase OS=Homo sapiens OX=9606 GN=KARS1 PE=1 SV=3	14	15	7	597	68
P25705	ATP synthase subunit alpha, mitochondrial OS=Homo sapiens OX=9606 GN=ATP5F1A PE=1 SV=1	14	36	8	553	59.7
P62873	Guanine nucleotide-binding protein G(I)/G(S)/G(T) subunit beta-1 OS=Homo sapiens OX=9606 GN=GNB1 PE=1 SV=3	31	16	3	340	37.4
Q6IAA8	Ragulator complex protein LAMTOR1 OS=Homo sapiens OX=9606 GN=LAMTOR1 PE=1 SV=2	43	10	4	161	17.7
Q5T280	Putative methyltransferase C9orf114 OS=Homo sapiens OX=9606 GN=SPOUT1 PE=1 SV=3	19	5	4	376	42
P31483	Cytotoxic granule associated RNA binding protein TIA1 OS=Homo sapiens OX=9606 GN=TIA1 PE=1 SV=3	11	15	1	386	42.9
P31948	Stress-induced-phosphoprotein 1 OS=Homo sapiens OX=9606 GN=STIP1 PE=1 SV=1	12	10	6	543	62.6
O43251	RNA binding protein fox-1 homolog 2 OS=Homo sapiens OX=9606 GN=RBFOX2 PE=1 SV=3	13	5	3	390	41.3
Q9H6F5	Coiled-coil domain-containing protein 86 OS=Homo sapiens OX=9606 GN=CCDC86 PE=1 SV=1	19	10	6	360	40.2
P00491	Purine nucleoside phosphorylase OS=Homo sapiens OX=9606 GN=PNP PE=1 SV=2	21	7	5	289	32.1
P27816	Microtubule-associated protein 4 OS=Homo sapiens OX=9606 GN=MAP4 PE=1 SV=3	5	5	4	1152	120.9
Q9NZL4	Hsp70-binding protein 1 OS=Homo sapiens OX=9606 GN=HSPBP1 PE=1 SV=2	13	5	4	359	39.3
O76009	Keratin, type I cuticular Ha3-I OS=Homo sapiens OX=9606 GN=KRT33A PE=2 SV=2	20	23	1	404	45.9
Q86YQ8	Copine-8 OS=Homo sapiens OX=9606 GN=CPNE8 PE=1 SV=2	7	5	3	564	63.1
O60884	DnaJ homolog subfamily A member 2 OS=Homo sapiens OX=9606 GN=DNAJA2 PE=1 SV=1	14	5	5	412	45.7
P02788	Lactotransferrin OS=Homo sapiens OX=9606 GN=LTF PE=1 SV=6	8	9	5	710	78.1
B5ME19	Eukaryotic translation initiation factor 3 subunit C-like protein OS=Homo sapiens OX=9606 GN=EIF3CL PE=1 SV=1	3	5	2	914	105.4
Q53F19	Nuclear cap-binding protein subunit 3 OS=Homo sapiens OX=9606 GN=NCBP3 PE=1 SV=2	5	5	3	620	70.5
O00442	RNA 3'-terminal phosphate cyclase OS=Homo sapiens OX=9606 GN=RTCA PE=1 SV=1	7	5	2	366	39.3
Q9UQ35	Serine/arginine repetitive matrix protein 2 OS=Homo sapiens OX=9606 GN=SRRM2 PE=1 SV=2	2	5	3	2752	299.4
P62861	FAU ubiquitin-like and ribosomal protein S30 OS=Homo sapiens OX=9606 GN=FAU PE=1 SV=2	8	5	2	133	14.4
Q9UBU9	Nuclear RNA export factor 1 OS=Homo sapiens OX=9606 GN=NXF1 PE=1 SV=1	5	5	3	619	70.1
Q9NPE3	H/ACA ribonucleoprotein complex subunit 3 OS=Homo sapiens OX=9606 GN=NOP10 PE=1 SV=1	31	5	2	64	7.7
Q7RTV0	PHD finger-like domain-containing protein 5A OS=Homo sapiens OX=9606 GN=PHF5A PE=1 SV=1	22	5	3	110	12.4
Q9UBS4	DnaJ homolog subfamily B member 11 OS=Homo sapiens OX=9606 GN=DNAJB11 PE=1 SV=1	8	5	2	358	40.5
Q9Y5S9	RNA-binding protein 8A OS=Homo sapiens OX=9606 GN=RBM8A PE=1 SV=1	10	5	2	174	19.9
Q92734	Protein TFG OS=Homo sapiens OX=9606 GN=TFG PE=1 SV=2	5	5	2	400	43.4
O14556	Glyceraldehyde-3-phosphate dehydrogenase, testis-specific OS=Homo sapiens OX=9606 GN=GAPDHS PE=1 SV=2	4	8	1	408	44.5
P36957	Dihydrolipoyllysine-residue succinyltransferase component of 2-oxoglutarate dehydrogenase complex, mitochondrial OS=Homo sapiens OX=9606 GN=DLST PE=1 SV=4	2	11	1	453	48.7
P07195	L-lactate dehydrogenase B chain OS=Homo sapiens OX=9606 GN=LDHB PE=1 SV=2	39	38	12	334	36.6
Q96EP5	DAZ-associated protein 1 OS=Homo sapiens OX=9606 GN=DAZAP1 PE=1 SV=1	27	34	9	407	43.4
P31946	14-3-3 protein beta/alpha OS=Homo sapiens OX=9606 GN=YWHAB PE=1 SV=3	42	37	5	246	28.1
P55769	NHP2-like protein 1 OS=Homo sapiens OX=9606 GN=SNU13 PE=1 SV=3	52	27	8	128	14.2
Q99873	Protein arginine N-methyltransferase 1 OS=Homo sapiens OX=9606 GN=PRMT1 PE=1 SV=3	35	34	10	371	42.4
P26639	Threonine--tRNA ligase 1, cytoplasmic OS=Homo sapiens OX=9606 GN=TARS1 PE=1 SV=3	25	34	17	723	83.4
Q9Y3Y2	Chromatin target of PRMT1 protein OS=Homo sapiens OX=9606 GN=CHTOP PE=1 SV=2	21	17	5	248	26.4
P62879	Guanine nucleotide-binding protein G(I)/G(S)/G(T) subunit beta-2 OS=Homo sapiens OX=9606 GN=GNB2 PE=1 SV=3	31	18	3	340	37.3
Q14690	Protein RRP5 homolog OS=Homo sapiens OX=9606 GN=PDCD11 PE=1 SV=3	6	17	10	1871	208.6
P62318	Small nuclear ribonucleoprotein Sm D3 OS=Homo sapiens OX=9606 GN=SNRPD3 PE=1 SV=1	32	19	3	126	13.9
O00299	Chloride intracellular channel protein 1 OS=Homo sapiens OX=9606 GN=CLIC1 PE=1 SV=4	61	24	12	241	26.9
Q7L7L0	Histone H2A type 3 OS=Homo sapiens OX=9606 GN=H2AC25 PE=1 SV=3	35	39	2	130	14.1
P23526	Adenosylhomocysteinase OS=Homo sapiens OX=9606 GN=AHCY PE=1 SV=4	21	12	8	432	47.7
Q15056	Eukaryotic translation initiation factor 4H OS=Homo sapiens OX=9606 GN=EIF4H PE=1 SV=5	29	12	6	248	27.4
P39656	Dolichyl-diphosphooligosaccharide--protein glycosyltransferase 48 kDa subunit OS=Homo sapiens OX=9606 GN=DDOST PE=1 SV=4	15	12	7	456	50.8
P02768	Albumin OS=Homo sapiens OX=9606 GN=ALB PE=1 SV=2	40	111	22	609	69.3
Q07666	KH domain-containing, RNA-binding, signal transduction-associated protein 1 OS=Homo sapiens OX=9606 GN=KHDRBS1 PE=1 SV=1	27	43	9	443	48.2
Q04837	Single-stranded DNA-binding protein, mitochondrial OS=Homo sapiens OX=9606 GN=SSBP1 PE=1 SV=1	57	33	9	148	17.2
Q9Y230	RuvB-like 2 OS=Homo sapiens OX=9606 GN=RUVBL2 PE=1 SV=3	29	26	11	463	51.1
O60264	SWI/SNF-related matrix-associated actin-dependent regulator of chromatin subfamily A member 5 OS=Homo sapiens OX=9606 GN=SMARCA5 PE=1 SV=1	13	26	14	1052	121.8
Q16778	Histone H2B type 2-E OS=Homo sapiens OX=9606 GN=H2BC21 PE=1 SV=3	41	59	2	126	13.9
Q9Y3U8	60S ribosomal protein L36 OS=Homo sapiens OX=9606 GN=RPL36 PE=1 SV=3	36	28	5	105	12.2
O43795	Unconventional myosin-Ib OS=Homo sapiens OX=9606 GN=MYO1B PE=1 SV=3	8	14	8	1136	131.9
Q06787	Fragile X messenger ribonucleoprotein 1 OS=Homo sapiens OX=9606 GN=FMR1 PE=1 SV=1	11	14	5	632	71.1
Q8IYB3	Serine/arginine repetitive matrix protein 1 OS=Homo sapiens OX=9606 GN=SRRM1 PE=1 SV=2	7	7	3	904	102.3
O60306	RNA helicase aquarius OS=Homo sapiens OX=9606 GN=AQR PE=1 SV=4	4	7	4	1485	171.2
Q9H7N4	Splicing factor, arginine/serine-rich 19 OS=Homo sapiens OX=9606 GN=SCAF1 PE=1 SV=3	4	7	4	1312	139.2
Q8N684	Cleavage and polyadenylation specificity factor subunit 7 OS=Homo sapiens OX=9606 GN=CPSF7 PE=1 SV=1	18	14	7	471	52
Q12800	Alpha-globin transcription factor CP2 OS=Homo sapiens OX=9606 GN=TFCP2 PE=1 SV=2	15	7	6	502	57.2
P53618	Coatomer subunit beta OS=Homo sapiens OX=9606 GN=COPB1 PE=1 SV=3	6	7	4	953	107.1
O15160	DNA-directed RNA polymerases I and III subunit RPAC1 OS=Homo sapiens OX=9606 GN=POLR1C PE=1 SV=1	18	7	4	346	39.2
Q13610	Periodic tryptophan protein 1 homolog OS=Homo sapiens OX=9606 GN=PWP1 PE=1 SV=1	7	7	3	501	55.8
Q96SB4	SRSF protein kinase 1 OS=Homo sapiens OX=9606 GN=SRPK1 PE=1 SV=2	9	7	3	655	74.3
Q8NEY8	Periphilin-1 OS=Homo sapiens OX=9606 GN=PPHLN1 PE=1 SV=2	10	7	4	458	52.7
Q01130	Serine/arginine-rich splicing factor 2 OS=Homo sapiens OX=9606 GN=SRSF2 PE=1 SV=4	15	9	3	221	25.5
Q9HCC0	Methylcrotonoyl-CoA carboxylase beta chain, mitochondrial OS=Homo sapiens OX=9606 GN=MCCC2 PE=1 SV=1	6	7	3	563	61.3
Q9NR56	Muscleblind-like protein 1 OS=Homo sapiens OX=9606 GN=MBNL1 PE=1 SV=2	7	7	3	388	41.8
Q9NWB6	Arginine and glutamate-rich protein 1 OS=Homo sapiens OX=9606 GN=ARGLU1 PE=1 SV=1	11	7	4	273	33.2
P82930	28S ribosomal protein S34, mitochondrial OS=Homo sapiens OX=9606 GN=MRPS34 PE=1 SV=2	14	7	4	218	25.6
Q5TEC6	Histone H3-7 OS=Homo sapiens OX=9606 GN=H3-7 PE=1 SV=1	24	23	1	136	15.4
P50914	60S ribosomal protein L14 OS=Homo sapiens OX=9606 GN=RPL14 PE=1 SV=4	28	40	7	215	23.4
Q13724	Mannosyl-oligosaccharide glucosidase OS=Homo sapiens OX=9606 GN=MOGS PE=1 SV=5	16	23	12	837	91.9
Q96QR8	Transcriptional activator protein Pur-beta OS=Homo sapiens OX=9606 GN=PURB PE=1 SV=3	44	23	9	312	33.2
P29034	Protein S100-A2 OS=Homo sapiens OX=9606 GN=S100A2 PE=1 SV=3	37	33	5	98	11.1
O43818	U3 small nucleolar RNA-interacting protein 2 OS=Homo sapiens OX=9606 GN=RRP9 PE=1 SV=1	30	34	14	475	51.8
Q15029	116 kDa U5 small nuclear ribonucleoprotein component OS=Homo sapiens OX=9606 GN=EFTUD2 PE=1 SV=1	57	169	47	972	109.4	1
O15213	WD repeat-containing protein 46 OS=Homo sapiens OX=9606 GN=WDR46 PE=1 SV=3	20	18	9	610	68
Q9Y3C1	Nucleolar protein 16 OS=Homo sapiens OX=9606 GN=NOP16 PE=1 SV=2	27	9	5	178	21.2
Q9Y224	RNA transcription, translation and transport factor protein OS=Homo sapiens OX=9606 GN=RTRAF PE=1 SV=1	37	9	6	244	28.1
P18206	Vinculin OS=Homo sapiens OX=9606 GN=VCL PE=1 SV=4	8	9	7	1134	123.7
Q05519	Serine/arginine-rich splicing factor 11 OS=Homo sapiens OX=9606 GN=SRSF11 PE=1 SV=1	12	9	4	484	53.5
P49756	RNA-binding protein 25 OS=Homo sapiens OX=9606 GN=RBM25 PE=1 SV=3	10	10	6	843	100.1
Q96CW1	AP-2 complex subunit mu OS=Homo sapiens OX=9606 GN=AP2M1 PE=1 SV=2	13	9	6	435	49.6
P13688	Carcinoembryonic antigen-related cell adhesion molecule 1 OS=Homo sapiens OX=9606 GN=CEACAM1 PE=1 SV=2	5	11	1	526	57.5
Q13123	Protein Red OS=Homo sapiens OX=9606 GN=IK PE=1 SV=3	39	38	19	557	65.6
Q92804	TATA-binding protein-associated factor 2N OS=Homo sapiens OX=9606 GN=TAF15 PE=1 SV=1	8	31	2	592	61.8
P62244	40S ribosomal protein S15a OS=Homo sapiens OX=9606 GN=RPS15A PE=1 SV=2	56	54	11	130	14.8
Q9GZR7	ATP-dependent RNA helicase DDX24 OS=Homo sapiens OX=9606 GN=DDX24 PE=1 SV=1	8	11	6	859	96.3
P31689	DnaJ homolog subfamily A member 1 OS=Homo sapiens OX=9606 GN=DNAJA1 PE=1 SV=2	16	11	5	397	44.8
P47914	60S ribosomal protein L29 OS=Homo sapiens OX=9606 GN=RPL29 PE=1 SV=2	21	11	3	159	17.7
P07305	Histone H1.0 OS=Homo sapiens OX=9606 GN=H1-0 PE=1 SV=3	21	11	4	194	20.9
Q5BKZ1	DBIRD complex subunit ZNF326 OS=Homo sapiens OX=9606 GN=ZNF326 PE=1 SV=2	23	24	10	582	65.6
P60866	40S ribosomal protein S20 OS=Homo sapiens OX=9606 GN=RPS20 PE=1 SV=1	35	25	5	119	13.4
P05388	60S acidic ribosomal protein P0 OS=Homo sapiens OX=9606 GN=RPLP0 PE=1 SV=1	48	41	12	317	34.3
P62829	60S ribosomal protein L23 OS=Homo sapiens OX=9606 GN=RPL23 PE=1 SV=1	54	39	8	140	14.9
O94906	Pre-mRNA-processing factor 6 OS=Homo sapiens OX=9606 GN=PRPF6 PE=1 SV=1	12	13	10	941	106.9
P81605	Dermcidin OS=Homo sapiens OX=9606 GN=DCD PE=1 SV=2	46	43	5	110	11.3
P62851	40S ribosomal protein S25 OS=Homo sapiens OX=9606 GN=RPS25 PE=1 SV=1	31	13	6	125	13.7
P08579	U2 small nuclear ribonucleoprotein B'' OS=Homo sapiens OX=9606 GN=SNRPB2 PE=1 SV=1	20	13	3	225	25.5
P05783	Keratin, type I cytoskeletal 18 OS=Homo sapiens OX=9606 GN=KRT18 PE=1 SV=2	72	200	31	430	48	1
P23284	Peptidyl-prolyl cis-trans isomerase B OS=Homo sapiens OX=9606 GN=PPIB PE=1 SV=2	51	43	11	216	23.7
P35222	Catenin beta-1 OS=Homo sapiens OX=9606 GN=CTNNB1 PE=1 SV=1	20	32	8	781	85.4
Q06323	Proteasome activator complex subunit 1 OS=Homo sapiens OX=9606 GN=PSME1 PE=1 SV=1	30	15	7	249	28.7
P30041	Peroxiredoxin-6 OS=Homo sapiens OX=9606 GN=PRDX6 PE=1 SV=3	33	15	8	224	25
Q9Y3X0	Coiled-coil domain-containing protein 9 OS=Homo sapiens OX=9606 GN=CCDC9 PE=1 SV=1	16	15	7	531	59.7
P18077	60S ribosomal protein L35a OS=Homo sapiens OX=9606 GN=RPL35A PE=1 SV=2	35	15	7	110	12.5
O95793	Double-stranded RNA-binding protein Staufen homolog 1 OS=Homo sapiens OX=9606 GN=STAU1 PE=1 SV=2	35	48	17	577	63.1
P63167	Dynein light chain 1, cytoplasmic OS=Homo sapiens OX=9606 GN=DYNLL1 PE=1 SV=1	65	34	4	89	10.4
P62136	Serine/threonine-protein phosphatase PP1-alpha catalytic subunit OS=Homo sapiens OX=9606 GN=PPP1CA PE=1 SV=1	33	17	9	330	37.5
P30044	Peroxiredoxin-5, mitochondrial OS=Homo sapiens OX=9606 GN=PRDX5 PE=1 SV=4	56	17	8	214	22.1
Q13162	Peroxiredoxin-4 OS=Homo sapiens OX=9606 GN=PRDX4 PE=1 SV=1	25	25	3	271	30.5
P55010	Eukaryotic translation initiation factor 5 OS=Homo sapiens OX=9606 GN=EIF5 PE=1 SV=2	20	17	9	431	49.2
O00567	Nucleolar protein 56 OS=Homo sapiens OX=9606 GN=NOP56 PE=1 SV=4	47	91	23	594	66	2
P40429	60S ribosomal protein L13a OS=Homo sapiens OX=9606 GN=RPL13A PE=1 SV=2	41	74	14	203	23.6
P56182	Ribosomal RNA processing protein 1 homolog A OS=Homo sapiens OX=9606 GN=RRP1 PE=1 SV=1	35	38	13	461	52.8
Q71UI9	Histone H2A.V OS=Homo sapiens OX=9606 GN=H2AZ2 PE=1 SV=3	23	22	1	128	13.5
Q15424	Scaffold attachment factor B1 OS=Homo sapiens OX=9606 GN=SAFB PE=1 SV=4	37	178	28	915	102.6	1
Q2TAY7	WD40 repeat-containing protein SMU1 OS=Homo sapiens OX=9606 GN=SMU1 PE=1 SV=2	21	22	9	513	57.5
Q01085	Nucleolysin TIAR OS=Homo sapiens OX=9606 GN=TIAL1 PE=1 SV=1	21	21	4	375	41.6
P62854	40S ribosomal protein S26 OS=Homo sapiens OX=9606 GN=RPS26 PE=1 SV=3	44	23	4	115	13
Q14498	RNA-binding protein 39 OS=Homo sapiens OX=9606 GN=RBM39 PE=1 SV=2	19	25	9	530	59.3
P00338	L-lactate dehydrogenase A chain OS=Homo sapiens OX=9606 GN=LDHA PE=1 SV=2	36	26	10	332	36.7
P42766	60S ribosomal protein L35 OS=Homo sapiens OX=9606 GN=RPL35 PE=1 SV=2	31	27	6	123	14.5
Q9BYG3	MKI67 FHA domain-interacting nucleolar phosphoprotein OS=Homo sapiens OX=9606 GN=NIFK PE=1 SV=1	40	29	12	293	34.2
Q9H0A0	RNA cytidine acetyltransferase OS=Homo sapiens OX=9606 GN=NAT10 PE=1 SV=2	16	30	13	1025	115.7
P08174	Complement decay-accelerating factor OS=Homo sapiens OX=9606 GN=CD55 PE=1 SV=4	29	29	10	381	41.4
P56537	Eukaryotic translation initiation factor 6 OS=Homo sapiens OX=9606 GN=EIF6 PE=1 SV=1	43	32	7	245	26.6
P50991	T-complex protein 1 subunit delta OS=Homo sapiens OX=9606 GN=CCT4 PE=1 SV=4	32	41	13	539	57.9
P62917	60S ribosomal protein L8 OS=Homo sapiens OX=9606 GN=RPL8 PE=1 SV=2	35	42	12	257	28
Q07020	60S ribosomal protein L18 OS=Homo sapiens OX=9606 GN=RPL18 PE=1 SV=2	52	45	11	188	21.6
P62280	40S ribosomal protein S11 OS=Homo sapiens OX=9606 GN=RPS11 PE=1 SV=3	61	62	15	158	18.4
P38159	RNA-binding motif protein, X chromosome OS=Homo sapiens OX=9606 GN=RBMX PE=1 SV=3	63	252	13	391	42.3	1
O43390	Heterogeneous nuclear ribonucleoprotein R OS=Homo sapiens OX=9606 GN=HNRNPR PE=1 SV=1	45	214	24	633	70.9	1
Q14151	Scaffold attachment factor B2 OS=Homo sapiens OX=9606 GN=SAFB2 PE=1 SV=1	42	170	25	953	107.4	1
P61313	60S ribosomal protein L15 OS=Homo sapiens OX=9606 GN=RPL15 PE=1 SV=2	39	44	8	204	24.1
Q6RFH5	WD repeat-containing protein 74 OS=Homo sapiens OX=9606 GN=WDR74 PE=1 SV=1	34	21	10	385	42.4
Q14697	Neutral alpha-glucosidase AB OS=Homo sapiens OX=9606 GN=GANAB PE=1 SV=3	19	32	15	944	106.8
Q96SI9	Spermatid perinuclear RNA-binding protein OS=Homo sapiens OX=9606 GN=STRBP PE=1 SV=1	9	36	1	672	73.6
P46087	Probable 28S rRNA (cytosine(4447)-C(5))-methyltransferase OS=Homo sapiens OX=9606 GN=NOP2 PE=1 SV=2	16	26	11	812	89.2
P07737	Profilin-1 OS=Homo sapiens OX=9606 GN=PFN1 PE=1 SV=2	46	31	7	140	15
P04843	Dolichyl-diphosphooligosaccharide--protein glycosyltransferase subunit 1 OS=Homo sapiens OX=9606 GN=RPN1 PE=1 SV=1	21	20	11	607	68.5
P61981	14-3-3 protein gamma OS=Homo sapiens OX=9606 GN=YWHAG PE=1 SV=2	31	35	4	247	28.3
P30153	Serine/threonine-protein phosphatase 2A 65 kDa regulatory subunit A alpha isoform OS=Homo sapiens OX=9606 GN=PPP2R1A PE=1 SV=4	16	14	6	589	65.3
Q9H0S4	Probable ATP-dependent RNA helicase DDX47 OS=Homo sapiens OX=9606 GN=DDX47 PE=1 SV=1	18	16	8	455	50.6
P16401	Histone H1.5 OS=Homo sapiens OX=9606 GN=H1-5 PE=1 SV=3	17	26	5	226	22.6
Q99733	Nucleosome assembly protein 1-like 4 OS=Homo sapiens OX=9606 GN=NAP1L4 PE=1 SV=1	14	12	3	375	42.8
P04080	Cystatin-B OS=Homo sapiens OX=9606 GN=CSTB PE=1 SV=2	46	8	3	98	11.1
Q96FW1	Ubiquitin thioesterase OTUB1 OS=Homo sapiens OX=9606 GN=OTUB1 PE=1 SV=2	20	6	4	271	31.3
P62826	GTP-binding nuclear protein Ran OS=Homo sapiens OX=9606 GN=RAN PE=1 SV=3	36	18	8	216	24.4
P52292	Importin subunit alpha-1 OS=Homo sapiens OX=9606 GN=KPNA2 PE=1 SV=1	13	16	6	529	57.8
P12081	Histidine--tRNA ligase, cytoplasmic OS=Homo sapiens OX=9606 GN=HARS1 PE=1 SV=2	13	14	6	509	57.4
O43823	A-kinase anchor protein 8 OS=Homo sapiens OX=9606 GN=AKAP8 PE=1 SV=1	15	10	7	692	76.1
O15446	DNA-directed RNA polymerase I subunit RPA34 OS=Homo sapiens OX=9606 GN=POLR1G PE=1 SV=1	12	8	4	510	55
Q9H6R4	Nucleolar protein 6 OS=Homo sapiens OX=9606 GN=NOL6 PE=1 SV=2	6	8	6	1146	127.5
P02792	Ferritin light chain OS=Homo sapiens OX=9606 GN=FTL PE=1 SV=2	18	6	2	175	20
Q15181	Inorganic pyrophosphatase OS=Homo sapiens OX=9606 GN=PPA1 PE=1 SV=2	19	10	5	289	32.6
Q3KQU3	MAP7 domain-containing protein 1 OS=Homo sapiens OX=9606 GN=MAP7D1 PE=1 SV=1	6	6	4	841	92.8
Q93009	Ubiquitin carboxyl-terminal hydrolase 7 OS=Homo sapiens OX=9606 GN=USP7 PE=1 SV=2	4	6	3	1102	128.2
P63010	AP-2 complex subunit beta OS=Homo sapiens OX=9606 GN=AP2B1 PE=1 SV=1	7	14	6	937	104.5
P41250	Glycine--tRNA ligase OS=Homo sapiens OX=9606 GN=GARS1 PE=1 SV=3	9	6	5	739	83.1
P25398	40S ribosomal protein S12 OS=Homo sapiens OX=9606 GN=RPS12 PE=1 SV=3	32	12	4	132	14.5
P48729	Casein kinase I isoform alpha OS=Homo sapiens OX=9606 GN=CSNK1A1 PE=1 SV=2	19	14	6	337	38.9
Q9H6Y2	WD repeat-containing protein 55 OS=Homo sapiens OX=9606 GN=WDR55 PE=1 SV=2	18	4	4	383	42
P83916	Chromobox protein homolog 1 OS=Homo sapiens OX=9606 GN=CBX1 PE=1 SV=1	25	10	3	185	21.4
Q92979	Ribosomal RNA small subunit methyltransferase NEP1 OS=Homo sapiens OX=9606 GN=EMG1 PE=1 SV=4	17	8	3	244	26.7
O60684	Importin subunit alpha-7 OS=Homo sapiens OX=9606 GN=KPNA6 PE=1 SV=1	6	10	3	536	60
Q16401	26S proteasome non-ATPase regulatory subunit 5 OS=Homo sapiens OX=9606 GN=PSMD5 PE=1 SV=3	9	8	4	504	56.2
Q86UE4	Protein LYRIC OS=Homo sapiens OX=9606 GN=MTDH PE=1 SV=2	5	6	2	582	63.8
Q14204	Cytoplasmic dynein 1 heavy chain 1 OS=Homo sapiens OX=9606 GN=DYNC1H1 PE=1 SV=5	2	8	6	4646	532.1
P04632	Calpain small subunit 1 OS=Homo sapiens OX=9606 GN=CAPNS1 PE=1 SV=1	15	10	3	268	28.3
Q6ZRV2	Protein FAM83H OS=Homo sapiens OX=9606 GN=FAM83H PE=1 SV=3	5	6	4	1179	127
P51665	26S proteasome non-ATPase regulatory subunit 7 OS=Homo sapiens OX=9606 GN=PSMD7 PE=1 SV=2	9	2	2	324	37
Q9NUQ9	CYFIP-related Rac1 interactor B OS=Homo sapiens OX=9606 GN=CYRIB PE=1 SV=1	13	8	3	324	36.7
Q14525	Keratin, type I cuticular Ha3-II OS=Homo sapiens OX=9606 GN=KRT33B PE=1 SV=3	25	69	1	404	46.2
Q6PJT7	Zinc finger CCCH domain-containing protein 14 OS=Homo sapiens OX=9606 GN=ZC3H14 PE=1 SV=1	8	8	4	736	82.8
P21796	Voltage-dependent anion-selective channel protein 1 OS=Homo sapiens OX=9606 GN=VDAC1 PE=1 SV=2	13	4	3	283	30.8
Q14919	Dr1-associated corepressor OS=Homo sapiens OX=9606 GN=DRAP1 PE=1 SV=3	11	8	3	205	22.3
Q9NY12	H/ACA ribonucleoprotein complex subunit 1 OS=Homo sapiens OX=9606 GN=GAR1 PE=1 SV=1	26	18	6	217	22.3
P55036	26S proteasome non-ATPase regulatory subunit 4 OS=Homo sapiens OX=9606 GN=PSMD4 PE=1 SV=1	9	4	2	377	40.7
O75934	Pre-mRNA-splicing factor SPF27 OS=Homo sapiens OX=9606 GN=BCAS2 PE=1 SV=1	6	4	1	225	26.1
Q16698	2,4-dienoyl-CoA reductase [(3E)-enoyl-CoA-producing], mitochondrial OS=Homo sapiens OX=9606 GN=DECR1 PE=1 SV=1	10	4	2	335	36
Q8IZP2	Putative protein FAM10A4 OS=Homo sapiens OX=9606 GN=ST13P4 PE=5 SV=1	13	6	3	240	27.4
P40199	Carcinoembryonic antigen-related cell adhesion molecule 6 OS=Homo sapiens OX=9606 GN=CEACAM6 PE=1 SV=4	18	5	2	344	37.2
Q9H3N1	Thioredoxin-related transmembrane protein 1 OS=Homo sapiens OX=9606 GN=TMX1 PE=1 SV=1	9	6	2	280	31.8
P50395	Rab GDP dissociation inhibitor beta OS=Homo sapiens OX=9606 GN=GDI2 PE=1 SV=2	9	4	1	445	50.6
O00264	Membrane-associated progesterone receptor component 1 OS=Homo sapiens OX=9606 GN=PGRMC1 PE=1 SV=3	12	4	3	195	21.7
O14896	Interferon regulatory factor 6 OS=Homo sapiens OX=9606 GN=IRF6 PE=1 SV=1	8	4	3	467	53.1
O75569	Interferon-inducible double-stranded RNA-dependent protein kinase activator A OS=Homo sapiens OX=9606 GN=PRKRA PE=1 SV=1	9	4	2	313	34.4
Q9UM00	Calcium load-activated calcium channel OS=Homo sapiens OX=9606 GN=TMCO1 PE=1 SV=2	10	6	2	239	27.1
Q9ULW8	Protein-arginine deiminase type-3 OS=Homo sapiens OX=9606 GN=PADI3 PE=1 SV=2	8	4	4	664	74.7
P54727	UV excision repair protein RAD23 homolog B OS=Homo sapiens OX=9606 GN=RAD23B PE=1 SV=1	9	6	3	409	43.1
P62491	Ras-related protein Rab-11A OS=Homo sapiens OX=9606 GN=RAB11A PE=1 SV=3	11	6	2	216	24.4
P68402	Platelet-activating factor acetylhydrolase IB subunit alpha2 OS=Homo sapiens OX=9606 GN=PAFAH1B2 PE=1 SV=1	12	6	2	229	25.6
Q99829	Copine-1 OS=Homo sapiens OX=9606 GN=CPNE1 PE=1 SV=1	5	4	2	537	59
P19387	DNA-directed RNA polymerase II subunit RPB3 OS=Homo sapiens OX=9606 GN=POLR2C PE=1 SV=2	7	2	1	275	31.4
P51114	RNA-binding protein FXR1 OS=Homo sapiens OX=9606 GN=FXR1 PE=1 SV=3	4	4	1	621	69.7
Q9Y221	60S ribosome subunit biogenesis protein NIP7 homolog OS=Homo sapiens OX=9606 GN=NIP7 PE=1 SV=1	18	4	2	180	20.4
Q9P035	Very-long-chain (3R)-3-hydroxyacyl-CoA dehydratase 3 OS=Homo sapiens OX=9606 GN=HACD3 PE=1 SV=2	6	2	1	362	43.1
Q14145	Kelch-like ECH-associated protein 1 OS=Homo sapiens OX=9606 GN=KEAP1 PE=1 SV=2	5	8	3	624	69.6
Q7L576	Cytoplasmic FMR1-interacting protein 1 OS=Homo sapiens OX=9606 GN=CYFIP1 PE=1 SV=1	2	4	2	1253	145.1
P49411	Elongation factor Tu, mitochondrial OS=Homo sapiens OX=9606 GN=TUFM PE=1 SV=2	4	2	1	452	49.5
Q9NZN4	EH domain-containing protein 2 OS=Homo sapiens OX=9606 GN=EHD2 PE=1 SV=2	6	4	2	543	61.1
Q460N5	Protein mono-ADP-ribosyltransferase PARP14 OS=Homo sapiens OX=9606 GN=PARP14 PE=1 SV=3	2	4	2	1801	202.7
P28290	Protein ITPRID2 OS=Homo sapiens OX=9606 GN=ITPRID2 PE=1 SV=3	2	2	2	1259	138.3
P07477	Serine protease 1 OS=Homo sapiens OX=9606 GN=PRSS1 PE=1 SV=1	8	11	1	247	26.5
P41252	Isoleucine--tRNA ligase, cytoplasmic OS=Homo sapiens OX=9606 GN=IARS1 PE=1 SV=2	2	6	3	1262	144.4
E9PRG8	Uncharacterized protein C11orf98 OS=Homo sapiens OX=9606 GN=C11orf98 PE=4 SV=2	15	6	1	123	14.2
Q9NXF1	Testis-expressed protein 10 OS=Homo sapiens OX=9606 GN=TEX10 PE=1 SV=2	2	2	1	929	105.6
Q9H0E2	Toll-interacting protein OS=Homo sapiens OX=9606 GN=TOLLIP PE=1 SV=1	5	2	1	274	30.3
Q8WXA9	Splicing regulatory glutamine/lysine-rich protein 1 OS=Homo sapiens OX=9606 GN=SREK1 PE=1 SV=1	3	2	1	508	59.3
P35244	Replication protein A 14 kDa subunit OS=Homo sapiens OX=9606 GN=RPA3 PE=1 SV=1	14	2	1	121	13.6
Q14512	Fibroblast growth factor-binding protein 1 OS=Homo sapiens OX=9606 GN=FGFBP1 PE=1 SV=1	6	2	1	234	26.2
Q9BTD8	RNA-binding protein 42 OS=Homo sapiens OX=9606 GN=RBM42 PE=1 SV=1	4	4	2	480	50.4
Q01658	Protein Dr1 OS=Homo sapiens OX=9606 GN=DR1 PE=1 SV=1	7	2	1	176	19.4
P23258	Tubulin gamma-1 chain OS=Homo sapiens OX=9606 GN=TUBG1 PE=1 SV=2	5	6	2	451	51.1
Q8TDD1	ATP-dependent RNA helicase DDX54 OS=Homo sapiens OX=9606 GN=DDX54 PE=1 SV=2	2	4	2	881	98.5
Q9H9B1	Histone-lysine N-methyltransferase EHMT1 OS=Homo sapiens OX=9606 GN=EHMT1 PE=1 SV=4	1	4	2	1298	141.4
P60228	Eukaryotic translation initiation factor 3 subunit E OS=Homo sapiens OX=9606 GN=EIF3E PE=1 SV=1	5	4	3	445	52.2
Q7L2E3	ATP-dependent RNA helicase DHX30 OS=Homo sapiens OX=9606 GN=DHX30 PE=1 SV=1	2	2	2	1194	133.9
P62891	60S ribosomal protein L39 OS=Homo sapiens OX=9606 GN=RPL39 PE=1 SV=2	20	4	1	51	6.4
P49458	Signal recognition particle 9 kDa protein OS=Homo sapiens OX=9606 GN=SRP9 PE=1 SV=2	13	2	1	86	10.1
Q9Y4K1	Beta/gamma crystallin domain-containing protein 1 OS=Homo sapiens OX=9606 GN=CRYBG1 PE=1 SV=3	1	2	2	1723	188.6
P51858	Hepatoma-derived growth factor OS=Homo sapiens OX=9606 GN=HDGF PE=1 SV=1	7	2	1	240	26.8
P52434	DNA-directed RNA polymerases I, II, and III subunit RPABC3 OS=Homo sapiens OX=9606 GN=POLR2H PE=1 SV=4	11	2	1	150	17.1
Q13410	Butyrophilin subfamily 1 member A1 OS=Homo sapiens OX=9606 GN=BTN1A1 PE=1 SV=3	2	8	2	526	58.9
Q8WVM0	Dimethyladenosine transferase 1, mitochondrial OS=Homo sapiens OX=9606 GN=TFB1M PE=1 SV=1	4	2	1	346	39.5
Q9Y2P8	RNA 3'-terminal phosphate cyclase-like protein OS=Homo sapiens OX=9606 GN=RCL1 PE=1 SV=3	5	4	2	373	40.8
P43686	26S proteasome regulatory subunit 6B OS=Homo sapiens OX=9606 GN=PSMC4 PE=1 SV=2	6	2	2	418	47.3
P62308	Small nuclear ribonucleoprotein G OS=Homo sapiens OX=9606 GN=SNRPG PE=1 SV=1	17	2	1	76	8.5
P63172	Dynein light chain Tctex-type 1 OS=Homo sapiens OX=9606 GN=DYNLT1 PE=1 SV=1	16	2	1	113	12.4
P15531	Nucleoside diphosphate kinase A OS=Homo sapiens OX=9606 GN=NME1 PE=1 SV=1	8	2	1	152	17.1
P38432	Coilin OS=Homo sapiens OX=9606 GN=COIL PE=1 SV=1	2	2	1	576	62.6
O95819	Mitogen-activated protein kinase kinase kinase kinase 4 OS=Homo sapiens OX=9606 GN=MAP4K4 PE=1 SV=2	1	2	2	1239	142
Q9NZN3	EH domain-containing protein 3 OS=Homo sapiens OX=9606 GN=EHD3 PE=1 SV=2	4	2	1	535	60.8
Q9NSB4	Keratin, type II cuticular Hb2 OS=Homo sapiens OX=9606 GN=KRT82 PE=1 SV=3	5	4	3	513	56.6
P0DJD0	RANBP2-like and GRIP domain-containing protein 1 OS=Homo sapiens OX=9606 GN=RGPD1 PE=2 SV=1	1	2	1	1748	196.5
P51148	Ras-related protein Rab-5C OS=Homo sapiens OX=9606 GN=RAB5C PE=1 SV=2	5	2	1	216	23.5
Q08379	Golgin subfamily A member 2 OS=Homo sapiens OX=9606 GN=GOLGA2 PE=1 SV=3	1	2	1	1002	113
A8MQ03	Cysteine-rich tail protein 1 OS=Homo sapiens OX=9606 GN=CYSRT1 PE=1 SV=1	7	2	1	144	15.3
Q5JXB2	Putative ubiquitin-conjugating enzyme E2 N-like OS=Homo sapiens OX=9606 GN=UBE2NL PE=1 SV=1	7	2	1	153	17.4
P28074	Proteasome subunit beta type-5 OS=Homo sapiens OX=9606 GN=PSMB5 PE=1 SV=3	5	2	1	263	28.5
O00154	Cytosolic acyl coenzyme A thioester hydrolase OS=Homo sapiens OX=9606 GN=ACOT7 PE=1 SV=3	3	2	1	380	41.8
O75390	Citrate synthase, mitochondrial OS=Homo sapiens OX=9606 GN=CS PE=1 SV=2	2	2	1	466	51.7
O43172	U4/U6 small nuclear ribonucleoprotein Prp4 OS=Homo sapiens OX=9606 GN=PRPF4 PE=1 SV=2	2	2	1	522	58.4
Q9UL40	Zinc finger protein 346 OS=Homo sapiens OX=9606 GN=ZNF346 PE=1 SV=1	6	2	1	294	32.9
Q9UKK3	Protein mono-ADP-ribosyltransferase PARP4 OS=Homo sapiens OX=9606 GN=PARP4 PE=1 SV=3	1	2	1	1724	192.5
Q99496	E3 ubiquitin-protein ligase RING2 OS=Homo sapiens OX=9606 GN=RNF2 PE=1 SV=1	4	2	1	336	37.6
Q96EE3	Nucleoporin SEH1 OS=Homo sapiens OX=9606 GN=SEH1L PE=1 SV=3	5	2	1	360	39.6
Q9H299	SH3 domain-binding glutamic acid-rich-like protein 3 OS=Homo sapiens OX=9606 GN=SH3BGRL3 PE=1 SV=1	11	2	1	93	10.4
O95400	CD2 antigen cytoplasmic tail-binding protein 2 OS=Homo sapiens OX=9606 GN=CD2BP2 PE=1 SV=1	3	2	1	341	37.6
Q15102	Platelet-activating factor acetylhydrolase IB subunit alpha1 OS=Homo sapiens OX=9606 GN=PAFAH1B3 PE=1 SV=1	4	2	1	231	25.7
Q13155	Aminoacyl tRNA synthase complex-interacting multifunctional protein 2 OS=Homo sapiens OX=9606 GN=AIMP2 PE=1 SV=2	3	2	1	320	35.3
O00232	26S proteasome non-ATPase regulatory subunit 12 OS=Homo sapiens OX=9606 GN=PSMD12 PE=1 SV=3	3	2	1	456	52.9
Q8N766	ER membrane protein complex subunit 1 OS=Homo sapiens OX=9606 GN=EMC1 PE=1 SV=1	1	2	1	993	111.7
Q08722	Leukocyte surface antigen CD47 OS=Homo sapiens OX=9606 GN=CD47 PE=1 SV=1	2	2	1	323	35.2
Q07352	mRNA decay activator protein ZFP36L1 OS=Homo sapiens OX=9606 GN=ZFP36L1 PE=1 SV=1	4	2	1	338	36.3
P50995	Annexin A11 OS=Homo sapiens OX=9606 GN=ANXA11 PE=1 SV=1	5	2	2	505	54.4
Q96HC4	PDZ and LIM domain protein 5 OS=Homo sapiens OX=9606 GN=PDLIM5 PE=1 SV=5	2	4	1	596	63.9
Q9NRG0	Chromatin accessibility complex protein 1 OS=Homo sapiens OX=9606 GN=CHRAC1 PE=1 SV=1	6	6	1	131	14.7
Q96HU8	GTP-binding protein Di-Ras2 OS=Homo sapiens OX=9606 GN=DIRAS2 PE=1 SV=1	6	9	1	199	22.5
Q9UJF2	Ras GTPase-activating protein nGAP OS=Homo sapiens OX=9606 GN=RASAL2 PE=1 SV=2	1	8	1	1139	128.5
Q8IWS0	PHD finger protein 6 OS=Homo sapiens OX=9606 GN=PHF6 PE=1 SV=1	2	2	1	365	41.3
P61513	60S ribosomal protein L37a OS=Homo sapiens OX=9606 GN=RPL37A PE=1 SV=2	9	2	1	92	10.3
P12830	Cadherin-1 OS=Homo sapiens OX=9606 GN=CDH1 PE=1 SV=3	2	2	1	882	97.4
P30622	CAP-Gly domain-containing linker protein 1 OS=Homo sapiens OX=9606 GN=CLIP1 PE=1 SV=2	1	2	1	1438	162.1
P06703	Protein S100-A6 OS=Homo sapiens OX=9606 GN=S100A6 PE=1 SV=1	9	5	1	90	10.2
P48730	Casein kinase I isoform delta OS=Homo sapiens OX=9606 GN=CSNK1D PE=1 SV=2	3	2	1	415	47.3
P49589	Cysteine--tRNA ligase, cytoplasmic OS=Homo sapiens OX=9606 GN=CARS1 PE=1 SV=3	1	2	1	748	85.4
P62273	40S ribosomal protein S29 OS=Homo sapiens OX=9606 GN=RPS29 PE=1 SV=2	14	4	1	56	6.7
O94979	Protein transport protein Sec31A OS=Homo sapiens OX=9606 GN=SEC31A PE=1 SV=3	1	2	1	1220	132.9
Q04760	Lactoylglutathione lyase OS=Homo sapiens OX=9606 GN=GLO1 PE=1 SV=4	4	2	1	184	20.8
O75330	Hyaluronan mediated motility receptor OS=Homo sapiens OX=9606 GN=HMMR PE=1 SV=2	1	2	1	724	84
P43355	Melanoma-associated antigen 1 OS=Homo sapiens OX=9606 GN=MAGEA1 PE=1 SV=1	2	2	1	309	34.3
Q9NXH8	Torsin-4A OS=Homo sapiens OX=9606 GN=TOR4A PE=1 SV=2	3	2	1	423	46.9
O00459	Phosphatidylinositol 3-kinase regulatory subunit beta OS=Homo sapiens OX=9606 GN=PIK3R2 PE=1 SV=2	4	4	1	728	81.5
O43395	U4/U6 small nuclear ribonucleoprotein Prp3 OS=Homo sapiens OX=9606 GN=PRPF3 PE=1 SV=2	1	2	1	683	77.5
O75694	Nuclear pore complex protein Nup155 OS=Homo sapiens OX=9606 GN=NUP155 PE=1 SV=1	1	4	1	1391	155.1
Q9HDC9	Adipocyte plasma membrane-associated protein OS=Homo sapiens OX=9606 GN=APMAP PE=1 SV=2	2	2	1	416	46.5
Q99543	DnaJ homolog subfamily C member 2 OS=Homo sapiens OX=9606 GN=DNAJC2 PE=1 SV=4	1	2	1	621	72
O43464	Serine protease HTRA2, mitochondrial OS=Homo sapiens OX=9606 GN=HTRA2 PE=1 SV=2	3	2	1	458	48.8
P11177	Pyruvate dehydrogenase E1 component subunit beta, mitochondrial OS=Homo sapiens OX=9606 GN=PDHB PE=1 SV=3	2	2	1	359	39.2
P11766	Alcohol dehydrogenase class-3 OS=Homo sapiens OX=9606 GN=ADH5 PE=1 SV=4	3	2	1	374	39.7
Q7Z2D5	Phospholipid phosphatase-related protein type 4 OS=Homo sapiens OX=9606 GN=PLPPR4 PE=1 SV=1	1	6	1	763	82.9
Q9UHQ1	Nuclear prelamin A recognition factor OS=Homo sapiens OX=9606 GN=NARF PE=1 SV=1	2	2	1	456	51.1
Q6ZRR7	Leucine-rich repeat-containing protein 9 OS=Homo sapiens OX=9606 GN=LRRC9 PE=2 SV=2	0	2	1	1453	166.8
P61927	60S ribosomal protein L37 OS=Homo sapiens OX=9606 GN=RPL37 PE=1 SV=2	6	4	1	97	11.1
Q76FK4	Nucleolar protein 8 OS=Homo sapiens OX=9606 GN=NOL8 PE=1 SV=1	1	2	1	1167	131.5
B1ANS9	WD repeat-containing protein 64 OS=Homo sapiens OX=9606 GN=WDR64 PE=2 SV=1	1	2	1	1081	123.6
P29597	Non-receptor tyrosine-protein kinase TYK2 OS=Homo sapiens OX=9606 GN=TYK2 PE=1 SV=3	1	2	1	1187	133.6
Q6WCQ1	Myosin phosphatase Rho-interacting protein OS=Homo sapiens OX=9606 GN=MPRIP PE=1 SV=3	1	2	1	1025	116.5
Q14192	Four and a half LIM domains protein 2 OS=Homo sapiens OX=9606 GN=FHL2 PE=1 SV=3	6	2	1	279	32.2
Q92973	Transportin-1 OS=Homo sapiens OX=9606 GN=TNPO1 PE=1 SV=2	1	2	1	898	102.3
O95613	Pericentrin OS=Homo sapiens OX=9606 GN=PCNT PE=1 SV=4	0	2	1	3336	377.8
O95622	Adenylate cyclase type 5 OS=Homo sapiens OX=9606 GN=ADCY5 PE=1 SV=3	1	2	1	1261	138.8
Q3KRB8	Inactive Rho GTPase-activating protein 11B OS=Homo sapiens OX=9606 GN=ARHGAP11B PE=1 SV=1	2	2	1	267	30.2
Q96RR4	Calcium/calmodulin-dependent protein kinase kinase 2 OS=Homo sapiens OX=9606 GN=CAMKK2 PE=1 SV=2	1	2	1	588	64.7
Q8N1Y9	Putative uncharacterized protein FLJ37218 OS=Homo sapiens OX=9606 PE=5 SV=2	3	2	1	231	24.9
Q9UER7	Death domain-associated protein 6 OS=Homo sapiens OX=9606 GN=DAXX PE=1 SV=2	2	2	1	740	81.3
P09914	Interferon-induced protein with tetratricopeptide repeats 1 OS=Homo sapiens OX=9606 GN=IFIT1 PE=1 SV=2	66	127	27	478	55.3	1
Q6DKI1	60S ribosomal protein L7-like 1 OS=Homo sapiens OX=9606 GN=RPL7L1 PE=1 SV=2	41	43	11	255	29.7
P06733	Alpha-enolase OS=Homo sapiens OX=9606 GN=ENO1 PE=1 SV=2	68	137	25	434	47.1	1
P62937	Peptidyl-prolyl cis-trans isomerase A OS=Homo sapiens OX=9606 GN=PPIA PE=1 SV=2	41	37	8	165	18
Q8WXF1	Paraspeckle component 1 OS=Homo sapiens OX=9606 GN=PSPC1 PE=1 SV=1	23	37	10	523	58.7
Q9Y6M1	Insulin-like growth factor 2 mRNA-binding protein 2 OS=Homo sapiens OX=9606 GN=IGF2BP2 PE=1 SV=2	25	33	10	599	66.1
P49368	T-complex protein 1 subunit gamma OS=Homo sapiens OX=9606 GN=CCT3 PE=1 SV=4	29	33	13	545	60.5
P09661	U2 small nuclear ribonucleoprotein A' OS=Homo sapiens OX=9606 GN=SNRPA1 PE=1 SV=2	41	31	12	255	28.4
P62979	Ubiquitin-40S ribosomal protein S27a OS=Homo sapiens OX=9606 GN=RPS27A PE=1 SV=2	60	108	10	156	18
Q9BQ67	Glutamate-rich WD repeat-containing protein 1 OS=Homo sapiens OX=9606 GN=GRWD1 PE=1 SV=1	34	27	10	446	49.4
Q86U42	Polyadenylate-binding protein 2 OS=Homo sapiens OX=9606 GN=PABPN1 PE=1 SV=3	35	29	6	306	32.7
Q96FJ2	Dynein light chain 2, cytoplasmic OS=Homo sapiens OX=9606 GN=DYNLL2 PE=1 SV=1	40	23	3	89	10.3
O76015	Keratin, type I cuticular Ha8 OS=Homo sapiens OX=9606 GN=KRT38 PE=1 SV=3	4	50	0	456	50.4
P20592	Interferon-induced GTP-binding protein Mx2 OS=Homo sapiens OX=9606 GN=MX2 PE=1 SV=1	13	19	7	715	82
Q86Y46	Keratin, type II cytoskeletal 73 OS=Homo sapiens OX=9606 GN=KRT73 PE=1 SV=1	13	119	1	540	58.9
Q99832	T-complex protein 1 subunit eta OS=Homo sapiens OX=9606 GN=CCT7 PE=1 SV=2	38	36	15	543	59.3
Q8N1N4	Keratin, type II cytoskeletal 78 OS=Homo sapiens OX=9606 GN=KRT78 PE=1 SV=2	16	36	6	520	56.8
Q13247	Serine/arginine-rich splicing factor 6 OS=Homo sapiens OX=9606 GN=SRSF6 PE=1 SV=2	32	53	9	344	39.6
P35221	Catenin alpha-1 OS=Homo sapiens OX=9606 GN=CTNNA1 PE=1 SV=1	15	15	10	906	100
P18583	Protein SON OS=Homo sapiens OX=9606 GN=SON PE=1 SV=4	6	15	9	2426	263.7
P61326	Protein mago nashi homolog OS=Homo sapiens OX=9606 GN=MAGOH PE=1 SV=1	63	28	9	146	17.2
P55209	Nucleosome assembly protein 1-like 1 OS=Homo sapiens OX=9606 GN=NAP1L1 PE=1 SV=1	26	39	8	391	45.3
P11216	Glycogen phosphorylase, brain form OS=Homo sapiens OX=9606 GN=PYGB PE=1 SV=5	10	13	7	843	96.6
P42677	40S ribosomal protein S27 OS=Homo sapiens OX=9606 GN=RPS27 PE=1 SV=3	40	13	3	84	9.5
P63173	60S ribosomal protein L38 OS=Homo sapiens OX=9606 GN=RPL38 PE=1 SV=2	53	13	5	70	8.2
Q969Q0	60S ribosomal protein L36a-like OS=Homo sapiens OX=9606 GN=RPL36AL PE=1 SV=3	29	13	2	106	12.5
P60903	Protein S100-A10 OS=Homo sapiens OX=9606 GN=S100A10 PE=1 SV=2	28	13	2	97	11.2
Q9H0U4	Ras-related protein Rab-1B OS=Homo sapiens OX=9606 GN=RAB1B PE=1 SV=1	43	24	7	201	22.2
P52565	Rho GDP-dissociation inhibitor 1 OS=Homo sapiens OX=9606 GN=ARHGDIA PE=1 SV=3	23	11	4	204	23.2
P60953	Cell division control protein 42 homolog OS=Homo sapiens OX=9606 GN=CDC42 PE=1 SV=2	26	11	3	191	21.2
O43790	Keratin, type II cuticular Hb6 OS=Homo sapiens OX=9606 GN=KRT86 PE=1 SV=1	23	35	4	486	53.5
Q96MU7	YTH domain-containing protein 1 OS=Homo sapiens OX=9606 GN=YTHDC1 PE=1 SV=3	9	11	8	727	84.6
P78386	Keratin, type II cuticular Hb5 OS=Homo sapiens OX=9606 GN=KRT85 PE=1 SV=1	13	29	1	507	55.8
P83731	60S ribosomal protein L24 OS=Homo sapiens OX=9606 GN=RPL24 PE=1 SV=1	35	41	8	157	17.8
P07384	Calpain-1 catalytic subunit OS=Homo sapiens OX=9606 GN=CAPN1 PE=1 SV=1	17	21	12	714	81.8
P62266	40S ribosomal protein S23 OS=Homo sapiens OX=9606 GN=RPS23 PE=1 SV=3	43	26	6	143	15.8
Q9UMY1	Nucleolar protein 7 OS=Homo sapiens OX=9606 GN=NOL7 PE=1 SV=2	34	29	11	257	29.4
P22314	Ubiquitin-like modifier-activating enzyme 1 OS=Homo sapiens OX=9606 GN=UBA1 PE=1 SV=3	11	18	8	1058	117.8
Q12874	Splicing factor 3A subunit 3 OS=Homo sapiens OX=9606 GN=SF3A3 PE=1 SV=1	29	18	10	501	58.8
P63244	Receptor of activated protein C kinase 1 OS=Homo sapiens OX=9606 GN=RACK1 PE=1 SV=3	11	9	3	317	35.1
Q9NYH9	U3 small nucleolar RNA-associated protein 6 homolog OS=Homo sapiens OX=9606 GN=UTP6 PE=1 SV=2	6	9	3	597	70.1
Q9Y678	Coatomer subunit gamma-1 OS=Homo sapiens OX=9606 GN=COPG1 PE=1 SV=1	9	9	6	874	97.7
P48047	ATP synthase subunit O, mitochondrial OS=Homo sapiens OX=9606 GN=ATP5PO PE=1 SV=1	34	9	5	213	23.3
O43776	Asparagine--tRNA ligase, cytoplasmic OS=Homo sapiens OX=9606 GN=NARS1 PE=1 SV=1	11	9	5	548	62.9
Q96G21	U3 small nucleolar ribonucleoprotein protein IMP4 OS=Homo sapiens OX=9606 GN=IMP4 PE=1 SV=1	18	18	5	291	33.7
Q9NW13	RNA-binding protein 28 OS=Homo sapiens OX=9606 GN=RBM28 PE=1 SV=3	6	9	4	759	85.7
P83881	60S ribosomal protein L36a OS=Homo sapiens OX=9606 GN=RPL36A PE=1 SV=2	27	9	1	106	12.4
Q9UHA3	Probable ribosome biogenesis protein RLP24 OS=Homo sapiens OX=9606 GN=RSL24D1 PE=1 SV=1	17	10	3	163	19.6
P05161	Ubiquitin-like protein ISG15 OS=Homo sapiens OX=9606 GN=ISG15 PE=1 SV=5	37	27	6	165	17.9
P62913	60S ribosomal protein L11 OS=Homo sapiens OX=9606 GN=RPL11 PE=1 SV=2	29	25	7	178	20.2
Q99456	Keratin, type I cytoskeletal 12 OS=Homo sapiens OX=9606 GN=KRT12 PE=1 SV=1	11	113	1	494	53.5
P39019	40S ribosomal protein S19 OS=Homo sapiens OX=9606 GN=RPS19 PE=1 SV=2	43	16	8	145	16.1
Q96QD9	UAP56-interacting factor OS=Homo sapiens OX=9606 GN=FYTTD1 PE=1 SV=3	41	23	11	318	35.8
P46776	60S ribosomal protein L27a OS=Homo sapiens OX=9606 GN=RPL27A PE=1 SV=2	32	24	7	148	16.6
Q9H7B2	Ribosome production factor 2 homolog OS=Homo sapiens OX=9606 GN=RPF2 PE=1 SV=2	33	21	10	306	35.6
O75083	WD repeat-containing protein 1 OS=Homo sapiens OX=9606 GN=WDR1 PE=1 SV=4	17	14	8	606	66.2
Q9UKF6	Cleavage and polyadenylation specificity factor subunit 3 OS=Homo sapiens OX=9606 GN=CPSF3 PE=1 SV=1	10	14	6	684	77.4
P68400	Casein kinase II subunit alpha OS=Homo sapiens OX=9606 GN=CSNK2A1 PE=1 SV=1	26	7	6	391	45.1
Q8NBS9	Thioredoxin domain-containing protein 5 OS=Homo sapiens OX=9606 GN=TXNDC5 PE=1 SV=2	13	7	5	432	47.6
P46783	40S ribosomal protein S10 OS=Homo sapiens OX=9606 GN=RPS10 PE=1 SV=1	37	14	5	165	18.9
P30838	Aldehyde dehydrogenase, dimeric NADP-preferring OS=Homo sapiens OX=9606 GN=ALDH3A1 PE=1 SV=3	11	7	4	453	50.4
Q96PM9	Zinc finger protein 385A OS=Homo sapiens OX=9606 GN=ZNF385A PE=1 SV=2	11	7	4	386	40.4
P63241	Eukaryotic translation initiation factor 5A-1 OS=Homo sapiens OX=9606 GN=EIF5A PE=1 SV=2	21	7	3	154	16.8
O75534	Cold shock domain-containing protein E1 OS=Homo sapiens OX=9606 GN=CSDE1 PE=1 SV=2	4	7	4	798	88.8
P13987	CD59 glycoprotein OS=Homo sapiens OX=9606 GN=CD59 PE=1 SV=1	26	19	4	128	14.2
P17931	Galectin-3 OS=Homo sapiens OX=9606 GN=LGALS3 PE=1 SV=5	26	12	5	250	26.1
Q02790	Peptidyl-prolyl cis-trans isomerase FKBP4 OS=Homo sapiens OX=9606 GN=FKBP4 PE=1 SV=3	20	12	7	459	51.8
O14879	Interferon-induced protein with tetratricopeptide repeats 3 OS=Homo sapiens OX=9606 GN=IFIT3 PE=1 SV=1	80	113	32	490	56	1
Q8WVV4	Protein POF1B OS=Homo sapiens OX=9606 GN=POF1B PE=1 SV=3	29	27	14	589	68
Q16658	Fascin OS=Homo sapiens OX=9606 GN=FSCN1 PE=1 SV=3	38	40	15	493	54.5
Q7KZF4	Staphylococcal nuclease domain-containing protein 1 OS=Homo sapiens OX=9606 GN=SND1 PE=1 SV=1	20	20	13	910	101.9
O00214	Galectin-8 OS=Homo sapiens OX=9606 GN=LGALS8 PE=1 SV=4	25	15	7	317	35.8
O95573	Fatty acid CoA ligase Acsl3 OS=Homo sapiens OX=9606 GN=ACSL3 PE=1 SV=3	13	10	6	720	80.4
Q9NV31	U3 small nucleolar ribonucleoprotein protein IMP3 OS=Homo sapiens OX=9606 GN=IMP3 PE=1 SV=1	28	10	3	184	21.8
Q15185	Prostaglandin E synthase 3 OS=Homo sapiens OX=9606 GN=PTGES3 PE=1 SV=1	31	10	5	160	18.7
Q8IXQ6	Protein mono-ADP-ribosyltransferase PARP9 OS=Homo sapiens OX=9606 GN=PARP9 PE=1 SV=2	8	10	6	854	96.3
P18085	ADP-ribosylation factor 4 OS=Homo sapiens OX=9606 GN=ARF4 PE=1 SV=3	42	12	2	180	20.5
P34932	Heat shock 70 kDa protein 4 OS=Homo sapiens OX=9606 GN=HSPA4 PE=1 SV=4	8	5	3	840	94.3
O00629	Importin subunit alpha-3 OS=Homo sapiens OX=9606 GN=KPNA4 PE=1 SV=1	11	5	2	521	57.9
Q9H190	Syntenin-2 OS=Homo sapiens OX=9606 GN=SDCBP2 PE=1 SV=2	12	5	3	292	31.6
P49591	Serine--tRNA ligase, cytoplasmic OS=Homo sapiens OX=9606 GN=SARS1 PE=1 SV=3	13	5	4	514	58.7
O00505	Importin subunit alpha-4 OS=Homo sapiens OX=9606 GN=KPNA3 PE=1 SV=2	7	5	1	521	57.8
P38606	V-type proton ATPase catalytic subunit A OS=Homo sapiens OX=9606 GN=ATP6V1A PE=1 SV=2	5	5	2	617	68.3
P17980	26S proteasome regulatory subunit 6A OS=Homo sapiens OX=9606 GN=PSMC3 PE=1 SV=3	8	5	3	439	49.2
Q14254	Flotillin-2 OS=Homo sapiens OX=9606 GN=FLOT2 PE=1 SV=2	11	5	4	428	47
P31949	Protein S100-A11 OS=Homo sapiens OX=9606 GN=S100A11 PE=1 SV=2	26	5	3	105	11.7
Q8IZL8	Proline-, glutamic acid- and leucine-rich protein 1 OS=Homo sapiens OX=9606 GN=PELP1 PE=1 SV=2	3	5	3	1130	119.6
Q01105	Protein SET OS=Homo sapiens OX=9606 GN=SET PE=1 SV=3	6	5	2	290	33.5
Q7L1Q6	eIF5-mimic protein 2 OS=Homo sapiens OX=9606 GN=BZW1 PE=1 SV=1	5	5	1	419	48
Q9Y6E2	eIF5-mimic protein 1 OS=Homo sapiens OX=9606 GN=BZW2 PE=1 SV=1	5	5	1	419	48.1
P45973	Chromobox protein homolog 5 OS=Homo sapiens OX=9606 GN=CBX5 PE=1 SV=1	31	13	4	191	22.2
Q9NR31	GTP-binding protein SAR1a OS=Homo sapiens OX=9606 GN=SAR1A PE=1 SV=1	31	8	4	198	22.4
P08134	Rho-related GTP-binding protein RhoC OS=Homo sapiens OX=9606 GN=RHOC PE=1 SV=1	20	8	3	193	22
P27105	Stomatin OS=Homo sapiens OX=9606 GN=STOM PE=1 SV=3	15	8	4	288	31.7
Q12926	ELAV-like protein 2 OS=Homo sapiens OX=9606 GN=ELAVL2 PE=1 SV=2	17	9	2	359	39.5
P47755	F-actin-capping protein subunit alpha-2 OS=Homo sapiens OX=9606 GN=CAPZA2 PE=1 SV=3	12	8	1	286	32.9
O75683	Surfeit locus protein 6 OS=Homo sapiens OX=9606 GN=SURF6 PE=1 SV=3	32	19	9	361	41.4
Q96EY1	DnaJ homolog subfamily A member 3, mitochondrial OS=Homo sapiens OX=9606 GN=DNAJA3 PE=1 SV=2	14	11	6	480	52.5
P43490	Nicotinamide phosphoribosyltransferase OS=Homo sapiens OX=9606 GN=NAMPT PE=1 SV=1	25	25	11	491	55.5
P42224	Signal transducer and activator of transcription 1-alpha/beta OS=Homo sapiens OX=9606 GN=STAT1 PE=1 SV=2	19	28	11	750	87.3
Q9NX24	H/ACA ribonucleoprotein complex subunit 2 OS=Homo sapiens OX=9606 GN=NHP2 PE=1 SV=1	38	14	4	153	17.2
Q01518	Adenylyl cyclase-associated protein 1 OS=Homo sapiens OX=9606 GN=CAP1 PE=1 SV=5	32	18	12	475	51.9
Q8TDB6	E3 ubiquitin-protein ligase DTX3L OS=Homo sapiens OX=9606 GN=DTX3L PE=1 SV=1	11	12	6	740	83.5
P17812	CTP synthase 1 OS=Homo sapiens OX=9606 GN=CTPS1 PE=1 SV=2	16	9	8	591	66.6
P61158	Actin-related protein 3 OS=Homo sapiens OX=9606 GN=ACTR3 PE=1 SV=3	20	6	4	418	47.3
Q9UHB9	Signal recognition particle subunit SRP68 OS=Homo sapiens OX=9606 GN=SRP68 PE=1 SV=2	10	6	3	627	70.7
Q9NQZ2	Something about silencing protein 10 OS=Homo sapiens OX=9606 GN=UTP3 PE=1 SV=1	13	6	4	479	54.5
Q10589	Bone marrow stromal antigen 2 OS=Homo sapiens OX=9606 GN=BST2 PE=1 SV=1	18	9	3	180	19.8
O95373	Importin-7 OS=Homo sapiens OX=9606 GN=IPO7 PE=1 SV=1	5	6	4	1038	119.4
P61026	Ras-related protein Rab-10 OS=Homo sapiens OX=9606 GN=RAB10 PE=1 SV=1	24	14	3	200	22.5
Q9BQ75	Protein CMSS1 OS=Homo sapiens OX=9606 GN=CMSS1 PE=1 SV=2	21	9	5	279	31.9
Q9Y3A4	Ribosomal RNA-processing protein 7 homolog A OS=Homo sapiens OX=9606 GN=RRP7A PE=1 SV=2	13	3	2	280	32.3
Q13488	V-type proton ATPase 116 kDa subunit a 3 OS=Homo sapiens OX=9606 GN=TCIRG1 PE=1 SV=3	3	3	2	830	92.9
P48444	Coatomer subunit delta OS=Homo sapiens OX=9606 GN=ARCN1 PE=1 SV=1	5	3	2	511	57.2
Q9H492	Microtubule-associated proteins 1A/1B light chain 3A OS=Homo sapiens OX=9606 GN=MAP1LC3A PE=1 SV=2	23	9	1	121	14.3
Q16543	Hsp90 co-chaperone Cdc37 OS=Homo sapiens OX=9606 GN=CDC37 PE=1 SV=1	8	3	2	378	44.4
P55884	Eukaryotic translation initiation factor 3 subunit B OS=Homo sapiens OX=9606 GN=EIF3B PE=1 SV=3	3	3	2	814	92.4
Q9GZS3	WD repeat-containing protein 61 OS=Homo sapiens OX=9606 GN=WDR61 PE=1 SV=1	13	3	2	305	33.6
P16435	NADPH--cytochrome P450 reductase OS=Homo sapiens OX=9606 GN=POR PE=1 SV=2	4	3	2	677	76.6
P21281	V-type proton ATPase subunit B, brain isoform OS=Homo sapiens OX=9606 GN=ATP6V1B2 PE=1 SV=3	5	3	2	511	56.5
P02786	Transferrin receptor protein 1 OS=Homo sapiens OX=9606 GN=TFRC PE=1 SV=2	3	3	2	760	84.8
Q13325	Interferon-induced protein with tetratricopeptide repeats 5 OS=Homo sapiens OX=9606 GN=IFIT5 PE=1 SV=1	5	3	1	482	55.8
P05386	60S acidic ribosomal protein P1 OS=Homo sapiens OX=9606 GN=RPLP1 PE=1 SV=1	14	3	1	114	11.5
O15145	Actin-related protein 2/3 complex subunit 3 OS=Homo sapiens OX=9606 GN=ARPC3 PE=1 SV=3	11	3	2	178	20.5
Q9Y266	Nuclear migration protein nudC OS=Homo sapiens OX=9606 GN=NUDC PE=1 SV=1	8	3	2	331	38.2
Q9NZM5	Ribosome biogenesis protein NOP53 OS=Homo sapiens OX=9606 GN=NOP53 PE=1 SV=2	7	3	2	478	54.4
O00743	Serine/threonine-protein phosphatase 6 catalytic subunit OS=Homo sapiens OX=9606 GN=PPP6C PE=1 SV=1	7	3	2	305	35.1
Q8WUF5	RelA-associated inhibitor OS=Homo sapiens OX=9606 GN=PPP1R13L PE=1 SV=4	3	3	2	828	89
Q96P11	28S rRNA (cytosine-C(5))-methyltransferase OS=Homo sapiens OX=9606 GN=NSUN5 PE=1 SV=2	5	3	2	429	46.7
Q9BZZ5	Apoptosis inhibitor 5 OS=Homo sapiens OX=9606 GN=API5 PE=1 SV=3	4	3	2	524	59
P40121	Macrophage-capping protein OS=Homo sapiens OX=9606 GN=CAPG PE=1 SV=2	4	3	1	348	38.5
Q9NRX1	RNA-binding protein PNO1 OS=Homo sapiens OX=9606 GN=PNO1 PE=1 SV=1	8	3	2	252	27.9
Q04828	Aldo-keto reductase family 1 member C1 OS=Homo sapiens OX=9606 GN=AKR1C1 PE=1 SV=1	5	3	2	323	36.8
P60981	Destrin OS=Homo sapiens OX=9606 GN=DSTN PE=1 SV=3	7	3	1	165	18.5
P61160	Actin-related protein 2 OS=Homo sapiens OX=9606 GN=ACTR2 PE=1 SV=1	5	3	2	394	44.7
P29317	Ephrin type-A receptor 2 OS=Homo sapiens OX=9606 GN=EPHA2 PE=1 SV=2	1	3	1	976	108.2
Q00688	Peptidyl-prolyl cis-trans isomerase FKBP3 OS=Homo sapiens OX=9606 GN=FKBP3 PE=1 SV=1	10	3	2	224	25.2
Q8N2M8	CLK4-associating serine/arginine rich protein OS=Homo sapiens OX=9606 GN=CLASRP PE=1 SV=4	4	3	2	674	77.1
Q9UNM6	26S proteasome non-ATPase regulatory subunit 13 OS=Homo sapiens OX=9606 GN=PSMD13 PE=1 SV=2	5	3	2	376	42.9
P56134	ATP synthase subunit f, mitochondrial OS=Homo sapiens OX=9606 GN=ATP5MF PE=1 SV=3	14	3	1	94	10.9
P00966	Argininosuccinate synthase OS=Homo sapiens OX=9606 GN=ASS1 PE=1 SV=2	3	5	2	412	46.5
Q14019	Coactosin-like protein OS=Homo sapiens OX=9606 GN=COTL1 PE=1 SV=3	4	3	1	142	15.9
P02794	Ferritin heavy chain OS=Homo sapiens OX=9606 GN=FTH1 PE=1 SV=2	37	16	6	183	21.2
P06744	Glucose-6-phosphate isomerase OS=Homo sapiens OX=9606 GN=GPI PE=1 SV=4	17	13	7	558	63.1
P10644	cAMP-dependent protein kinase type I-alpha regulatory subunit OS=Homo sapiens OX=9606 GN=PRKAR1A PE=1 SV=1	24	13	7	381	43
Q9NZB2	Constitutive coactivator of PPAR-gamma-like protein 1 OS=Homo sapiens OX=9606 GN=FAM120A PE=1 SV=2	9	13	7	1118	121.8
P61204	ADP-ribosylation factor 3 OS=Homo sapiens OX=9606 GN=ARF3 PE=1 SV=2	54	15	3	181	20.6
P29728	2'-5'-oligoadenylate synthase 2 OS=Homo sapiens OX=9606 GN=OAS2 PE=1 SV=3	20	23	14	719	82.4
Q9NUQ6	SPATS2-like protein OS=Homo sapiens OX=9606 GN=SPATS2L PE=1 SV=2	10	7	5	558	61.7
Q9BPW9	Dehydrogenase/reductase SDR family member 9 OS=Homo sapiens OX=9606 GN=DHRS9 PE=1 SV=1	20	7	5	319	35.2
Q9ULX6	A-kinase anchor protein 8-like OS=Homo sapiens OX=9606 GN=AKAP8L PE=1 SV=4	8	7	5	646	71.6
P28838	Cytosol aminopeptidase OS=Homo sapiens OX=9606 GN=LAP3 PE=1 SV=3	11	7	5	519	56.1
O43175	D-3-phosphoglycerate dehydrogenase OS=Homo sapiens OX=9606 GN=PHGDH PE=1 SV=4	10	7	5	533	56.6
P20340	Ras-related protein Rab-6A OS=Homo sapiens OX=9606 GN=RAB6A PE=1 SV=3	20	8	3	208	23.6
Q14247	Src substrate cortactin OS=Homo sapiens OX=9606 GN=CTTN PE=1 SV=2	9	7	5	550	61.5
Q92598	Heat shock protein 105 kDa OS=Homo sapiens OX=9606 GN=HSPH1 PE=1 SV=1	11	12	6	858	96.8
P29401	Transketolase OS=Homo sapiens OX=9606 GN=TKT PE=1 SV=3	11	9	5	623	67.8
P62191	26S proteasome regulatory subunit 4 OS=Homo sapiens OX=9606 GN=PSMC1 PE=1 SV=1	11	4	3	440	49.2
O00151	PDZ and LIM domain protein 1 OS=Homo sapiens OX=9606 GN=PDLIM1 PE=1 SV=4	19	4	4	329	36
Q92785	Zinc finger protein ubi-d4 OS=Homo sapiens OX=9606 GN=DPF2 PE=1 SV=2	8	4	2	391	44.1
Q13601	KRR1 small subunit processome component homolog OS=Homo sapiens OX=9606 GN=KRR1 PE=1 SV=4	12	4	3	381	43.6
O75319	RNA/RNP complex-1-interacting phosphatase OS=Homo sapiens OX=9606 GN=DUSP11 PE=1 SV=2	13	4	3	377	43.7
P61224	Ras-related protein Rap-1b OS=Homo sapiens OX=9606 GN=RAP1B PE=1 SV=1	13	4	2	184	20.8
Q7Z406	Myosin-14 OS=Homo sapiens OX=9606 GN=MYH14 PE=1 SV=2	2	4	1	1995	227.7
P07741	Adenine phosphoribosyltransferase OS=Homo sapiens OX=9606 GN=APRT PE=1 SV=2	12	4	2	180	19.6
P49327	Fatty acid synthase OS=Homo sapiens OX=9606 GN=FASN PE=1 SV=3	21	58	36	2511	273.3	2
Q9GZQ8	Microtubule-associated proteins 1A/1B light chain 3B OS=Homo sapiens OX=9606 GN=MAP1LC3B PE=1 SV=3	22	9	1	125	14.7
P59998	Actin-related protein 2/3 complex subunit 4 OS=Homo sapiens OX=9606 GN=ARPC4 PE=1 SV=3	23	9	4	168	19.7
P00973	2'-5'-oligoadenylate synthase 1 OS=Homo sapiens OX=9606 GN=OAS1 PE=1 SV=4	36	15	10	400	46
Q9ULV4	Coronin-1C OS=Homo sapiens OX=9606 GN=CORO1C PE=1 SV=1	18	11	7	474	53.2
Q15382	GTP-binding protein Rheb OS=Homo sapiens OX=9606 GN=RHEB PE=1 SV=1	18	5	4	184	20.5
O75874	Isocitrate dehydrogenase [NADP] cytoplasmic OS=Homo sapiens OX=9606 GN=IDH1 PE=1 SV=2	10	5	4	414	46.6
O15143	Actin-related protein 2/3 complex subunit 1B OS=Homo sapiens OX=9606 GN=ARPC1B PE=1 SV=3	7	5	3	372	40.9
Q9NP72	Ras-related protein Rab-18 OS=Homo sapiens OX=9606 GN=RAB18 PE=1 SV=1	25	6	4	206	23
Q14596	Next to BRCA1 gene 1 protein OS=Homo sapiens OX=9606 GN=NBR1 PE=1 SV=3	5	6	4	966	107.3
Q9NZM1	Myoferlin OS=Homo sapiens OX=9606 GN=MYOF PE=1 SV=1	7	13	11	2061	234.6
Q13772	Nuclear receptor coactivator 4 OS=Homo sapiens OX=9606 GN=NCOA4 PE=1 SV=1	14	13	8	614	69.7
Q9Y3A2	Probable U3 small nucleolar RNA-associated protein 11 OS=Homo sapiens OX=9606 GN=UTP11 PE=1 SV=2	19	7	4	253	30.4
Q8WUM4	Programmed cell death 6-interacting protein OS=Homo sapiens OX=9606 GN=PDCD6IP PE=1 SV=1	14	10	9	868	96
P56945	Breast cancer anti-estrogen resistance protein 1 OS=Homo sapiens OX=9606 GN=BCAR1 PE=1 SV=2	33	64	19	870	93.3
Q02413	Desmoglein-1 OS=Homo sapiens OX=9606 GN=DSG1 PE=1 SV=2	19	34	13	1049	113.7
Q9P2I0	Cleavage and polyadenylation specificity factor subunit 2 OS=Homo sapiens OX=9606 GN=CPSF2 PE=1 SV=2	14	10	10	782	88.4
Q68E01	Integrator complex subunit 3 OS=Homo sapiens OX=9606 GN=INTS3 PE=1 SV=1	9	7	7	1043	118
Q9H2G2	STE20-like serine/threonine-protein kinase OS=Homo sapiens OX=9606 GN=SLK PE=1 SV=1	6	7	7	1235	142.6
P09429	High mobility group protein B1 OS=Homo sapiens OX=9606 GN=HMGB1 PE=1 SV=3	30	7	5	215	24.9
P16615	Sarcoplasmic/endoplasmic reticulum calcium ATPase 2 OS=Homo sapiens OX=9606 GN=ATP2A2 PE=1 SV=1	5	4	4	1042	114.7
P22102	Trifunctional purine biosynthetic protein adenosine-3 OS=Homo sapiens OX=9606 GN=GART PE=1 SV=1	6	4	4	1010	107.7
P15559	NAD(P)H dehydrogenase [quinone] 1 OS=Homo sapiens OX=9606 GN=NQO1 PE=1 SV=1	22	9	6	274	30.8
Q99460	26S proteasome non-ATPase regulatory subunit 1 OS=Homo sapiens OX=9606 GN=PSMD1 PE=1 SV=2	5	3	3	953	105.8
Q9UII4	E3 ISG15--protein ligase HERC5 OS=Homo sapiens OX=9606 GN=HERC5 PE=1 SV=2	7	6	5	1024	116.8
P50552	Vasodilator-stimulated phosphoprotein OS=Homo sapiens OX=9606 GN=VASP PE=1 SV=3	15	5	5	380	39.8
P60900	Proteasome subunit alpha type-6 OS=Homo sapiens OX=9606 GN=PSMA6 PE=1 SV=1	17	3	3	246	27.4
Q8IVT2	Mitotic interactor and substrate of PLK1 OS=Homo sapiens OX=9606 GN=MISP PE=1 SV=1	8	3	3	679	75.3
Q15758	Neutral amino acid transporter B(0) OS=Homo sapiens OX=9606 GN=SLC1A5 PE=1 SV=2	10	4	4	541	56.6
Q05048	Cleavage stimulation factor subunit 1 OS=Homo sapiens OX=9606 GN=CSTF1 PE=1 SV=1	11	3	3	431	48.3
P02774	Vitamin D-binding protein OS=Homo sapiens OX=9606 GN=GC PE=1 SV=2	8	3	3	474	52.9
O75815	Breast cancer anti-estrogen resistance protein 3 OS=Homo sapiens OX=9606 GN=BCAR3 PE=1 SV=1	10	12	7	825	92.5
Q9UBI6	Guanine nucleotide-binding protein G(I)/G(S)/G(O) subunit gamma-12 OS=Homo sapiens OX=9606 GN=GNG12 PE=1 SV=3	51	4	4	72	8
Q9H2U1	ATP-dependent DNA/RNA helicase DHX36 OS=Homo sapiens OX=9606 GN=DHX36 PE=1 SV=2	4	3	3	1008	114.7
Q08J23	RNA cytosine C(5)-methyltransferase NSUN2 OS=Homo sapiens OX=9606 GN=NSUN2 PE=1 SV=2	6	3	3	767	86.4
Q96T37	RNA-binding protein 15 OS=Homo sapiens OX=9606 GN=RBM15 PE=1 SV=2	6	4	4	977	107.1
Q9NR12	PDZ and LIM domain protein 7 OS=Homo sapiens OX=9606 GN=PDLIM7 PE=1 SV=1	11	4	4	457	49.8
Q13620	Cullin-4B OS=Homo sapiens OX=9606 GN=CUL4B PE=1 SV=4	5	4	4	913	103.9
O00182	Galectin-9 OS=Homo sapiens OX=9606 GN=LGALS9 PE=1 SV=2	10	3	3	355	39.5
P40222	Alpha-taxilin OS=Homo sapiens OX=9606 GN=TXLNA PE=1 SV=3	6	2	2	546	61.9
Q13427	Peptidyl-prolyl cis-trans isomerase G OS=Homo sapiens OX=9606 GN=PPIG PE=1 SV=2	4	3	2	754	88.6
P32926	Desmoglein-3 OS=Homo sapiens OX=9606 GN=DSG3 PE=1 SV=2	3	2	2	999	107.5
Q13523	Serine/threonine-protein kinase PRP4 homolog OS=Homo sapiens OX=9606 GN=PRPF4B PE=1 SV=3	3	2	2	1007	116.9
Q8NFW8	N-acylneuraminate cytidylyltransferase OS=Homo sapiens OX=9606 GN=CMAS PE=1 SV=2	6	2	2	434	48.3
Q08554	Desmocollin-1 OS=Homo sapiens OX=9606 GN=DSC1 PE=1 SV=2	8	17	6	894	99.9
Q9Y333	U6 snRNA-associated Sm-like protein LSm2 OS=Homo sapiens OX=9606 GN=LSM2 PE=1 SV=1	28	2	2	95	10.8
Q07157	Tight junction protein ZO-1 OS=Homo sapiens OX=9606 GN=TJP1 PE=1 SV=3	2	3	3	1748	195.3
P08240	Signal recognition particle receptor subunit alpha OS=Homo sapiens OX=9606 GN=SRPRA PE=1 SV=2	4	2	2	638	69.8
P13164	Interferon-induced transmembrane protein 1 OS=Homo sapiens OX=9606 GN=IFITM1 PE=1 SV=3	30	3	2	125	14
P55735	Protein SEC13 homolog OS=Homo sapiens OX=9606 GN=SEC13 PE=1 SV=3	11	3	2	322	35.5
Q7L2H7	Eukaryotic translation initiation factor 3 subunit M OS=Homo sapiens OX=9606 GN=EIF3M PE=1 SV=1	9	4	2	374	42.5
Q08188	Protein-glutamine gamma-glutamyltransferase E OS=Homo sapiens OX=9606 GN=TGM3 PE=1 SV=4	6	10	3	693	76.6
Q12792	Twinfilin-1 OS=Homo sapiens OX=9606 GN=TWF1 PE=1 SV=3	9	2	2	350	40.3
Q6P9B6	MTOR-associated protein MEAK7 OS=Homo sapiens OX=9606 GN=MEAK7 PE=1 SV=2	8	2	2	456	51
Q15517	Corneodesmosin OS=Homo sapiens OX=9606 GN=CDSN PE=1 SV=3	8	20	5	529	51.5
Q53GQ0	Very-long-chain 3-oxoacyl-CoA reductase OS=Homo sapiens OX=9606 GN=HSD17B12 PE=1 SV=2	13	3	3	312	34.3
Q5T0D9	Tumor protein p63-regulated gene 1-like protein OS=Homo sapiens OX=9606 GN=TPRG1L PE=1 SV=1	17	5	4	272	30.2
P25789	Proteasome subunit alpha type-4 OS=Homo sapiens OX=9606 GN=PSMA4 PE=1 SV=1	13	2	2	261	29.5
P29508	Serpin B3 OS=Homo sapiens OX=9606 GN=SERPINB3 PE=1 SV=2	10	7	4	390	44.5
P55786	Puromycin-sensitive aminopeptidase OS=Homo sapiens OX=9606 GN=NPEPPS PE=1 SV=2	3	2	2	919	103.2
P00492	Hypoxanthine-guanine phosphoribosyltransferase OS=Homo sapiens OX=9606 GN=HPRT1 PE=1 SV=2	16	3	3	218	24.6
O75947	ATP synthase subunit d, mitochondrial OS=Homo sapiens OX=9606 GN=ATP5PD PE=1 SV=3	16	2	2	161	18.5
Q13347	Eukaryotic translation initiation factor 3 subunit I OS=Homo sapiens OX=9606 GN=EIF3I PE=1 SV=1	9	1	1	325	36.5
Q9UL25	Ras-related protein Rab-21 OS=Homo sapiens OX=9606 GN=RAB21 PE=1 SV=3	15	3	3	225	24.3
Q8NCA5	Protein FAM98A OS=Homo sapiens OX=9606 GN=FAM98A PE=1 SV=2	2	2	1	518	55.2
Q08AF3	Schlafen family member 5 OS=Homo sapiens OX=9606 GN=SLFN5 PE=1 SV=1	4	4	4	891	101
O15144	Actin-related protein 2/3 complex subunit 2 OS=Homo sapiens OX=9606 GN=ARPC2 PE=1 SV=1	10	3	3	300	34.3
P98175	RNA-binding protein 10 OS=Homo sapiens OX=9606 GN=RBM10 PE=1 SV=3	2	2	2	930	103.5
Q9NTK5	Obg-like ATPase 1 OS=Homo sapiens OX=9606 GN=OLA1 PE=1 SV=2	7	2	2	396	44.7
Q9Y285	Phenylalanine--tRNA ligase alpha subunit OS=Homo sapiens OX=9606 GN=FARSA PE=1 SV=3	3	2	1	508	57.5
Q9NY61	Protein AATF OS=Homo sapiens OX=9606 GN=AATF PE=1 SV=1	6	2	2	560	63.1
Q9Y5A9	YTH domain-containing family protein 2 OS=Homo sapiens OX=9606 GN=YTHDF2 PE=1 SV=2	5	3	1	579	62.3
Q5D862	Filaggrin-2 OS=Homo sapiens OX=9606 GN=FLG2 PE=1 SV=1	4	8	4	2391	247.9
P05109	Protein S100-A8 OS=Homo sapiens OX=9606 GN=S100A8 PE=1 SV=1	24	9	2	93	10.8
O60610	Protein diaphanous homolog 1 OS=Homo sapiens OX=9606 GN=DIAPH1 PE=1 SV=2	2	3	3	1272	141.3
Q92466	DNA damage-binding protein 2 OS=Homo sapiens OX=9606 GN=DDB2 PE=1 SV=1	8	3	3	427	47.8
O14744	Protein arginine N-methyltransferase 5 OS=Homo sapiens OX=9606 GN=PRMT5 PE=1 SV=4	5	3	3	637	72.6
O60568	Multifunctional procollagen lysine hydroxylase and glycosyltransferase LH3 OS=Homo sapiens OX=9606 GN=PLOD3 PE=1 SV=1	3	2	2	738	84.7
Q99623	Prohibitin-2 OS=Homo sapiens OX=9606 GN=PHB2 PE=1 SV=2	8	2	2	299	33.3
P17301	Integrin alpha-2 OS=Homo sapiens OX=9606 GN=ITGA2 PE=1 SV=2	2	2	2	1181	129.2
P19474	E3 ubiquitin-protein ligase TRIM21 OS=Homo sapiens OX=9606 GN=TRIM21 PE=1 SV=1	6	11	4	475	54.1
Q9Y2R9	28S ribosomal protein S7, mitochondrial OS=Homo sapiens OX=9606 GN=MRPS7 PE=1 SV=2	6	1	1	242	28.1
P51398	28S ribosomal protein S29, mitochondrial OS=Homo sapiens OX=9606 GN=DAP3 PE=1 SV=1	8	2	2	398	45.5
P62495	Eukaryotic peptide chain release factor subunit 1 OS=Homo sapiens OX=9606 GN=ETF1 PE=1 SV=3	5	2	2	437	49
P01876	Immunoglobulin heavy constant alpha 1 OS=Homo sapiens OX=9606 GN=IGHA1 PE=1 SV=2	15	4	4	353	37.6
P62841	40S ribosomal protein S15 OS=Homo sapiens OX=9606 GN=RPS15 PE=1 SV=2	8	2	1	145	17
P25311	Zinc-alpha-2-glycoprotein OS=Homo sapiens OX=9606 GN=AZGP1 PE=1 SV=2	11	5	3	298	34.2
P21580	Tumor necrosis factor alpha-induced protein 3 OS=Homo sapiens OX=9606 GN=TNFAIP3 PE=1 SV=1	3	2	2	790	89.6
P17275	Transcription factor JunB OS=Homo sapiens OX=9606 GN=JUNB PE=1 SV=1	9	2	2	347	35.9
Q92542	Nicastrin OS=Homo sapiens OX=9606 GN=NCSTN PE=1 SV=2	5	2	2	709	78.4
A6NHR9	Structural maintenance of chromosomes flexible hinge domain-containing protein 1 OS=Homo sapiens OX=9606 GN=SMCHD1 PE=1 SV=2	1	2	2	2005	226.2
Q9Y314	Nitric oxide synthase-interacting protein OS=Homo sapiens OX=9606 GN=NOSIP PE=1 SV=1	7	2	2	301	33.2
P12273	Prolactin-inducible protein OS=Homo sapiens OX=9606 GN=PIP PE=1 SV=1	27	5	4	146	16.6
P39748	Flap endonuclease 1 OS=Homo sapiens OX=9606 GN=FEN1 PE=1 SV=1	7	3	3	380	42.6
P00367	Glutamate dehydrogenase 1, mitochondrial OS=Homo sapiens OX=9606 GN=GLUD1 PE=1 SV=2	3	1	1	558	61.4
Q00059	Transcription factor A, mitochondrial OS=Homo sapiens OX=9606 GN=TFAM PE=1 SV=1	9	2	2	246	29.1
P20930	Filaggrin OS=Homo sapiens OX=9606 GN=FLG PE=1 SV=3	2	7	4	4061	434.9
Q00325	Phosphate carrier protein, mitochondrial OS=Homo sapiens OX=9606 GN=SLC25A3 PE=1 SV=2	6	2	2	362	40.1
P28066	Proteasome subunit alpha type-5 OS=Homo sapiens OX=9606 GN=PSMA5 PE=1 SV=3	8	1	1	241	26.4
Q6P179	Endoplasmic reticulum aminopeptidase 2 OS=Homo sapiens OX=9606 GN=ERAP2 PE=1 SV=2	1	1	1	960	110.4
Q9H223	EH domain-containing protein 4 OS=Homo sapiens OX=9606 GN=EHD4 PE=1 SV=1	5	2	2	541	61.1
Q8IZP0	Abl interactor 1 OS=Homo sapiens OX=9606 GN=ABI1 PE=1 SV=4	3	1	1	508	55
Q9P265	Disco-interacting protein 2 homolog B OS=Homo sapiens OX=9606 GN=DIP2B PE=1 SV=3	2	3	3	1576	171.4
P18754	Regulator of chromosome condensation OS=Homo sapiens OX=9606 GN=RCC1 PE=1 SV=1	11	4	4	421	44.9
Q9UJU6	Drebrin-like protein OS=Homo sapiens OX=9606 GN=DBNL PE=1 SV=1	4	1	1	430	48.2
P82650	28S ribosomal protein S22, mitochondrial OS=Homo sapiens OX=9606 GN=MRPS22 PE=1 SV=1	4	1	1	360	41.3
Q9BR76	Coronin-1B OS=Homo sapiens OX=9606 GN=CORO1B PE=1 SV=1	4	3	2	489	54.2
Q9BQP7	Mitochondrial genome maintenance exonuclease 1 OS=Homo sapiens OX=9606 GN=MGME1 PE=1 SV=1	8	2	2	344	39.4
O00203	AP-3 complex subunit beta-1 OS=Homo sapiens OX=9606 GN=AP3B1 PE=1 SV=3	3	2	2	1094	121.2
Q8TAQ2	SWI/SNF complex subunit SMARCC2 OS=Homo sapiens OX=9606 GN=SMARCC2 PE=1 SV=1	1	1	1	1214	132.8
Q9C0J8	pre-mRNA 3' end processing protein WDR33 OS=Homo sapiens OX=9606 GN=WDR33 PE=1 SV=2	2	2	2	1336	145.8
Q8NC51	Plasminogen activator inhibitor 1 RNA-binding protein OS=Homo sapiens OX=9606 GN=SERBP1 PE=1 SV=2	4	1	1	408	44.9
Q96KR1	Zinc finger RNA-binding protein OS=Homo sapiens OX=9606 GN=ZFR PE=1 SV=2	2	2	1	1074	116.9
P26583	High mobility group protein B2 OS=Homo sapiens OX=9606 GN=HMGB2 PE=1 SV=2	12	2	1	209	24
P61626	Lysozyme C OS=Homo sapiens OX=9606 GN=LYZ PE=1 SV=1	16	6	2	148	16.5
Q12899	Tripartite motif-containing protein 26 OS=Homo sapiens OX=9606 GN=TRIM26 PE=1 SV=1	4	2	2	539	62.1
P37837	Transaldolase OS=Homo sapiens OX=9606 GN=TALDO1 PE=1 SV=2	8	4	3	337	37.5
Q92688	Acidic leucine-rich nuclear phosphoprotein 32 family member B OS=Homo sapiens OX=9606 GN=ANP32B PE=1 SV=1	8	2	2	251	28.8
Q5JTH9	RRP12-like protein OS=Homo sapiens OX=9606 GN=RRP12 PE=1 SV=2	1	1	1	1297	143.6
P46060	Ran GTPase-activating protein 1 OS=Homo sapiens OX=9606 GN=RANGAP1 PE=1 SV=1	3	1	1	587	63.5
P49711	Transcriptional repressor CTCF OS=Homo sapiens OX=9606 GN=CTCF PE=1 SV=1	3	2	2	727	82.7
Q96AK3	DNA dC->dU-editing enzyme APOBEC-3D OS=Homo sapiens OX=9606 GN=APOBEC3D PE=1 SV=1	6	2	1	386	46.6
Q13835	Plakophilin-1 OS=Homo sapiens OX=9606 GN=PKP1 PE=1 SV=2	3	2	2	747	82.8
P49755	Transmembrane emp24 domain-containing protein 10 OS=Homo sapiens OX=9606 GN=TMED10 PE=1 SV=2	5	1	1	219	25
Q9Y294	Histone chaperone ASF1A OS=Homo sapiens OX=9606 GN=ASF1A PE=1 SV=1	18	2	2	204	23
Q8WU90	Zinc finger CCCH domain-containing protein 15 OS=Homo sapiens OX=9606 GN=ZC3H15 PE=1 SV=1	4	1	1	426	48.6
Q9UHB6	LIM domain and actin-binding protein 1 OS=Homo sapiens OX=9606 GN=LIMA1 PE=1 SV=1	3	2	2	759	85.2
P11908	Ribose-phosphate pyrophosphokinase 2 OS=Homo sapiens OX=9606 GN=PRPS2 PE=1 SV=2	5	1	1	318	34.7
P25788	Proteasome subunit alpha type-3 OS=Homo sapiens OX=9606 GN=PSMA3 PE=1 SV=2	9	2	2	255	28.4
P40939	Trifunctional enzyme subunit alpha, mitochondrial OS=Homo sapiens OX=9606 GN=HADHA PE=1 SV=2	3	1	1	763	82.9
P30519	Heme oxygenase 2 OS=Homo sapiens OX=9606 GN=HMOX2 PE=1 SV=2	6	1	1	316	36
Q99590	Protein SCAF11 OS=Homo sapiens OX=9606 GN=SCAF11 PE=1 SV=2	1	1	1	1463	164.6
O43278	Kunitz-type protease inhibitor 1 OS=Homo sapiens OX=9606 GN=SPINT1 PE=1 SV=2	3	1	1	529	58.4
P01857	Immunoglobulin heavy constant gamma 1 OS=Homo sapiens OX=9606 GN=IGHG1 PE=1 SV=1	7	6	1	330	36.1
P06702	Protein S100-A9 OS=Homo sapiens OX=9606 GN=S100A9 PE=1 SV=1	25	2	2	114	13.2
Q96P63	Serpin B12 OS=Homo sapiens OX=9606 GN=SERPINB12 PE=1 SV=1	8	7	3	405	46.2
P56192	Methionine--tRNA ligase, cytoplasmic OS=Homo sapiens OX=9606 GN=MARS1 PE=1 SV=2	1	1	1	900	101.1
Q96FZ2	Abasic site processing protein HMCES OS=Homo sapiens OX=9606 GN=HMCES PE=1 SV=1	5	2	2	354	40.5
P55854	Small ubiquitin-related modifier 3 OS=Homo sapiens OX=9606 GN=SUMO3 PE=1 SV=2	12	1	1	103	11.6
P51572	B-cell receptor-associated protein 31 OS=Homo sapiens OX=9606 GN=BCAP31 PE=1 SV=3	7	2	2	246	28
P37108	Signal recognition particle 14 kDa protein OS=Homo sapiens OX=9606 GN=SRP14 PE=1 SV=2	20	2	2	136	14.6
Q9Y3Z3	Deoxynucleoside triphosphate triphosphohydrolase SAMHD1 OS=Homo sapiens OX=9606 GN=SAMHD1 PE=1 SV=2	3	1	1	626	72.2
Q12873	Chromodomain-helicase-DNA-binding protein 3 OS=Homo sapiens OX=9606 GN=CHD3 PE=1 SV=3	1	1	1	2000	226.5
O00231	26S proteasome non-ATPase regulatory subunit 11 OS=Homo sapiens OX=9606 GN=PSMD11 PE=1 SV=3	7	3	3	422	47.4
Q9NQC3	Reticulon-4 OS=Homo sapiens OX=9606 GN=RTN4 PE=1 SV=2	1	1	1	1192	129.9
P09758	Tumor-associated calcium signal transducer 2 OS=Homo sapiens OX=9606 GN=TACSTD2 PE=1 SV=3	6	2	2	323	35.7
P05204	Non-histone chromosomal protein HMG-17 OS=Homo sapiens OX=9606 GN=HMGN2 PE=1 SV=3	17	2	1	90	9.4
Q14331	Protein FRG1 OS=Homo sapiens OX=9606 GN=FRG1 PE=1 SV=1	5	1	1	258	29.2
Q14980	Nuclear mitotic apparatus protein 1 OS=Homo sapiens OX=9606 GN=NUMA1 PE=1 SV=2	2	2	1	2115	238.1
Q9Y6A4	Cilia- and flagella-associated protein 20 OS=Homo sapiens OX=9606 GN=CFAP20 PE=1 SV=1	6	1	1	193	22.8
Q9Y3B4	Splicing factor 3B subunit 6 OS=Homo sapiens OX=9606 GN=SF3B6 PE=1 SV=1	10	1	1	125	14.6
P21926	CD9 antigen OS=Homo sapiens OX=9606 GN=CD9 PE=1 SV=4	4	1	1	228	25.4
P61923	Coatomer subunit zeta-1 OS=Homo sapiens OX=9606 GN=COPZ1 PE=1 SV=1	21	2	2	177	20.2
P09622	Dihydrolipoyl dehydrogenase, mitochondrial OS=Homo sapiens OX=9606 GN=DLD PE=1 SV=2	2	1	1	509	54.1
O15347	High mobility group protein B3 OS=Homo sapiens OX=9606 GN=HMGB3 PE=1 SV=4	7	2	1	200	23
Q02241	Kinesin-like protein KIF23 OS=Homo sapiens OX=9606 GN=KIF23 PE=1 SV=3	1	1	1	960	110
Q8TAD8	Smad nuclear-interacting protein 1 OS=Homo sapiens OX=9606 GN=SNIP1 PE=1 SV=1	5	1	1	396	45.8
O60664	Perilipin-3 OS=Homo sapiens OX=9606 GN=PLIN3 PE=1 SV=3	6	2	2	434	47
P07814	Bifunctional glutamate/proline--tRNA ligase OS=Homo sapiens OX=9606 GN=EPRS1 PE=1 SV=5	1	1	1	1512	170.5
P52926	High mobility group protein HMGI-C OS=Homo sapiens OX=9606 GN=HMGA2 PE=1 SV=1	12	1	1	109	11.8
Q8WXX5	DnaJ homolog subfamily C member 9 OS=Homo sapiens OX=9606 GN=DNAJC9 PE=1 SV=1	8	2	2	260	29.9
Q92747	Actin-related protein 2/3 complex subunit 1A OS=Homo sapiens OX=9606 GN=ARPC1A PE=1 SV=2	3	1	1	370	41.5
Q9Y508	E3 ubiquitin-protein ligase RNF114 OS=Homo sapiens OX=9606 GN=RNF114 PE=1 SV=1	8	3	2	228	25.7
P14373	Zinc finger protein RFP OS=Homo sapiens OX=9606 GN=TRIM27 PE=1 SV=1	2	1	1	513	58.5
P10155	RNA-binding protein RO60 OS=Homo sapiens OX=9606 GN=RO60 PE=1 SV=2	3	1	1	538	60.6
P08697	Alpha-2-antiplasmin OS=Homo sapiens OX=9606 GN=SERPINF2 PE=1 SV=3	2	1	1	491	54.5
Q8IYM9	E3 ubiquitin-protein ligase TRIM22 OS=Homo sapiens OX=9606 GN=TRIM22 PE=1 SV=1	2	1	1	498	56.9
O75955	Flotillin-1 OS=Homo sapiens OX=9606 GN=FLOT1 PE=1 SV=3	3	1	1	427	47.3
P01861	Immunoglobulin heavy constant gamma 4 OS=Homo sapiens OX=9606 GN=IGHG4 PE=1 SV=1	7	4	1	327	35.9
P35237	Serpin B6 OS=Homo sapiens OX=9606 GN=SERPINB6 PE=1 SV=3	7	2	2	376	42.6
Q86UX7	Fermitin family homolog 3 OS=Homo sapiens OX=9606 GN=FERMT3 PE=1 SV=1	2	1	1	667	75.9
Q9BZM5	UL16-binding protein 2 OS=Homo sapiens OX=9606 GN=ULBP2 PE=1 SV=1	4	1	1	246	27.4
O95232	Luc7-like protein 3 OS=Homo sapiens OX=9606 GN=LUC7L3 PE=1 SV=2	3	1	1	432	51.4
Q15785	Mitochondrial import receptor subunit TOM34 OS=Homo sapiens OX=9606 GN=TOMM34 PE=1 SV=2	5	1	1	309	34.5
Q9H2K8	Serine/threonine-protein kinase TAO3 OS=Homo sapiens OX=9606 GN=TAOK3 PE=1 SV=2	3	2	2	898	105.3
Q6UWP8	Suprabasin OS=Homo sapiens OX=9606 GN=SBSN PE=1 SV=2	15	3	2	590	60.5
Q13438	Protein OS-9 OS=Homo sapiens OX=9606 GN=OS9 PE=1 SV=1	1	1	1	667	75.5
Q9Y4P3	Transducin beta-like protein 2 OS=Homo sapiens OX=9606 GN=TBL2 PE=1 SV=1	4	2	2	447	49.8
Q9BVC6	Transmembrane protein 109 OS=Homo sapiens OX=9606 GN=TMEM109 PE=1 SV=1	5	1	1	243	26.2
O60762	Dolichol-phosphate mannosyltransferase subunit 1 OS=Homo sapiens OX=9606 GN=DPM1 PE=1 SV=1	4	1	1	260	29.6
Q14008	Cytoskeleton-associated protein 5 OS=Homo sapiens OX=9606 GN=CKAP5 PE=1 SV=3	0	1	1	2032	225.4
P11182	Lipoamide acyltransferase component of branched-chain alpha-keto acid dehydrogenase complex, mitochondrial OS=Homo sapiens OX=9606 GN=DBT PE=1 SV=3	2	1	1	482	53.5
Q13409	Cytoplasmic dynein 1 intermediate chain 2 OS=Homo sapiens OX=9606 GN=DYNC1I2 PE=1 SV=3	4	1	1	638	71.4
Q99575	Ribonucleases P/MRP protein subunit POP1 OS=Homo sapiens OX=9606 GN=POP1 PE=1 SV=2	1	1	1	1024	114.6
Q02809	Procollagen-lysine,2-oxoglutarate 5-dioxygenase 1 OS=Homo sapiens OX=9606 GN=PLOD1 PE=1 SV=2	2	1	1	727	83.5
Q14574	Desmocollin-3 OS=Homo sapiens OX=9606 GN=DSC3 PE=1 SV=3	3	3	2	896	99.9
Q13561	Dynactin subunit 2 OS=Homo sapiens OX=9606 GN=DCTN2 PE=1 SV=4	3	1	1	401	44.2
P35232	Prohibitin 1 OS=Homo sapiens OX=9606 GN=PHB1 PE=1 SV=1	11	2	2	272	29.8
Q8TEX9	Importin-4 OS=Homo sapiens OX=9606 GN=IPO4 PE=1 SV=2	2	1	1	1081	118.6
P35998	26S proteasome regulatory subunit 7 OS=Homo sapiens OX=9606 GN=PSMC2 PE=1 SV=3	3	1	1	433	48.6
Q8N9T8	Protein KRI1 homolog OS=Homo sapiens OX=9606 GN=KRI1 PE=1 SV=3	2	1	1	703	82.5
Q9NZ01	Very-long-chain enoyl-CoA reductase OS=Homo sapiens OX=9606 GN=TECR PE=1 SV=1	3	1	1	308	36
Q96KP4	Cytosolic non-specific dipeptidase OS=Homo sapiens OX=9606 GN=CNDP2 PE=1 SV=2	2	1	1	475	52.8
P35030	Trypsin-3 OS=Homo sapiens OX=9606 GN=PRSS3 PE=1 SV=2	4	4	1	304	32.5
P43246	DNA mismatch repair protein Msh2 OS=Homo sapiens OX=9606 GN=MSH2 PE=1 SV=1	2	2	1	934	104.7
Q96HY6	DDRGK domain-containing protein 1 OS=Homo sapiens OX=9606 GN=DDRGK1 PE=1 SV=2	4	1	1	314	35.6
P51571	Translocon-associated protein subunit delta OS=Homo sapiens OX=9606 GN=SSR4 PE=1 SV=1	6	1	1	173	19
O75828	Carbonyl reductase [NADPH] 3 OS=Homo sapiens OX=9606 GN=CBR3 PE=1 SV=3	5	1	1	277	30.8
Q9UBQ7	Glyoxylate reductase/hydroxypyruvate reductase OS=Homo sapiens OX=9606 GN=GRHPR PE=1 SV=1	6	1	1	328	35.6
Q9H4G0	Band 4.1-like protein 1 OS=Homo sapiens OX=9606 GN=EPB41L1 PE=1 SV=2	2	1	1	881	98.4
P49721	Proteasome subunit beta type-2 OS=Homo sapiens OX=9606 GN=PSMB2 PE=1 SV=1	5	1	1	201	22.8
Q8WWI5	Choline transporter-like protein 1 OS=Homo sapiens OX=9606 GN=SLC44A1 PE=1 SV=1	2	1	1	657	73.3
Q15223	Nectin-1 OS=Homo sapiens OX=9606 GN=NECTIN1 PE=1 SV=3	3	1	1	517	57.1
Q9UJV9	Probable ATP-dependent RNA helicase DDX41 OS=Homo sapiens OX=9606 GN=DDX41 PE=1 SV=2	3	1	1	622	69.8
Q9Y3B9	RRP15-like protein OS=Homo sapiens OX=9606 GN=RRP15 PE=1 SV=2	4	1	1	282	31.5
O95347	Structural maintenance of chromosomes protein 2 OS=Homo sapiens OX=9606 GN=SMC2 PE=1 SV=2	3	2	2	1197	135.6
Q9BZI7	Regulator of nonsense transcripts 3B OS=Homo sapiens OX=9606 GN=UPF3B PE=1 SV=1	2	1	1	483	57.7
Q9H6W3	Ribosomal oxygenase 1 OS=Homo sapiens OX=9606 GN=RIOX1 PE=1 SV=2	2	1	1	641	71
Q6DD88	Atlastin-3 OS=Homo sapiens OX=9606 GN=ATL3 PE=1 SV=1	4	1	1	541	60.5
Q9Y2R4	Probable ATP-dependent RNA helicase DDX52 OS=Homo sapiens OX=9606 GN=DDX52 PE=1 SV=4	2	1	1	599	67.4
O75794	Cell division cycle protein 123 homolog OS=Homo sapiens OX=9606 GN=CDC123 PE=1 SV=1	3	1	1	336	39.1
Q15370	Elongin-B OS=Homo sapiens OX=9606 GN=ELOB PE=1 SV=1	21	1	1	118	13.1
O75915	PRA1 family protein 3 OS=Homo sapiens OX=9606 GN=ARL6IP5 PE=1 SV=1	10	1	1	188	21.6
P11233	Ras-related protein Ral-A OS=Homo sapiens OX=9606 GN=RALA PE=1 SV=1	7	1	1	206	23.6
P46934	E3 ubiquitin-protein ligase NEDD4 OS=Homo sapiens OX=9606 GN=NEDD4 PE=1 SV=4	2	2	2	1319	149
Q15427	Splicing factor 3B subunit 4 OS=Homo sapiens OX=9606 GN=SF3B4 PE=1 SV=1	6	1	1	424	44.4
P31944	Caspase-14 OS=Homo sapiens OX=9606 GN=CASP14 PE=1 SV=2	5	3	1	242	27.7
Q8NI27	THO complex subunit 2 OS=Homo sapiens OX=9606 GN=THOC2 PE=1 SV=2	1	1	1	1593	182.7
O75152	Zinc finger CCCH domain-containing protein 11A OS=Homo sapiens OX=9606 GN=ZC3H11A PE=1 SV=3	1	1	1	810	89.1
Q7L0Y3	tRNA methyltransferase 10 homolog C OS=Homo sapiens OX=9606 GN=TRMT10C PE=1 SV=2	7	2	2	403	47.3
O75223	Gamma-glutamylcyclotransferase OS=Homo sapiens OX=9606 GN=GGCT PE=1 SV=1	13	5	2	188	21
Q9P2E3	NFX1-type zinc finger-containing protein 1 OS=Homo sapiens OX=9606 GN=ZNFX1 PE=1 SV=2	1	1	1	1918	220.1
Q96JM3	Chromosome alignment-maintaining phosphoprotein 1 OS=Homo sapiens OX=9606 GN=CHAMP1 PE=1 SV=2	1	1	1	812	89
P14174	Macrophage migration inhibitory factor OS=Homo sapiens OX=9606 GN=MIF PE=1 SV=4	8	1	1	115	12.5
Q04323	UBX domain-containing protein 1 OS=Homo sapiens OX=9606 GN=UBXN1 PE=1 SV=2	4	1	1	297	33.3
P82914	28S ribosomal protein S15, mitochondrial OS=Homo sapiens OX=9606 GN=MRPS15 PE=1 SV=1	7	2	2	257	29.8
P05114	Non-histone chromosomal protein HMG-14 OS=Homo sapiens OX=9606 GN=HMGN1 PE=1 SV=3	13	1	1	100	10.7
Q8WVB6	Chromosome transmission fidelity protein 18 homolog OS=Homo sapiens OX=9606 GN=CHTF18 PE=1 SV=1	1	1	1	975	107.3
Q9BWU0	Kanadaptin OS=Homo sapiens OX=9606 GN=SLC4A1AP PE=1 SV=1	1	1	1	796	88.8
P48634	Protein PRRC2A OS=Homo sapiens OX=9606 GN=PRRC2A PE=1 SV=3	1	1	1	2157	228.7
Q9H0N0	Ras-related protein Rab-6C OS=Homo sapiens OX=9606 GN=RAB6C PE=1 SV=2	9	1	1	254	28.3
Q9BY44	Eukaryotic translation initiation factor 2A OS=Homo sapiens OX=9606 GN=EIF2A PE=1 SV=3	2	1	1	585	64.9
Q14847	LIM and SH3 domain protein 1 OS=Homo sapiens OX=9606 GN=LASP1 PE=1 SV=2	5	1	1	261	29.7
Q7Z3C6	Autophagy-related protein 9A OS=Homo sapiens OX=9606 GN=ATG9A PE=1 SV=3	1	1	1	839	94.4
Q9GZT3	SRA stem-loop-interacting RNA-binding protein, mitochondrial OS=Homo sapiens OX=9606 GN=SLIRP PE=1 SV=1	9	1	1	109	12.3
P23490	Loricrin OS=Homo sapiens OX=9606 GN=LORICRIN PE=1 SV=2	7	3	2	312	25.7
Q9BQE5	Apolipoprotein L2 OS=Homo sapiens OX=9606 GN=APOL2 PE=1 SV=2	3	1	1	337	37.1
Q96QC0	Serine/threonine-protein phosphatase 1 regulatory subunit 10 OS=Homo sapiens OX=9606 GN=PPP1R10 PE=1 SV=1	1	1	1	940	99
Q15291	Retinoblastoma-binding protein 5 OS=Homo sapiens OX=9606 GN=RBBP5 PE=1 SV=2	2	1	1	538	59.1
P18031	Tyrosine-protein phosphatase non-receptor type 1 OS=Homo sapiens OX=9606 GN=PTPN1 PE=1 SV=1	3	1	1	435	49.9
P22223	Cadherin-3 OS=Homo sapiens OX=9606 GN=CDH3 PE=1 SV=2	1	1	1	829	91.4
Q14244	Ensconsin OS=Homo sapiens OX=9606 GN=MAP7 PE=1 SV=1	2	2	2	749	84
P06858	Lipoprotein lipase OS=Homo sapiens OX=9606 GN=LPL PE=1 SV=1	3	1	1	475	53.1
Q9ULR0	Pre-mRNA-splicing factor ISY1 homolog OS=Homo sapiens OX=9606 GN=ISY1 PE=1 SV=3	7	1	1	285	33
Q13867	Bleomycin hydrolase OS=Homo sapiens OX=9606 GN=BLMH PE=1 SV=1	5	3	2	455	52.5
Q92530	Proteasome inhibitor PI31 subunit OS=Homo sapiens OX=9606 GN=PSMF1 PE=1 SV=2	6	1	1	271	29.8
P12694	2-oxoisovalerate dehydrogenase subunit alpha, mitochondrial OS=Homo sapiens OX=9606 GN=BCKDHA PE=1 SV=2	2	1	1	445	50.4
P40938	Replication factor C subunit 3 OS=Homo sapiens OX=9606 GN=RFC3 PE=1 SV=2	3	1	1	356	40.5
P62857	40S ribosomal protein S28 OS=Homo sapiens OX=9606 GN=RPS28 PE=1 SV=1	17	1	1	69	7.8
Q5T750	Skin-specific protein 32 OS=Homo sapiens OX=9606 GN=XP32 PE=1 SV=1	3	4	1	250	26.2
O43237	Cytoplasmic dynein 1 light intermediate chain 2 OS=Homo sapiens OX=9606 GN=DYNC1LI2 PE=1 SV=1	2	1	1	492	54.1
O60524	Ribosome quality control complex subunit NEMF OS=Homo sapiens OX=9606 GN=NEMF PE=1 SV=4	1	1	1	1076	122.9
Q8IW75	Serpin A12 OS=Homo sapiens OX=9606 GN=SERPINA12 PE=1 SV=1	4	2	2	414	47.1
P22532	Small proline-rich protein 2D OS=Homo sapiens OX=9606 GN=SPRR2D PE=2 SV=2	13	2	1	72	7.9
Q9Y2K7	Lysine-specific demethylase 2A OS=Homo sapiens OX=9606 GN=KDM2A PE=1 SV=3	1	1	1	1162	132.7
Q96AZ6	Interferon-stimulated gene 20 kDa protein OS=Homo sapiens OX=9606 GN=ISG20 PE=1 SV=2	4	1	1	181	20.4
P62195	26S proteasome regulatory subunit 8 OS=Homo sapiens OX=9606 GN=PSMC5 PE=1 SV=1	3	1	1	406	45.6
P54709	Sodium/potassium-transporting ATPase subunit beta-3 OS=Homo sapiens OX=9606 GN=ATP1B3 PE=1 SV=1	4	1	1	279	31.5
Q2NL82	Pre-rRNA-processing protein TSR1 homolog OS=Homo sapiens OX=9606 GN=TSR1 PE=1 SV=1	1	1	1	804	91.8
Q969L2	Protein MAL2 OS=Homo sapiens OX=9606 GN=MAL2 PE=1 SV=1	6	1	1	176	19.1
Q8IWT6	Volume-regulated anion channel subunit LRRC8A OS=Homo sapiens OX=9606 GN=LRRC8A PE=1 SV=1	2	1	1	810	94.1
Q9H4A4	Aminopeptidase B OS=Homo sapiens OX=9606 GN=RNPEP PE=1 SV=2	2	1	1	650	72.5
Q49A26	Cytokine-like nuclear factor N-PAC OS=Homo sapiens OX=9606 GN=GLYR1 PE=1 SV=4	1	1	1	553	60.5
O76003	Glutaredoxin-3 OS=Homo sapiens OX=9606 GN=GLRX3 PE=1 SV=2	3	1	1	335	37.4
Q16563	Synaptophysin-like protein 1 OS=Homo sapiens OX=9606 GN=SYPL1 PE=1 SV=1	4	1	1	259	28.5
P13726	Tissue factor OS=Homo sapiens OX=9606 GN=F3 PE=1 SV=1	3	1	1	295	33
P52756	RNA-binding protein 5 OS=Homo sapiens OX=9606 GN=RBM5 PE=1 SV=2	1	1	1	815	92.1
P0DOY2	Immunoglobulin lambda constant 2 OS=Homo sapiens OX=9606 GN=IGLC2 PE=1 SV=1	9	1	1	106	11.3
O94880	PHD finger protein 14 OS=Homo sapiens OX=9606 GN=PHF14 PE=1 SV=3	1	1	1	948	106.9
O76031	ATP-dependent Clp protease ATP-binding subunit clpX-like, mitochondrial OS=Homo sapiens OX=9606 GN=CLPX PE=1 SV=2	2	3	1	633	69.2
P13473	Lysosome-associated membrane glycoprotein 2 OS=Homo sapiens OX=9606 GN=LAMP2 PE=1 SV=2	2	1	1	410	44.9
P20073	Annexin A7 OS=Homo sapiens OX=9606 GN=ANXA7 PE=1 SV=3	3	1	1	488	52.7
Q15650	Activating signal cointegrator 1 OS=Homo sapiens OX=9606 GN=TRIP4 PE=1 SV=4	3	1	1	581	66.1
P43307	Translocon-associated protein subunit alpha OS=Homo sapiens OX=9606 GN=SSR1 PE=1 SV=3	3	1	1	286	32.2
P62306	Small nuclear ribonucleoprotein F OS=Homo sapiens OX=9606 GN=SNRPF PE=1 SV=1	9	1	1	86	9.7
Q9BRJ7	Tudor-interacting repair regulator protein OS=Homo sapiens OX=9606 GN=NUDT16L1 PE=1 SV=1	5	1	1	211	23.3
Q9Y4C8	Probable RNA-binding protein 19 OS=Homo sapiens OX=9606 GN=RBM19 PE=1 SV=3	1	1	1	960	107.3
P30043	Flavin reductase (NADPH) OS=Homo sapiens OX=9606 GN=BLVRB PE=1 SV=3	5	1	1	206	22.1
Q92882	Osteoclast-stimulating factor 1 OS=Homo sapiens OX=9606 GN=OSTF1 PE=1 SV=2	6	1	1	214	23.8
Q15428	Splicing factor 3A subunit 2 OS=Homo sapiens OX=9606 GN=SF3A2 PE=1 SV=2	2	1	1	464	49.2
P05413	Fatty acid-binding protein, heart OS=Homo sapiens OX=9606 GN=FABP3 PE=1 SV=4	17	5	2	133	14.8
Q9HCE1	Helicase MOV-10 OS=Homo sapiens OX=9606 GN=MOV10 PE=1 SV=2	1	1	1	1003	113.6
Q8NBJ5	Procollagen galactosyltransferase 1 OS=Homo sapiens OX=9606 GN=COLGALT1 PE=1 SV=1	1	1	1	622	71.6
Q9BRA2	Thioredoxin domain-containing protein 17 OS=Homo sapiens OX=9606 GN=TXNDC17 PE=1 SV=1	8	1	1	123	13.9
Q9UBE0	SUMO-activating enzyme subunit 1 OS=Homo sapiens OX=9606 GN=SAE1 PE=1 SV=1	2	1	1	346	38.4
P13807	Glycogen [starch] synthase, muscle OS=Homo sapiens OX=9606 GN=GYS1 PE=1 SV=2	1	1	1	737	83.7
Q96TA1	Protein Niban 2 OS=Homo sapiens OX=9606 GN=NIBAN2 PE=1 SV=3	1	1	1	746	84.1
Q92572	AP-3 complex subunit sigma-1 OS=Homo sapiens OX=9606 GN=AP3S1 PE=1 SV=1	6	1	1	193	21.7
P36952	Serpin B5 OS=Homo sapiens OX=9606 GN=SERPINB5 PE=1 SV=2	2	1	1	375	42.1
Q14116	Interleukin-18 OS=Homo sapiens OX=9606 GN=IL18 PE=1 SV=1	4	1	1	193	22.3
Q13685	Angio-associated migratory cell protein OS=Homo sapiens OX=9606 GN=AAMP PE=1 SV=2	4	1	1	434	46.7
Q9P1F3	Costars family protein ABRACL OS=Homo sapiens OX=9606 GN=ABRACL PE=1 SV=1	20	1	1	81	9.1
P31151	Protein S100-A7 OS=Homo sapiens OX=9606 GN=S100A7 PE=1 SV=4	11	2	1	101	11.5
P25205	DNA replication licensing factor MCM3 OS=Homo sapiens OX=9606 GN=MCM3 PE=1 SV=3	1	1	1	808	90.9
Q9Y490	Talin-1 OS=Homo sapiens OX=9606 GN=TLN1 PE=1 SV=3	1	1	1	2541	269.6
Q8NE71	ATP-binding cassette sub-family F member 1 OS=Homo sapiens OX=9606 GN=ABCF1 PE=1 SV=2	1	1	1	845	95.9
Q01970	1-phosphatidylinositol 4,5-bisphosphate phosphodiesterase beta-3 OS=Homo sapiens OX=9606 GN=PLCB3 PE=1 SV=2	1	1	1	1234	138.7
Q0VDF9	Heat shock 70 kDa protein 14 OS=Homo sapiens OX=9606 GN=HSPA14 PE=1 SV=1	2	1	1	509	54.8
Q8NEL9	Phospholipase DDHD1 OS=Homo sapiens OX=9606 GN=DDHD1 PE=1 SV=2	2	1	1	900	100.4
P69905	Hemoglobin subunit alpha OS=Homo sapiens OX=9606 GN=HBA2 PE=1 SV=2	11	1	1	142	15.2
Q7Z3K3	Pogo transposable element with ZNF domain OS=Homo sapiens OX=9606 GN=POGZ PE=1 SV=2	1	1	1	1410	155.2
P30085	UMP-CMP kinase OS=Homo sapiens OX=9606 GN=CMPK1 PE=1 SV=3	4	1	1	196	22.2
Q8TCB0	Interferon-induced protein 44 OS=Homo sapiens OX=9606 GN=IFI44 PE=1 SV=2	2	1	1	444	50.5
Q6T423	Solute carrier family 22 member 25 OS=Homo sapiens OX=9606 GN=SLC22A25 PE=2 SV=2	1	1	1	547	61
O43414	ERI1 exoribonuclease 3 OS=Homo sapiens OX=9606 GN=ERI3 PE=1 SV=2	3	1	1	337	37.2
P05089	Arginase-1 OS=Homo sapiens OX=9606 GN=ARG1 PE=1 SV=2	3	4	1	322	34.7
P12429	Annexin A3 OS=Homo sapiens OX=9606 GN=ANXA3 PE=1 SV=3	2	1	1	323	36.4
P33176	Kinesin-1 heavy chain OS=Homo sapiens OX=9606 GN=KIF5B PE=1 SV=1	1	1	1	963	109.6
D6RBQ6	Ubiquitin carboxyl-terminal hydrolase 17-like protein 17 OS=Homo sapiens OX=9606 GN=USP17L17 PE=3 SV=1	2	2	1	530	59.6
Q92859	Neogenin OS=Homo sapiens OX=9606 GN=NEO1 PE=1 SV=2	2	1	1	1461	159.9
Q8N8V2	Guanylate-binding protein 7 OS=Homo sapiens OX=9606 GN=GBP7 PE=1 SV=2	3	2	1	638	72.5
O00506	Serine/threonine-protein kinase 25 OS=Homo sapiens OX=9606 GN=STK25 PE=1 SV=1	2	1	1	426	48.1
Q14166	Tubulin--tyrosine ligase-like protein 12 OS=Homo sapiens OX=9606 GN=TTLL12 PE=1 SV=2	2	1	1	644	74.4
Q502W6	von Willebrand factor A domain-containing protein 3B OS=Homo sapiens OX=9606 GN=VWA3B PE=1 SV=3	1	1	1	1294	145.7
Q96ST3	Paired amphipathic helix protein Sin3a OS=Homo sapiens OX=9606 GN=SIN3A PE=1 SV=2	1	1	1	1273	145.1
P01009	Alpha-1-antitrypsin OS=Homo sapiens OX=9606 GN=SERPINA1 PE=1 SV=3	2	1	1	418	46.7
Q8N6M5	Probable inactive allantoicase OS=Homo sapiens OX=9606 GN=ALLC PE=2 SV=4	2	1	1	391	43.5
O75340	Programmed cell death protein 6 OS=Homo sapiens OX=9606 GN=PDCD6 PE=1 SV=1	6	1	1	191	21.9
P60520	Gamma-aminobutyric acid receptor-associated protein-like 2 OS=Homo sapiens OX=9606 GN=GABARAPL2 PE=1 SV=1	7	2	1	117	13.7
P02100	Hemoglobin subunit epsilon OS=Homo sapiens OX=9606 GN=HBE1 PE=1 SV=2	7	2	1	147	16.2
P27701	CD82 antigen OS=Homo sapiens OX=9606 GN=CD82 PE=1 SV=1	5	1	1	267	29.6
Q96FV9	THO complex subunit 1 OS=Homo sapiens OX=9606 GN=THOC1 PE=1 SV=1	1	1	1	657	75.6
Q15024	Exosome complex component RRP42 OS=Homo sapiens OX=9606 GN=EXOSC7 PE=1 SV=3	2	1	1	291	31.8
P20839	Inosine-5'-monophosphate dehydrogenase 1 OS=Homo sapiens OX=9606 GN=IMPDH1 PE=1 SV=2	2	1	1	514	55.4
P19823	Inter-alpha-trypsin inhibitor heavy chain H2 OS=Homo sapiens OX=9606 GN=ITIH2 PE=1 SV=2	1	1	1	946	106.4
Q99436	Proteasome subunit beta type-7 OS=Homo sapiens OX=9606 GN=PSMB7 PE=1 SV=1	3	1	1	277	29.9
P61296	Heart- and neural crest derivatives-expressed protein 2 OS=Homo sapiens OX=9606 GN=HAND2 PE=1 SV=1	4	1	1	217	23.7
P49023	Paxillin OS=Homo sapiens OX=9606 GN=PXN PE=1 SV=3	1	1	1	591	64.5
Q6V1P9	Protocadherin-23 OS=Homo sapiens OX=9606 GN=DCHS2 PE=2 SV=2	0	1	1	3371	370
Q6GPH4	XIAP-associated factor 1 OS=Homo sapiens OX=9606 GN=XAF1 PE=1 SV=1	5	1	1	301	34.6
P53680	AP-2 complex subunit sigma OS=Homo sapiens OX=9606 GN=AP2S1 PE=1 SV=2	5	1	1	142	17
Q14011	Cold-inducible RNA-binding protein OS=Homo sapiens OX=9606 GN=CIRBP PE=1 SV=1	12	1	1	172	18.6
Q8WVJ2	NudC domain-containing protein 2 OS=Homo sapiens OX=9606 GN=NUDCD2 PE=1 SV=1	13	5	1	157	17.7
A5PLL7	Plasmanylethanolamine desaturase OS=Homo sapiens OX=9606 GN=PEDS1 PE=1 SV=3	6	1	1	270	31.1
Q99714	3-hydroxyacyl-CoA dehydrogenase type-2 OS=Homo sapiens OX=9606 GN=HSD17B10 PE=1 SV=3	10	1	1	261	26.9
Q13045	Protein flightless-1 homolog OS=Homo sapiens OX=9606 GN=FLII PE=1 SV=2	1	1	1	1269	144.7
P35611	Alpha-adducin OS=Homo sapiens OX=9606 GN=ADD1 PE=1 SV=2	1	1	1	737	80.9
Q7L2J0	7SK snRNA methylphosphate capping enzyme OS=Homo sapiens OX=9606 GN=MEPCE PE=1 SV=1	1	1	1	689	74.3
Q9UGM3	Deleted in malignant brain tumors 1 protein OS=Homo sapiens OX=9606 GN=DMBT1 PE=1 SV=2	7	1	1	2413	260.6
Q9HBH5	Retinol dehydrogenase 14 OS=Homo sapiens OX=9606 GN=RDH14 PE=1 SV=1	4	1	1	336	36.8
Q9NZT1	Calmodulin-like protein 5 OS=Homo sapiens OX=9606 GN=CALML5 PE=1 SV=2	16	1	1	146	15.9
P04040	Catalase OS=Homo sapiens OX=9606 GN=CAT PE=1 SV=3	2	2	1	527	59.7
P23588	Eukaryotic translation initiation factor 4B OS=Homo sapiens OX=9606 GN=EIF4B PE=1 SV=2	1	1	1	611	69.1
Q9BQQ3	Golgi reassembly-stacking protein 1 OS=Homo sapiens OX=9606 GN=GORASP1 PE=1 SV=3	2	1	1	440	46.5
P35573	Glycogen debranching enzyme OS=Homo sapiens OX=9606 GN=AGL PE=1 SV=3	1	1	1	1532	174.7
Q6NUQ4	Transmembrane protein 214 OS=Homo sapiens OX=9606 GN=TMEM214 PE=1 SV=2	2	1	1	689	77.1
P15170	Eukaryotic peptide chain release factor GTP-binding subunit ERF3A OS=Homo sapiens OX=9606 GN=GSPT1 PE=1 SV=1	2	1	1	499	55.7
Q15257	Serine/threonine-protein phosphatase 2A activator OS=Homo sapiens OX=9606 GN=PTPA PE=1 SV=3	2	1	1	358	40.6
P22528	Cornifin-B OS=Homo sapiens OX=9606 GN=SPRR1B PE=1 SV=2	9	2	1	89	9.9
Q8N743	Killer cell immunoglobulin-like receptor 3DL3 OS=Homo sapiens OX=9606 GN=KIR3DL3 PE=1 SV=2	4	1	1	410	44.9
O43396	Thioredoxin-like protein 1 OS=Homo sapiens OX=9606 GN=TXNL1 PE=1 SV=3	2	1	1	289	32.2
Q9ULD0	2-oxoglutarate dehydrogenase-like, mitochondrial OS=Homo sapiens OX=9606 GN=OGDHL PE=1 SV=3	1	2	1	1010	114.4
P0DPP9	Embryonic testis differentiation protein homolog B OS=Homo sapiens OX=9606 GN=ETDB PE=4 SV=1	15	1	1	59	7
Q16740	ATP-dependent Clp protease proteolytic subunit, mitochondrial OS=Homo sapiens OX=9606 GN=CLPP PE=1 SV=1	3	3	1	277	30.2
P40925	Malate dehydrogenase, cytoplasmic OS=Homo sapiens OX=9606 GN=MDH1 PE=1 SV=4	6	1	1	334	36.4
Q9UMX0	Ubiquilin-1 OS=Homo sapiens OX=9606 GN=UBQLN1 PE=1 SV=2	3	1	1	589	62.5
P30086	Phosphatidylethanolamine-binding protein 1 OS=Homo sapiens OX=9606 GN=PEBP1 PE=1 SV=3	8	1	1	187	21
P11277	Spectrin beta chain, erythrocytic OS=Homo sapiens OX=9606 GN=SPTB PE=1 SV=5	0	1	1	2137	246.3
A0AV96	RNA-binding protein 47 OS=Homo sapiens OX=9606 GN=RBM47 PE=1 SV=2	2	1	1	593	64.1
Q04941	Proteolipid protein 2 OS=Homo sapiens OX=9606 GN=PLP2 PE=1 SV=1	9	1	1	152	16.7
P06401	Progesterone receptor OS=Homo sapiens OX=9606 GN=PGR PE=1 SV=4	1	1	1	933	98.9
P26006	Integrin alpha-3 OS=Homo sapiens OX=9606 GN=ITGA3 PE=1 SV=5	1	1	1	1051	116.5
Q99550	M-phase phosphoprotein 9 OS=Homo sapiens OX=9606 GN=MPHOSPH9 PE=1 SV=5	1	1	1	1031	116.1
Q9H9C1	Spermatogenesis-defective protein 39 homolog OS=Homo sapiens OX=9606 GN=VIPAS39 PE=1 SV=1	1	1	1	493	57
Q00796	Sorbitol dehydrogenase OS=Homo sapiens OX=9606 GN=SORD PE=1 SV=4	2	1	1	357	38.3
Q9C0F0	Putative Polycomb group protein ASXL3 OS=Homo sapiens OX=9606 GN=ASXL3 PE=2 SV=3	0	1	1	2248	241.8
Q969J5	Interleukin-22 receptor subunit alpha-2 OS=Homo sapiens OX=9606 GN=IL22RA2 PE=1 SV=1	4	2	1	263	30.5
Q02750	Dual specificity mitogen-activated protein kinase kinase 1 OS=Homo sapiens OX=9606 GN=MAP2K1 PE=1 SV=2	2	1	1	393	43.4
Q8WUQ7	Cactin OS=Homo sapiens OX=9606 GN=CACTIN PE=1 SV=3	3	1	1	758	88.6
Q53TQ3	INO80 complex subunit D OS=Homo sapiens OX=9606 GN=INO80D PE=1 SV=3	2	1	1	1027	113.1
Q9H7C4	Syncoilin OS=Homo sapiens OX=9606 GN=SYNC PE=1 SV=3	2	3	1	482	55.3
Q96QA5	Gasdermin-A OS=Homo sapiens OX=9606 GN=GSDMA PE=1 SV=4	3	1	1	445	49.3
Q15772	Striated muscle preferentially expressed protein kinase OS=Homo sapiens OX=9606 GN=SPEG PE=1 SV=4	1	1	1	3267	354.1
Q9Y6M4	Casein kinase I isoform gamma-3 OS=Homo sapiens OX=9606 GN=CSNK1G3 PE=1 SV=2	2	1	1	447	51.4
O95460	Matrilin-4 OS=Homo sapiens OX=9606 GN=MATN4 PE=1 SV=3	1	1	1	622	68.4
O95803	Bifunctional heparan sulfate N-deacetylase/N-sulfotransferase 3 OS=Homo sapiens OX=9606 GN=NDST3 PE=1 SV=1	2	1	1	873	100.8
P28070	Proteasome subunit beta type-4 OS=Homo sapiens OX=9606 GN=PSMB4 PE=1 SV=4	3	1	1	264	29.2
P61769	Beta-2-microglobulin OS=Homo sapiens OX=9606 GN=B2M PE=1 SV=1	8	1	1	119	13.7
P14317	Hematopoietic lineage cell-specific protein OS=Homo sapiens OX=9606 GN=HCLS1 PE=1 SV=3	2	1	1	486	54
P01040	Cystatin-A OS=Homo sapiens OX=9606 GN=CSTA PE=1 SV=1	8	1	1	98	11
Q5T7W7	Thiosulfate sulfurtransferase/rhodanese-like domain-containing protein 2 OS=Homo sapiens OX=9606 GN=TSTD2 PE=1 SV=1	3	1	1	516	58.2
Q9UI32	Glutaminase liver isoform, mitochondrial OS=Homo sapiens OX=9606 GN=GLS2 PE=1 SV=2	2	1	1	602	66.3
P30876	DNA-directed RNA polymerase II subunit RPB2 OS=Homo sapiens OX=9606 GN=POLR2B PE=1 SV=1	1	1	1	1174	133.8
Q9NYC9	Dynein axonemal heavy chain 9 OS=Homo sapiens OX=9606 GN=DNAH9 PE=1 SV=3	0	2	1	4486	511.6
O95069	Potassium channel subfamily K member 2 OS=Homo sapiens OX=9606 GN=KCNK2 PE=1 SV=2	2	1	1	426	47.1
P18074	General transcription and DNA repair factor IIH helicase subunit XPD OS=Homo sapiens OX=9606 GN=ERCC2 PE=1 SV=1	1	1	1	760	86.9
Q16206	Ecto-NOX disulfide-thiol exchanger 2 OS=Homo sapiens OX=9606 GN=ENOX2 PE=1 SV=2	2	1	1	610	70
Q96BK5	PIN2/TERF1-interacting telomerase inhibitor 1 OS=Homo sapiens OX=9606 GN=PINX1 PE=1 SV=2	5	1	1	328	37
Q96B70	Leukocyte receptor cluster member 9 OS=Homo sapiens OX=9606 GN=LENG9 PE=2 SV=2	3	1	1	501	53.1
P47869	Gamma-aminobutyric acid receptor subunit alpha-2 OS=Homo sapiens OX=9606 GN=GABRA2 PE=1 SV=2	2	1	1	451	51.3
Q9BY07	Electrogenic sodium bicarbonate cotransporter 4 OS=Homo sapiens OX=9606 GN=SLC4A5 PE=2 SV=2	1	3	1	1137	126.2
Q9NZH7	Interleukin-36 beta OS=Homo sapiens OX=9606 GN=IL36B PE=1 SV=1	6	1	1	164	18.5
Q96A19	Coiled-coil domain-containing protein 102A OS=Homo sapiens OX=9606 GN=CCDC102A PE=1 SV=2	2	1	1	550	62.6
Q92952	Small conductance calcium-activated potassium channel protein 1 OS=Homo sapiens OX=9606 GN=KCNN1 PE=1 SV=2	1	1	1	543	59.9
Q8N7M0	Dynein light chain Tctex-type 5 OS=Homo sapiens OX=9606 GN=DYNLT5 PE=1 SV=2	4	1	1	179	20.7
P46459	Vesicle-fusing ATPase OS=Homo sapiens OX=9606 GN=NSF PE=1 SV=3	1	1	1	744	82.5
Q6P4I2	WD repeat-containing protein 73 OS=Homo sapiens OX=9606 GN=WDR73 PE=1 SV=1	8	1	1	378	41.7
Q8IUN9	C-type lectin domain family 10 member A OS=Homo sapiens OX=9606 GN=CLEC10A PE=1 SV=1	2	1	1	316	35.4
O15085	Rho guanine nucleotide exchange factor 11 OS=Homo sapiens OX=9606 GN=ARHGEF11 PE=1 SV=1	1	2	1	1522	167.6
Q8IZF6	Adhesion G-protein coupled receptor G4 OS=Homo sapiens OX=9606 GN=ADGRG4 PE=2 SV=2	0	1	1	3080	333.2
Q14667	Protein KIAA0100 OS=Homo sapiens OX=9606 GN=KIAA0100 PE=1 SV=3	0	1	1	2235	253.5
Q9NUU6	Inactive ubiquitin thioesterase OTULINL OS=Homo sapiens OX=9606 GN=OTULINL PE=1 SV=1	2	1	1	356	42.2
Q495T6	Membrane metallo-endopeptidase-like 1 OS=Homo sapiens OX=9606 GN=MMEL1 PE=2 SV=2	1	2	1	779	89.3
Q9C037	E3 ubiquitin-protein ligase TRIM4 OS=Homo sapiens OX=9606 GN=TRIM4 PE=1 SV=2	2	1	1	500	57.4
Q9Y620	DNA repair and recombination protein RAD54B OS=Homo sapiens OX=9606 GN=RAD54B PE=1 SV=1	1	2	1	910	102.9
Q9Y252	E3 ubiquitin-protein ligase RNF6 OS=Homo sapiens OX=9606 GN=RNF6 PE=1 SV=1	1	1	1	685	78
Q8TEQ6	Gem-associated protein 5 OS=Homo sapiens OX=9606 GN=GEMIN5 PE=1 SV=3	1	1	1	1508	168.5
O15031	Plexin-B2 OS=Homo sapiens OX=9606 GN=PLXNB2 PE=1 SV=3	0	1	1	1838	205
Q9BQS8	FYVE and coiled-coil domain-containing protein 1 OS=Homo sapiens OX=9606 GN=FYCO1 PE=1 SV=3	1	1	1	1478	166.9
Q8IX29	F-box only protein 16 OS=Homo sapiens OX=9606 GN=FBXO16 PE=1 SV=1	3	1	1	292	34.6
Q9BVK6	Transmembrane emp24 domain-containing protein 9 OS=Homo sapiens OX=9606 GN=TMED9 PE=1 SV=2	9	2	1	235	27.3
Q99439	Calponin-2 OS=Homo sapiens OX=9606 GN=CNN2 PE=1 SV=4	3	1	1	309	33.7
Q92696	Geranylgeranyl transferase type-2 subunit alpha OS=Homo sapiens OX=9606 GN=RABGGTA PE=1 SV=2	1	1	1	567	65
Q92570	Nuclear receptor subfamily 4 group A member 3 OS=Homo sapiens OX=9606 GN=NR4A3 PE=1 SV=3	1	1	1	626	68.2
Q92538	Golgi-specific brefeldin A-resistance guanine nucleotide exchange factor 1 OS=Homo sapiens OX=9606 GN=GBF1 PE=1 SV=2	0	1	1	1859	206.3
Q9UNP9	Peptidyl-prolyl cis-trans isomerase E OS=Homo sapiens OX=9606 GN=PPIE PE=1 SV=1	2	1	1	301	33.4
P20618	Proteasome subunit beta type-1 OS=Homo sapiens OX=9606 GN=PSMB1 PE=1 SV=2	2	1	1	241	26.5
Q8WXE9	Stonin-2 OS=Homo sapiens OX=9606 GN=STON2 PE=1 SV=1	1	1	1	905	101.1

## Sheet: Table S5
Standard uptake of KPC mice PDAC tissues
exosomes ctrl	SUV	tumor volume
C1	0.27	1.27
C2	0.19	2.82
C3	0.23	2.51
C4	0.18	2.4
exosomes has_circ_0058495	SUV	tumor volume
E1	0.89	11.6
E2	0.58	5.05
E3	0.51	5.83
E4	0.67	4.96

## Sheet: Table S6
IGF2BP2 RIP	IGF2BP2 KD downregulated mRNAs	Overlap
Ifi204	MT-RNR1
Ndufa2	ANKRD1
Fth1	PITX2
Hist1h4f	NPPB
Flna	DMP1
Lilrb4	SFTA1P
Ftl1	EMX1
Metrnl	FOXL2
Atp6v0c	LHX4
Apoe	AL161626.1
Sirpa	GCNT4
Actb	NXPH1
Csf1r	FAM35DP
Dusp4	ACTA1
Lrrc25	UNC5C
Adam8	LCP1	LCP1
Kcnn4	SP140
Ahnak	RP11-531H8.1
Plec	RP11-879F14.2
Spp1	RP11-229C3.2
C1qc	C3orf72
Rpl10a	AC002331.1
Mpeg1	AMER3
Vti1b	ACTG2
Lamp1	RP11-192H6.2
Abcg1	GLIPR1
Arhgdia	EPHA5
Slc25a3	MYL7
Csf2rb	BMP4
Dbnl	CTC-296K1.4
Fcer1g	RP11-344P13.6
Tcirg1	ADAMTS5
Tpst2	GABRA1
Aldoa	NODAL
Atp6v1b2	SLA
Cyth4	MFAP5
Prkcd	F13A1
Renbp	FOXO4
Surf4	POU3F2
Pfn1	HPR
Noc2l	RP11-480G7.2
Adgre1	LRRC17
Mfsd12	DACT1
Cyba	DACT2
Jun	IRF4
Plxna1	RP11-10A14.6
Laptm5	MSC
Gpr65	AMICA1
Dnmt3a	SEMA3C
Lrp1	ANGPT1
Stab1	TAGLN
Cd53	LRRC3DN
Fam20c	CAV1
Tnfaip8l2	OXTR
Arg1	RNF152
Ppp1r9b	SIM1
Hexa	WNT3
Plxnd1	MYH2
Grn	ARHGDIB	ARHGDIB
Furin	AFF3
Gnai2	GPR1
Piezo1	DAB2	DAB2
Ctsb	MMP10
Wdr91	SH3TC2
Eif4h	ADAM28
Tagln2	SLC1A1
Gnb2l1	RCSD1
Sh3bgrl3	TNMD
Anxa1	HIST1H2APS4
Akt1	ACSL1
Cd68	PTPRO
Zfp36l2	KIAA0226L
Vat1	HTR1A
Calm1	RP11-552E20.4
Arglu1	TMEM229A
Lgals3	SCN3B
Rsrp1	PCDH9
Golga4	PTCHD1
Hspe1	RP1-257I20.14
Wdfy2	RP11-315I14.2
Sat1	ACAT2
Tet3	LHX8
Ttyh3	MSRB3
Plin2	AC079949.1
Bcar3	MEX3B
Hip1	ADAM19
Unc93b1	C8orf47
Gpsm3	ANXA1	ANXA1
Mtss1	LMO3
Srrm2	HHIP
Lpl	RP4-564F22.5
Vim	RP3-405J10.3
Plekho2	TEK
Pld4	MIR3687
Dync1h1	PCDHA2
Bsg	LDLRAD4
Prrc2a	RP1-34B20.4
Plk2	AP001468.1
Mrc1	CER1
Rbm39	TUBB3
Tln1	PDE4B
Myo9b	FAM157A
Atp6v0a1	BRINP2
Dbi	HUNK
Eef1a1	SOGA3
Lasp1	PCDH7	PCDH7
Sqstm1	FAM84A
Ctsd	COL2A1
Nfkbia	CALB1
Capg	FAM26E
Dok3	PPP1R16B
Gns	FABP7
Snx29	LSS	LSS
Emp1	VSNL1
Slc3a2	MVD	MVD
B2m	RP11-404J23.1
Clic4	RASL12
Itpkb	RP1-102E24.6
Arap1	CDH2
Capza1	ABCA5
Hist1h1b	PROKR1
G6pdx	CCNE2
Pstpip1	NR4A2
Lpxn	STAC
Fam129b	ACTC1
Slc6a6	PRUNE2
Gas6	ADAMTS15
Gp49a	HEY1
Pip5k1c	GJB3
Sfpq	KB-1507C5.4
Cotl1	SLC7A14
Nckap1l	RIPPLY2
Dab2	CDHR1
Plekho1	MDFI
Anxa5	IGF2BP1
Il6st	ZFP57
Rrbp1	ITGB5	ITGB5
Pld3	FAM212A
Itm2b	RP11-91J19.3
Kctd12	ADPRHL1
2310036O22Rik	NR5A2
Coro7	AP000569.9
Chmp4b	CCNI2
Atp1a1	PCSK9
Safb2	FGF16
Canx	DUSP6
Atp13a2	KIAA1462
RP23-27H19.7	AF131215.4
Cblb	KCND3
Kmt2d	TMEM63A
Ndufv2	AC010536.1
Plau	PHLDB2
Csf2ra	GPR37
Wsb2	RP11-119K6.6
Srsf2	GUCY1A2
Arpc1b	AC005609.1
5031439G07Rik	NXPH2
Lcp1	LEFTY2
Psap	CAV2
Vwf	NBPF9
Wasf2	RP11-33O4.1
Hipk2	MITF	MITF
Man2b1	SOX3
Ago2	NAT2
Capzb	CDH5
BC005537	STOX2
Mcl1	GPRIN1
Scand1	MICE
Rbfa	RP11-341G5.2
Hist1h4c	LHFP
Actr2	METTL7A
Hspa5	ARHGEF17
Cltc	TNFSF4
Pkm	CTD-2328D6.1
Srebf2	PTCH1
Tmem106a	OXGR1
Sgpl1	CHST3
Cd74	SERTM1
Arhgap10	CBLN1
Hspa9	LRRC3B
Syap1	ARSJ
Atp6v1e1	CCDC177
Gm20489	IL6R
Tnfaip2	RASGRF2
Chmp2a	CTD-3064H18.1
Ywhag	RP1-200G19.1
Rab3gap2	AC007375.1
Pnrc1	SNORA46
Ube2q1	SOCS3
Cfp	LEFTY1
Rnf149	CYP51P1
Ap2a2	RASSF5
Rpn1	AP001437.1
Cndp2	RP11-554I8.2
Hsp90b1	GABRA3
Ctsz	AC015849.13
Trim35	TTN
Myof	ANKRD13B
Hk3	RP11-375N15.2
Itsn2	AC110771.1
Fus	VSTM2A
Adam10	RP11-509E16.1
Tnrc18	ST3GAL1	ST3GAL1
Cct2	FAM167A
Ralgds	FLNC
Anpep	OLFM1	OLFM1
Pdxk	42064
Slc15a3	CCDC177
Cd36	ENOX1
Itgb5	TTBK1
Adam9	RP11-876N24.5
Tnfrsf1b	ZFYVE28
Pik3ap1	ITGA9
Itgb2	RP11-354K4.2
Dusp1	MME
Ms4a7	TAS2R63P
Rtn4	TENC1
Fabp5	PROKR2
Uqcrfs1	RP11-801F7.1
Psmb6	RP11-757G1.6
Bcap31	OVCH2
Gm28062	SNORA67
Blvra	ACOT1
Ogt	CHRNA10
Hlx	RP11-1E1.2
Rnpep	MAPK8IP2
Nars	CYP51P2
Myh9	SNORD72
Edem1	ETS1
Tfrc	SYT4
Pdia6	ARHGAP31	ARHGAP31
Msn	COL12A1
Rgl2	MIR3648
Ncf4	SHROOM4
Elf4	HCN3
Pgd	PCDH17
Ttyh2	SUN2	SUN2
Adcy7	LINC00680
Atp2a2	AC016773.1
Phb2	GDA
Trim28	ADCY8
Cd300ld	FABP3
Timp2	TCF24
Lyz2	PKD1L1
Mfge8	CTD-2105E13.13
Lgals3bp	SYNM
Lmna	P2RY1	P2RY1
Wdr1	RP11-649E7.7
Macf1	RP11-166B2.3
mt-Co1	ACSS2
Cerk	LRFN5
Iqgap1	RP11-288G3.4
Zmiz1	SAMD3
Akr1a1	MC1R
Cmtm3	GRM3
Med15	TMEFF2
Arf6	ATP6V0E1P2
Gnb1	DLG2
Mesdc1	RP11-146F11.5
B4galt5	NETO1
Actn1	PCBP2P1
Lat2	HS6ST1P1
Actg1	ST8SIA2
Klhdc4	SPP1	SPP1
Man1a	FGF19
Safb	FBXO32
Rp9	HBEGF	HBEGF
Klc1	AC010970.2
Crlf2	RORB
Abhd12	RP11-713C5.1
Atf4	SLC30A10
P4hb	FSTL5
Cdt1	BCL2
Cebpb	RP11-38P22.2
Irf8	CTD-2587M2.1
Hist1h1e	LYSMD4
Creg1	CYP51A1
Tubb2a	RASA3	RASA3
Rab3il1	SIPA1L2
Slc37a2	DLC1
Cnpy3	CLVS2
Myo1c	ADAMTS8
Tango2	FAM89A
Ak2	FAM110C
Tkt	RP11-282O18.3
Atp5b	ARID5B	ARID5B
Osbpl8	ADAMTSL1
Zfp36	RASSF2
Shisa5	GLB1L3
Fasn	KIAA1161
Cd44	FGF13-AS1
Ccl3	EFR3B
Otulin	PDGFB	PDGFB
Evl	IDH1	IDH1
Uba52	ZNF101P2
Emilin2	HHLA1
Gripap1	RP11-81A1.3
Lgmn	CTC-478M6.1
Lamp2	ANXA2P3
Rab8b	ADCY10
Sel1l	OR52A1
Wdr81	ZDHHC22
Pabpc1	SNORD126
Papola	GREM1
Fnip2	RAB33A
H2-Eb1	INHBE
Snx12	SYT1
Vmp1	TBC1D9	TBC1D9
Npc1	MYL9
Ctsa	AF131215.8
Hist1h1c	NRK
Dennd1a	ABCB10P1
Jak1	FDPSP1
Rnh1	TMEM215
Tecpr1	CHRNA3
Ddx54	FDPSP5
Hsbp1	SATB2
Snx8	RNF165
Mafg	SERTAD4-AS1
Cic	PLD5
Myo5a	FDPS
Zfp710	IL17RD
Cdk18	KCNMB1
Mfsd1	ASXL3
Myo1f	NXPH3
Nup62	PDXP
Etv3	RGS5
Ap2s1	FLRT2	FLRT2
Lipa	CPLX2
Dnase1l1	ADAMTS1
Plxnb2	FGFBP1
Tyrobp	MBNL1-AS1
Gna13	LRP4
2610507B11Rik	RP11-296E7.1
Anxa4	CYR61
Tmbim6	REEP1
Rlim	NAV3
Acsl4	AP000783.1
Litaf	DNER
Med13l	AC144450.2
Tns3	DANCR
Asap1	JAKMIP2
Dpysl2	TMEM106C
Zc3h12a	MAMDC2
Cherp	RP11-354K4.1
Ankrd11	CALD1
Ppp6r1	PKIB
Snx5	FAM124B
Xdh	CTC-459I6.1
Atf3	CCDC141
Mmp12	CTA-989H11.1
Tbc1d16	CGN
Mtch1	NTNG1
Snx2	CSRP1
Slc43a2	AC144450.1
Def6	PIGHP1
Tpcn2	CTC-459F4.1
Gas7	ANO4
Ano6	SPR
Mink1	LIN7A
Hmox1	SLC17A6
Abca1	AFP
Secisbp2l	RP11-521I2.3
Tspan14	PDGFD
Fosb	SOCS1
Gmfb	MYRIP
Gnb2	NCK2
Ehd4	ACTR3P3
Ehbp1l1	AC117947.1
Clta	RP5-943J3.2
Mgat4b	NTS
Wnk1	PCSK5
Stt3b	BTBD17
Gdi1	FAM81A
Stx4a	SERPINB4
Kdm5c	RN7SL239P
Scamp2	SNORD101
Cebpa	SMAD7
Myo1g	MXD4	MXD4
Arhgap25	RGL1	RGL1
Arpc3	WFDC1
Sh3pxd2b	RP11-474G23.3
Ptprj	CNTN2
Ier5	VIL1
Tep1	NBPF12
Gm21974	RP1-197O17.2
Clec4d	L3MBTL3
Mgat2	CHSY3
Mapkapk2	PTGS2
Mast3	COL8A1
Lgals1	NUDT8
Erdr1	TIGD3
Zbtb7a	C5orf15
Dok2	UBE2FP1
Ncln	HES6
Psmd2	CBX3P5
Ccl2	LETM1P2
Adam15	KCNF1
Eif3k	OVOL2
Ap3d1	U82695.10
Rnf130	PLCB3	PLCB3
Cct5	ANKRD45
Mafb	ACVR2B-AS1
Smurf1	FAM189A1
Psmb1	STARD8
Dnaja2	SLC7A5	SLC7A5
Fes	AC027763.2
Hnrnpa0	IQCJ-SCHIP1
Pik3r5	ZNF90P1
Plp2	CADM2
Inf2	DGKK
Ywhae	SLC39A8
Tgfbi	RP11-577H5.1
Il2rg	ST7-OT4
Adam17	PNPLA3
Hspa8	AC002480.3
Klf6	CENPI
Cd300lb	DHCR24	DHCR24
Tlr8	LETM1
Ubr4	PLK1S1
Cactin	PDF
Pxn	PDXDC2P
BC100451	TAC1
Slc12a4	IRF8	IRF8
Cybb	PDE5A
Fyn	SLC38A5
Huwe1	KIFC3
Copz1	ITGB1BP2
Vars	STMN3
Tgfb1	DHCR7
Atp6v1a	COL4A3
Hnrnpab	FLI1
H3f3b	XYLT1	XYLT1
H2afy	RP11-1114A5.5
Dhrs3	ITGA1
Arl8a	RAB9B
Arfgap1	FLVCR1
Pkn1	BTBD11
Mid1ip1	SDCCAG3P1
Angptl2	HMGB3P18
Tmem259	P2RX5
Tgm2	TIFA
Nrros	NFASC
Itgax	NEDD9
Map7d1	AGAP7
Scd2	BCOR
Hcls1	LRRN2
Snrnp70	RP11-288H12.3
Coro1c	AMOTL2
Ckap4	RP11-148B6.2
Rcc2	SCDP1
Ncor2	TRHDE
Rap1b	MBP
Mbd3	PLEKHO1	PLEKHO1
Wdfy4	CNR1
Spi1	ABTB1
D17Wsu92e	IL21R
Mvp	VIM	VIM
Npc2	AQP11
Rrp1	FRMD6
Ap1b1	MEGF9
Klf13	RP11-173G21.1
Cds2	SEMA5A
Gm20425	RARA
Fam50a	PDE4D
Arl6ip1	RTEL1-TNFRSF6B
Ctsl	JPH2
Irf2	ACLY	ACLY
Mgrn1	KCNMB3
Ptpra	SERPINB3
Atrx	ATP8B1
Creld2	GPC6
Arhgef1	RP11-84G21.1
Ggnbp2	ZMYND11
Ppp5c	DPH1
Slc23a2	TTC39C
Hnrnpa2b1	IKZF1
Ndufb7	TUBA1A
Igf2r	AC005519.4
Ncoa3	RP11-382D12.2
Nudc	AC073869.20
Jmjd1c	SNORD46
Lrp12	BTK	BTK
Neurl2	FAM78A
Sh3bp2	EBP
Ddx39b	SETP9
Evi2a	PGM2L1
Ldha	KLF1
Glg1	FOXJ1
Gsn	ACAP2-IT1
Tmem164	SNORD63
Myl6	GJA4
Man1c1	CERS3
Cap1	RP5-1053E7.3
Rpl8	RP11-174G6.5
Hdgf	SYP
Ddhd1	RP1-34H18.1
Soga1	SNORD116-30
Nras	MYC	MYC
Rasgef1b	HLA-F-AS1
Etfb	TIMP4
Rbm7	PCDH20
Txnip	POLN
Syk	PCDHGA1
Sar1a	TUBB3P1
Tmed9	CDKN2D
Dock2	NBPF15
Ahnak2	EVC
Pdcd1lg2	ABCA11P
Capns1	FAM78B
Ctss	RBM19	RBM19
Naglu	SHISA9
Pi4k2a	CCDC63
C5ar1	TMEM97
Esyt1	OGFRL1
Atp6v1c1	MFSD6
Itgb1	COL11A1
Tspan4	CCDC64
Ppp1ca	GRM2
Lrmp	MCF2
Zc3h4	WNT5B
Gm21970	RP11-108L7.15
Slc7a2	FADS2	FADS2
Pla2g15	RP11-18I14.10
Sbf1	SPIRE2
Rab31	SCUBE1
Pi4ka	ASIC2
Gm20537	RP11-641A6.5
Igf1	TADA2B
Parvb	PLAT
Rab35	RIMS1
Clic1	AP000330.8
Ppp1r12c	COLGALT2
Stub1	LYPD6
Rps6kc1	PCDHGA5
Scpep1	CP
Ucp2	TMOD2
Pnn	C4orf19
Smap2	DUSP4	DUSP4
Mt1	THEM6
Nap1l4	FAM43A
Sipa1	BHMT
Pltp	RCAN2
Atp13a1	TUFT1
Nin	SNORD4A
RP23-326D6.5	RP11-274B18.3
Larp1	LMO2	LMO2
Ankrd52	RP11-807E13.3
Stat6	TCERG1L
Slc6a8	KIAA0408
Mlec	NKAIN3
Ranbp3	CCDC109B
Dpp7	PCDHGB3
Myc	ORM1
Dot1l	TMEM178A
Tmed7	NQO1
Eif4g1	AFAP1
Cst3	SLC7A5P1
Anxa2	CARD11
Mum1	PDGFRB
Hmha1	FABP5	FABP5
Actr3	IGDCC3
Marcks	RP11-640M9.2
Dlst	SCD
Aprt	RBMS3
Hsd17b10	RP11-254F7.4
Arih1	BRINP1
Mbnl1	TNIK
Ddx3x	NFU1P1
Atp5g3	NDST3
Zcchc2	RP11-297M9.2
Ppp1r12a	ARMC4
Ptpre	SNAI2
Picalm	MOAP1
Ftsj3	NFKBIZ
Sec11c	CHODL
Soat1	ARHGAP21
Chd4	RP11-98D18.9
Pim1	AC007319.1
Spen	MDFIC	MDFIC
Cluh	GLTP	GLTP
Sptan1	KCNS3
Dse	NUAK1
Hnrnpm	KLHL29
Hnrnpl	GRIN2A
Irf2bp2	FAM19A4
Gm38394	TNFAIP6
Calu	RBM44
Nrp2	FAM58DP
Prmt2	RP4-545C24.1
Txndc5	KALRN
Copa	C19orf55
Crlf3	SIAH2
Copb2	COLQ
Aes	CCDC68
Raf1	AFAP1L1
Fam192a	AC003104.1
Diap1	CTD-2349P21.9
Hmga1	TMEM57
Gpnmb	SLC6A6	SLC6A6
Nomo1	SLC25A5P5
Cd180	DUSP26
Icam1	CTD-3118D7.1
Sf1	RP4-714D9.5
Snx30	ELOVL2
Edf1	PPFIBP2
App	KIF21B
Smcr8	KLHL14
Arrb1	IRS4
Rexo2	RASSF6
Nrp1	DPYD
Pcyt1a	MB21D2
Tgoln1	RP11-438O11.1
Ptbp3	C14orf132
Cdk6	PRDM10
Clcn5	EXPH5
Hnrnph1	RYR1
Chmp6	SNAP23P
Tbxas1	MDN1	MDN1
Gm20388	RP11-434C1.3
Rgl1	GABBR1
Sh3bgrl	HIST3H2BA
6330416G13Rik	GDAP1
Nfe2l1	OPN3
Rnf128	CTD-2231H16.1
H2-D1	CACNA1G
2510039O18Rik	RP11-503E24.2
Fos	PCYT2
Cln5	NEXN
Xylt1	PDGFRA
Arf1	CRTC3	CRTC3
Psmc6	CAPN5
Myo1e	FDPSP8
Cd5l	CTD-2647L4.4
Ski	MBLAC1
Eif4b	FOXP4
Ncaph2	ATP5F1P5
Fam120a	BRSK2
Rhob	TRIB3
Efhd2	PCDH1
Smc1a	RAB17
Btg1	RP11-1105G2.3
Dcaf7	PCDHA4
Dpp8	RP6-24A23.7
Cd93	CTC-471J1.2
Uap1l1	RP11-253E3.3
Dgkd	ARHGAP8
Ndst1	RTN2
Apobr	GPR161
Slc27a1	ACSL4	ACSL4
Faim	RP11-454L1.2
Plekhm1	PER2
Notch2	KIF26A
Fhl3	CTD-2622I13.3
Ncstn	RP11-494M8.4
Aff1	ZNF837
Rpn2	KIF1C	KIF1C
Eif4g2	RP11-762H8.2
Irf5	ZNF674-AS1
Fosl2	PKD1P6
Calr	SLCO4A1
E2f4	ARSI
Fmn1	AMIGO2
Lyst	RP11-297N6.4
Sltm	RRN3P3
Eif5a	NOL4
Bcl2l1	LRFN1
Aup1	SUMO4
Arpc2	EVA1C
Agap3	HMGCS1	HMGCS1
Pde1b	RP11-255M2.1
Utp14a	AC097523.3
Atp6ap2	LRRC45	LRRC45
Rbm19	RP11-325O24.2
Atp1a3	ARHGAP18
Sdc3	SYT9
Fam32a	AQP3
44454	CCND3
Adap2	HRH2
Coro1a	DAXX
Actn4	SEMA6C
Smdt1	DLEC1
Arpc5	CORO2A	CORO2A
Nfkb1	WHAMMP2
4632428N05Rik	ZNF491
Lrpap1	CCNF
2010111I01Rik	INE1
Tcf25	PGBD5
Sf3b2	RP11-727A23.5
Serbp1	RP11-1102P16.1
Abcf1	HECW1
Pgp	AP3D1	AP3D1
Ppp1r15b	S1PR5
Mtpn	RP11-431N15.2
Prdx5	AK1
Daglb	THBS1
Prex1	KB-1507C5.2
Itgb3	CSNK1A1P3
Gusb	FMNL3
Anapc5	SHB
Grb2	MBOAT1
Gm20431	TXNRD2
Fcgr3	MFSD2A
Ccl7	TMEM139
Sephs2	BAMBI
Glb1	SDC2
Dnm2	SYT2
Zyx	LYPD1
Upf1	ERO1L
Atp6v0d2	PKP2
Hnrnpul1	DBI	DBI
Ier3	RP11-299L17.1
Alkbh5	TBC1D2
Pcbp1	SMPDL3A
Rasa3	GRIN2B
Uso1	SOX2-OT
Mgat1	LINC01018
Anapc2	SNORA55
Znrf2	PAM
Nudt16l1	HMGN1P4
Sdhd	APOB
Aamp	SLC38A2	SLC38A2
Htra2	TNK2
Trim8	CTD-2015B23.2
Acsl5	DAB1
Tfe3	KCNK17
Srcap	B3GALTL
Egr2	CYB5B	CYB5B
Ank	RP11-629O1.2
Clcn7	RAB11FIP5	RAB11FIP5
Rab14	ITGA2
Zeb2	PRKCQ
Tbrg4	BMI1
Sun2	PCDHGB1
Dnmt1	ELAVL2
Cbfb	RP11-308N19.5
Tmem206	ARHGAP28
Cetn3	ZCCHC3
Dgkz	RP11-204H9.2
Arhgap22	SNORD12C
Bach1	RP11-867G23.10
Cd164	RP11-999E24.3
Rela	IGSF9
Cadm1	C3orf70
Themis2	SOWAHC
Csf2rb2	CHM
Cdc42	RBMS2
Gna12	TLR2
Nat10	KLHL21
Brd4	RELL2
Nhlrc3	CASZ1
Wdfy3	SLC4A10
Cdk11b	RP11-3J10.7
Wwp2	ATL1
Mrpl37	SCARF2
Grina	RPS7P3
Mob1a	CHRNB2
Swap70	CNRIP1	CNRIP1
Skap2	BAZ1A
Cdk9	TRMT61A
Fermt3	LIX1L
Ndufs1	FAM173B
44261	DCHS2
Tram1	PNMA2
Gga1	LRRC8C
Itpripl2	RYR3
Mff	GPRC5C
44448	EOGT
Ywhab	RXRA	RXRA
Rnf19b	C2orf80
Tmf1	PILRB
Slc35b1	MBNL2
Ubr5	GFRA2
Pcnxl3	MON1A
Ehmt2	CPPED1
Rftn1	RP11-483I13.5
Tmed10	SNORD116-29
Nagpa	CD101
Fam63a	RNF182
Emilin1	AF013593.1
Btk	RP1-293L8.2
Ddb1	LIMS2
Dazap1	CTD-2235C13.3
Por	AC012146.7
Ptp4a2	KIAA1644
Herc2	CAMKK1
Ddx5	PIGH
Hprt	NFIB
Fabp4	IFRD1	IFRD1
Man2a1	DPH3P1
Ppp2r4	ARL4C	ARL4C
Trio	TMEM184B	TMEM184B
Rab7	FDFT1
Ccl6	RP11-254B13.1
Mroh1	PAG1
Dnajb11	BCL11A
Mybbp1a	CNTNAP3B
Eprs	CTC-459F4.3
Cdipt	FAM185BP
Prdx4	CCNJL
Tm9sf3	DTX1
Tor3a	AP000459.4
Tbc1d17	ANKRD44
Pak1ip1	NELFCD
Kcnab2	AC009061.1
Htt	CTD-3105H18.13
Cd14	FAM204BP
Mknk1	ARNTL
Tlr13	HEG1
Lrrfip1	SLC25A1
Vav1	CHST2
Ilk	MTSS1	MTSS1
Cyth1	AP006216.11
Tubb5	LINC00960
Cd48	IFFO2
Atpif1	GINS3
Pim3	CLPTM1L	CLPTM1L
Psmd8	GET4
Cd37	ENPEP
Ddx17	ANTXR2
Ppan	AKT1	AKT1
Ppp3r1	FZD2
Stk11	PINK1-AS
Tab2	ABCG1	ABCG1
Rpl4	DOCK9
Adprh	FZD1
Nfam1	AC004463.6
Atp1b3	KIAA0754
Gtf2i	CAMK2N1
Eif3b	SLITRK5
Cpeb4	BEX1
Ctbp1	TBX22
Cox4i1	RNASEH2B-AS1
Phka2	GMFBP1
H2-K1	SLC27A4
Epn1	C9orf116
Sft2d2	SNORD12B
Abcd1	HECA
Eif3a	KATNAL1
Nucb1	TMUB1
Vcp	PDZD2
Pacs2	PNKD
Gak	RP11-343L5.2
Ccz1	SLFN12
Ifngr1	NPM1P32
S100a4	ECE1
Kpnb1	CDH18
Atp5e	PTGER2
Ddx24	ARHGAP29
Sdcbp	TNC
Amdhd2	GRIK4
Mib1	TACR3
Lars2	ASAP2
Rps24	GAS1
Ice1	AC005592.3
Ahcyl1	MLK4
Mapk8ip3	RP11-206L10.11
Cdc42se1	KCNJ12
Serinc1	SNORD116-12
Mrfap1	MXRA5
Fkbp8	DPF1
Ccdc88b	ADRB2
Ssbp4	FAM135B
Trim44	FAM179A
Dhx38	GRB14
Cd47	GADD45B
Plekhj1	RPL22L1
Rnf213	CITED4
Amfr	VIPR1
Nisch	ACTR3P2
Atp2b1	MIR17HG
Ahsa1	RP11-448G15.3
Inafm1	SHISA6
Map4k4	TMEM176B
Lonp1	ITPR1
Otud5	TUBB6	TUBB6
Pum2	TAS2R3
Mtdh	ZSCAN12P1
Srsf11	AC006160.5
Tbc1d20	BCL11B
Kri1	RP11-601I15.1
Rab10	MYO7A
Ssfa2	C15orf59
Dnajc13	TMEM26	TMEM26
Prr13	SGPL1	SGPL1
F7	HESX1
Plek	HSD17B7P1
Leprotl1	FUT9
Sepp1	INPP5A	INPP5A
Gm20605	ATP8B2
Jund	SERINC1	SERINC1
Glul	CTDSPL
Fxr2	RGS17
Retnla	RP11-169L17.5
Zfp692	FDPSP4
Ms4a6d	MAP6D1
Tollip	EBNA1BP2
Ppp2r5c	CTD-2122P11.1
Dip2b	SPARCL1
Tapbp	AC092664.1
Sash1	ARHGAP23
Leng8	FGF13
Hnrnpll	EDN1
Ubtd1	CTC-523E23.4
Prrc2c	ISY1	ISY1
Uba1	MYH3
Rps5	LINC00599
Rasa4	RP11-205M20.7
Aplp2	EPHX4
Rap2b	CTD-2044J15.2
Slamf7	TCHP
Cdc42bpb	KATNBL1P6
Ptpn23	PCDHB9
Pitpna	RP11-1094M14.11
Tiam1	EHD1	EHD1
Frmd4b	TFCP2L1
Gps2	FJX1
Cct7	ARSB
Slc36a1	C19orf12
Hcfc1	RP11-314A20.1
Naa50	AGAP3	AGAP3
Abr	SYNPO2
Insig1	USH2A
Rnf4	DHX38	DHX38
Rps11	BOK
Dennd4b	TNNT2
Man2c1	LPL	LPL
Arf3	AC141928.1
Sec14l1	WDR86
Aacs	FOXD3
Rassf4	TLN2
Polr2a	GNG12	GNG12
M6pr	DIRAS1
Nktr	CTC-512J14.7
Cdc42se2	CYYR1
Brd2	NAA60
Sdf2l1	TRMT44
Plekhm2	RP11-138B4.1
Gm16286	DSC2
Clip2	ZCCHC24
Parp1	PAK6
Uqcrh	CRELD2	CRELD2
Snx3	PHYHIP
Fam219a	AMZ1
Plod3	MAPK8IP1
Nifk	FAM171A1
Setd1a	RP1-232L22__B.1
Ergic3	CXorf40A
Srsf9	TLR3
Tpi1	GDPD5
Fyb	RP11-359M6.1
Rabggtb	EPHB2
Idh1	H2AFY	H2AFY
Nudt3	ZSWIM5
Sec24c	MFSD9
Dazap2	ABCA13
Asah1	TENM2
Tbc1d13	DDX23	DDX23
Slc38a10	ZNF552
Akap13	CTD-2270L9.4
Mknk2	FANCE
Stxbp3	NANOGP1
Rnf44	CNTN4
Rsl1d1	PCGF5
Trpv2	RP11-75C9.1
MAP3K1	DDX18P6
Abcc1	SH2B2
Rab1b	MID2
Fam21	LZTS1
Nucks1	PKHD1L1
Nfya	F2R
Ctsh	LRRC55
Casc3	RTEL1
Gnptab	SOX8
Tjap1	DBIP1
Idh3b	FGF12
Mgat5	EXOC3
Tpp1	RAB43P1
Pgs1	PRKD1
Itfg3	TMPRSS2
Nop2	FAIM	FAIM
Oxct1	MOB3C
Flii	DKFZP761J1410
Tmem184b	NPHP3
H2-M3	SRF
Gpx1	RP11-35G9.3
Syngr2	CYP27C1
Nxf1	SNN
Farsa	RP11-649A18.4
Rbms1	RP11-552O4.2
Ssr3	SLC51A
Bhlhe40	AIM2
Spred1	MAP3K3	MAP3K3
Slc1a5	S1PR3
Triap1	CLC
Adrbk1	RP11-5A11.2
Yipf3	QTRTD1
Rgs1	KBTBD8
Mllt6	HS3ST2
Usp8	ZNF408
Sft2d1	PSMD6-AS2
Slc31a2	LAMA3
Mdfic	HTR7P1
Atf6b	CTD-2541M15.4
Ldlr	AC016738.4
Pdia3	SLC16A10
Acbd3	KCTD21-AS1
Rab21	GUCY1B3
Cyb5b	STK40
Pik3cd	LPAR1
Hyou1	CBX2
Supt5	SATB1
Gspt1	LCP2
Matk	KCNA3
Ppp2r1a	PPP1R14BP3
Smg5	ARHGAP33
Incenp	HAS2
Ccnd1	SLITRK4
Tecr	SPIB
Samm50	MMP16
Ube2g2	BTBD6
Srsf1	UBE2J2
Pex6	CRMP1
Prkcb	AC092614.2
Syne3	PHBP7
Khsrp	RP11-697N18.3
Edem2	CPZ
Cbl	SLMO1
Nfkb2	DOK3	DOK3
Baz2a	DKK3
Gtf2f1	GRM1
Map2k1	KCNE3
Ifrd1	RP13-140E4.1
Irak1	NALCN
Serinc3	NOP9
Iqsec1	USF1
Rer1	ST8SIA1
Taok1	HS3ST1
Clasrp	FIGNL1
Psmc5	SS18L1
Csnk1d	CTC-523E23.1
Tcf20	IDI1
Ddx21	GPR158
Slk	SRPRB
Rnf187	WIF1
Gcn1l1	NTM
Otub1	RP11-783K16.5
Saraf	SERTAD4
Ubn1	ELK3
Rps21	ZDHHC6
Mnt	HIST3H2A
Gigyf1	HNRNPCP4
Sf3b1	RTN4R
Prrc2b	KIAA1614
Ddx46	AC093415.2
Slc11a1	RAP1GAP2
Ldlrap1	POMT2
Nus1	RP11-39K24.7
Rmnd5a	PPM1G
Gars	NEK7
Baz1b	ZNF622
Arl1	HYAL3
Cyb5r1	LRRFIP1P1
Uhmk1	PDE10A
Rexo1	CSPG5
Hpse	YAF2
Nek6	ADAMTS19-AS1
Ranbp2	SPHK2
Serf2	SLIT2
Ppp4r1	SPDYA
Dctn2	RNU2-63P
Brpf1	GIT1
Brd1	STX2
Rars	ELOVL1
Kmt2b	ZBTB2
Uqcrc1	GPD1L
Msmo1	RP11-488L18.3
Yars	AGPAT6
Rab11fip5	FAM214B
Ttc7b	CXorf57
Ppib	ZNF773
Vrk3	ESYT3
Lrp10	RP5-1055C14.6
Rreb1	RP11-355O1.11
Usp7	MT-RNR2
Cln8	AUP1
Cd200r1	GRHL1
Elovl1	PPFIBP1
Plxnc1	SCN9A
Mitf	AJAP1
Psma4	TEAD4
Sec61a1	CARD10
Ube2b	GALM
Rpsa	PGRMC1
Emb	YPEL2
Arid1a	ITPR3
Erp44	VN1R51P
Ankrd13a	TMCC3
Nceh1	GSTCD
Fndc3a	RP11-857B24.3
Ptpn11	CTD-2311M21.2
Hbegf	SEMA4G
Fcrls	LRRC3
Cep250	RP11-696N14.1
Vps35	SC5D
Ncl	CTDP1
Prpf38b	SLC2A13
Pdia4	TBC1D25
Wipf1	GRIA4
Appl1	MKNK1
Gosr2	FAM20C
BC017643	RP11-395B7.4
Sh3tc1	SOX12
Tpt1	SLC10A4
Colgalt1	BRPF1
Ddx1	RP11-395P17.3
Srsf6	IFRD2
Nop56	DACH2
Dmxl1	CHST7
Pdcd6	PPP1R14B
Clk1	TNIP2
Usp4	RABEP2
Ccdc9	RP11-479G22.8
Ppp4c	C20orf112
Mapk14	URB1
Ralbp1	SYTL2
Paf1	TUSC1
AI607873	ANKLE2
Pigk	SOCS7
Tmsb4x	CEP170B
Cd99l2	LINC00882
Cpd	RERG
Aatf	NAALADL2
Hnrnpul2	ETS2
Ndufv1	FAM129B
Ybx1	SLC25A24
Numa1	ATF4P4
Sestd1	RP11-296O14.3
Galnt6	RB1
Nsd1	ST20
Rusc2	ALX1
Gltp	COL5A2
Zfc3h1	FAM159B
Psme3	RP11-397E7.2
Rptor	TMEM198
Kif1c	PTPRE
Gla	NCAM1
Zfp106	AL031666.2
Rhbdf2	RP11-589M4.1
Rheb	LMCD1
Rtcb	MYO1D
Csrp2bp	RP11-565F19.2
Pcid2	NAE1
Vasp	VN1R81P
Zmiz2	SNORD100
Sirt7	JOSD2
Dtnbp1	SEMA3A
Ms4a4a	RP11-353N4.5
Tbl1x	ALG12
AF251705	PTP4A3
Mpp1	USP38
Cdc37	KIAA0100
Szrd1	PMEPA1
9530068E07Rik	PRSS23
Rps9	B3GAT2
Arhgap30	PPP1R13B
Vimp	ZC3HAV1L
Ssb	CORO2B
Timm13	HIGD1A
Son	RP11-430C7.2
Ogdh	EHD3
Zfp36l1	C6orf3
Supt6	PDK2
Dok1	FZD7
Lrp6	MPZL1
Clec10a	GFOD1
Mdm2	FAM86A
Sphk2	FAM101B
Trappc10	TMEM132A
Fbl	RP11-235D19.3
Stt3a	ZNF33B
Tspyl1	KIF4CP
Mcoln2	MID1
Zc3h11a	PDSS2
Sdhb	SLC25A53
Rpl28	CDK5R1
Spcs3	SNORD3B-1
Atp5a1	ZNF286B
Kif13b	ASAP3
Snx1	SAFB2
Nptn	DCBLD1
Pcbp2	GPS2
Rad23b	YPEL5
Cox5a	ADI1
Hmgcs1	SLC5A6
Larp4b	TLL1
Camta2	RP11-339B21.15
Cers6	MAF1
Atp6ap1	TIMP3
Myeov2	TBC1D30
Mef2d	TEX261
Prpf6	UVSSA
Anxa3	ACTR5
Afg3l2	VN1R42P
Csk	RP11-396K3.1
Pcnt	AF129075.5
Ndufb10	GPD2
Tns1	SNX12
Eif2s3y	RP11-23J9.5
Fem1b	CTC-338M12.9
Rpl3	FARS2
Bri3	RNF144A
Arhgef7	EXT1
Cmip	EGFR
Eea1	ECHDC1
Smg1	TBCC
Plod1	NAGPA
Slc11a2	SHPK
Pa2g4	SNORA22
Tnks	KIAA0922
Arhgap11a	PLA2G3
Mbtps1	CTD-3099C6.9
Sae1	KLF7
Gm20521	GS1-44D20.1
Fnip1	NLN
Dhcr24	PALD1
Foxo3	CSNK1G2
Flot1	EVA1A
Rnf40	RP11-410L14.2
Map3k11	NANOS1
Arl6ip5	RP11-390P2.4
Mlxip	RP11-153M7.1
Chst7	NSRP1P1
Vps13d	XKR4
Smarca4	RP11-112H10.6
Xpo6	CCDC81
Card9	FAM86DP
Hmg20b	PCDHA11
Pprc1	FZR1
Nol6	NPM1P35
Srsf4	IL13RA1
Fnbp1	SGSH
Zswim8	DCLK3
Ddi2	ABCB1
Rere	DLG5-AS1
Rbpj	RP11-216L13.19
Mogs	PROSER2
Drap1	APOC1
Clk2	PPARD
Atp6v0b	RP11-12A2.1
Atl3	ZDHHC7
Nrd1	AC018804.7
Tmed2	SBDSP1
Atp5c1	GRAMD2
Cyfip1	FBXL6
Csf3r	TGFB2
Ptprc	SLC35D1
Pcdh7	CDR2L
Sema4d	FGFR1OP
Lhfpl2	ZNF205
Znfx1	ZNF20
Cbx5	MCM3AP
Gapvd1	JAZF1
Srrt	B3GNT5
Fam168b	LMO4
Dnajc7	BICD2
Man2b2	RP11-365O16.1
Pou5f2	OSBPL2
Tomm40	TXNDC5
Arhgap17	EXOSC6
Cd72	FBXW5
Csde1	TRIM62
Kcnk13	TMEM201
Zc3h18	ZBTB40
Itgam	ZNF821
Eif4a1	TAX1BP3
Isy1	NMNAT3
Gatad2a	MFSD5
Hipk3	RP1-40E16.12
Rhog	FAT4
Lair1	PRPF31
Ddx42	HTR7
Sil1	ANXA2
Abl2	NEURL1B
Hdgfrp2	SSSCA1
Inpp5a	PVR
Hiat1	IL17RA
Pigt	TPRKBP1
Chchd4	KIF3C
Atp11a	SNORD119
Egln2	RP11-434D2.6
Gtf2a1	TMOD1
Pak2	RIT2
Heatr1	TCF19
Elmsan1	SMYD2
Rin2	RABL2A
Ndufs7	GLB1L2
Ybx3	ST6GALNAC3
Trip12	PTGER3
Blnk	CORO1A
Suv39h1	GNG2
Wdr26	PEA15
Brd3	TAF5
Dennd5a	STK24
Abl1	CHMP3
Txn1	STRA13
Sprtn	TMEM52
Gdi2	ARL8B
Alyref	DCAF12L2
Hnrnpu	NBPF20
Vps11	AC005682.5
Itsn1	BTN2A1
Pttg1ip	CHIC2
Capn2	CTD-2006C1.2
Prkar1a	CTD-3065J16.9
Lsm14a	MPZL3
Ptdss1	DCAF4L1
Hs6st1	TUB
Selplg	RP11-498B4.5
Esrra	RGN
Bptf	SLC22A5
Snx6	NSDHL
Prkch	NPC1
Inpp5d	TPP2
Tacc1	LDLR
Vps13c	RGS7BP
Manf	ARL6
Rbm17	UBBP1
Hmgcr	LIPA
Pip4k2a	RP11-612B6.2
Arpc4	ZNF436
Hsp90ab1	GALNT13
Wbp1l	PDLIM5
Mmadhc	MBOAT2
Mphosph10	TNFRSF11B
Golgb1	ACOX3
Ccnl1	MPV17L2
Wdr41	ATP7B
Gclc	SGPP1
Psmb4	HIC2
Sar1b	RP13-1032I1.7
Usf2	GAB4
Ell2	FOSL2
Trpc4ap	OSBPL5
Ipo5	PELI2
Mecp2	SYNE1
Ogfr	RP11-353K11.1
Sfr1	UBE2HP1
Fbxw8	CYP2C8
Aif1	MYO18A
Ap3b1	RP4-635E18.6
Gtpbp2	STARD9
Ago1	PYCR2
Cabin1	SNRPN
Heatr5a	RAB7L1
Lmo2	TMEM110
Hsd17b12	PCSK7
44450	EPHB4
Senp3	PLEKHF1
Slc4a2	SQLE
D8Ertd738e	CYBRD1
Gipc1	DOK6
Ewsr1	ZSCAN5A
Dnajc14	AHDC1
Supt16	KCNQ3
Arhgap31	UPF3AP2
Atp9b	HMGA2
Ctnnb1	C2orf27A
Prr12	MTMR9
Klf4	PAQR4
Atxn2l	GTDC1
Mapre1	SMAD9
Chd3	BCHE
Ttc7	C6orf141
Hdlbp	RP11-532F12.5
Bahd1	RASSF10
Brap	CHCHD3P3
Srgap2	FEZF1
Gm28048	MAP2
Coro1b	CHRNA5
Rap1gds1	KCNA6
Necap2	ZNF48
Mta1	CDK14
Ppp3ca	SYT10
Tpm4	DHX29
Itm2c	RP11-37J13.1
Bax	ITIH5
Jak2	CTTNBP2
Lpcat1	ENOX2
Ssr1	GPR126
Ptpn1	ADCY9
Atp2c1	RP11-416N13.1
Vac14	UTP20
Tatdn2	LINC00883
Tcof1	GRK5
Acp2	TMEM109
Slc7a8	CDC25B
Rufy1	FAM213A
Caprin1	FAM32B
Ddx56	KLHL18
Echs1	AZI1
Crebbp	IRF1
Tnfrsf1a	RP11-161M6.2
Srebf1	FBLIM1
Dync1i2	RRP1B
Fads1	HIGD1AP1
Rabl6	RP11-383J24.6
Vipas39	TMEM2
Bin2	DTX4
Glrx5	RP11-686D22.7
Maz	PTTG1IP
Ampd2	EDARADD
Poldip3	OTUD7A
Ndufs2	LINC00674
Hp1bp3	GLRX5
Ikbke	CAMK4
Mast2	MTG1
Celf1	MAST1
Erbb2ip	CD58
Cnot6	CTD-2233C11.3
Capza2	RAB15
Lemd2	AMPD2
Exoc1	TTC40
Batf3	ZNF69
Prkcsh	UBE2NL
Arl8b	RP11-113I24.1
Ppp1r18	EXOSC3P1
Tbc1d22a	RP11-272G22.3
Lonrf3	FAM208B
Itga5	PLEKHA6
Smarcc2	CTD-2302E22.5
Laptm4a	CD40
Mark2	CYTH1
Slc2a6	AKAP5
Lrch4	RP11-305M3.2
Atg7	ACTR3
Ptk2b	CHKA
Mdh2	FEZF1-AS1
Stxbp2	RUNX1T1
Mfhas1	FKBP14
Megf8	HNMT
Slc38a1	RP11-301O19.1
Tbce	LOC124685
Hspa4	ING5
Ddx3y	HS6ST1
Nlrp3	ABRACL
Eaf1	IL4R
Nt5dc3	GPR155
Hectd1	NT5E
Atp5f1	YTHDC2
Eif5	RNF114
Ahcyl2	ADAMTS20
Lnpep	PKIA
Wdr46	KCTD21
Tmem50a	ABCF2
Traf5	RN7SL809P
Bin1	GCDH
Ik	ST14
Pdcd11	MED17
Gm21992	RNF187
Rufy3	LRRC20
Xxylt1	GNAZ
Dusp3	RP11-661A12.14
Hvcn1	SFMBT1
Tnpo1	ARIH2P1
Rpl38	RP1-178F10.3
Calm3	GEMIN5
Pkd1	PXN-AS1
Degs1	RELL1
Zmat2	AC079780.3
Calm2	LDB2
Eef2	USP33
Dennd4c	CTD-2574D22.2
Slc35b2	SLC17A9
Pmp22	SP110
Rnf10	ABCD4
Snrnp200	RBFA
Exoc5	TAS2R18
Anks1	UBE2WP1
Esd	ARG2
Vwa5a	ZDHHC16
Ikbkg	RNF144B
Trim26	TRIB2
Trp53inp2	PARPBP
C3ar1	RP11-578F21.12
Stag2	PLK2
Dnajc3	RP5-894A10.2
Map1s	C17orf62
Mkrn1	ZNF707
Naga	SURF4
Morf4l2	PRICKLE4
Cipc	SLC25A38P1
Rab43	TMEM14A
Cdkn1a	PWP2
Txnrd1	PCDHGB4
Wdr13	LRP3
Fblim1	ZNF665
Map3k3	ZNF440
Gsdmd	BACH2
Rhoa	SNORD116-7
Ostc	RP11-219B4.7
Emc1	NKAIN1
Lsm4	IMPDH1
Arrb2	SPTAN1
Slc39a6	TTLL7
Slc44a2	FAM104A
Traf3	LSMEM1
Cct8	CTB-43E15.3
Bst2	ITPR2
Rnf181	PITPNM2
Eif3f	ZNF626
Phrf1	ATAT1
Dyrk2	NKX1-2
Il4i1	CAPN10-AS1
Xpnpep1	CXXC1
Slc35f6	ZCCHC18
Slc25a11	C20orf194
Blvrb	RP11-313P13.5
Ppfia1	PDGFC
Ercc6	RDH11
Ywhah	RP11-680F8.1
Fkbp1a	RP11-304F15.5
Arhgdib	APOPT1
Mis12	CDC34
Scarb1	CCDC94
Naa10	KB-1562D12.2
Pias4	BIN1
Susd6	RP11-61N20.3
Cuedc2	TYRO3P
Ssrp1	HSD17B7
Zfp609	RAB40B
Atp6v1f	GLRX2
Sh3kbp1	SNORA19
Mcfd2	ZNF525
Tpm3	ILK
Arhgap4	BCAR1
Actr1b	PPP1R26
Olfm1	SYDE2
Gpi1	NABP1
Rragc	RP1-283E3.8
Rnf123	RP11-535K18.2
Dock1	PIK3AP1
Epb4.1l1	MAP2K6
C77080	ULBP3
Rbm45	NPM1P29
Vps37b	MPRIP
Slmo2	TRAPPC4
Wbp11	SERP2
Akap8l	BEX2
Ubc	MET
Vapa	CA12
Ankrd40	ATF3
Tpr	FAM89B
Nub1	RHOV
Phldb1	ZNF286A
Sbno1	PSMD3
Il4ra	ZNF668
Gnaq	PPP1R26-AS1
Usp19	RAPGEF3
Alox5ap	MRPL38
Mpnd	INTS8
Cd9	CHRNA7
Atp6v1g1	TMEM191A
Sort1	EGLN2
Brms1	KLHL25
Ankfy1	GUCD1
Spryd3	AP003068.23
Qdpr	FADS1
Hmbox1	EMG1
Kars	RP11-746P2.3
Rps15	RP11-737O24.3
Brk1	TMEM178B
Psmd6	SCAND1
Clint1	JPH3
Zfp207	TBL1XR1
Birc6	CROCCP2
Pdha1	FAM189A2
Gnai3	NBPF14
Psmb7	RUSC1
Slc39a13	CNTF
Nol7	KRT10
Lacc1	CALML4
Acadm	TBC1D16
Sh3glb1	SLC25A43
Trim41	CCDC40
Tnip2	VSIG10
Vps37c	STXBP5
Apobec1	EFNA4
Zfp871	PTPN1
1700017B05Rik	GTF2H2
Hfe	RP11-499P20.2
Lypla2	DAB2IP
Snx9	CDK11A
Baiap2	GLT1D1
Trappc4	CHAF1A
Mgea5	SLC44A5
B3gat3	FAM83F
Stard9	ZNF142
Dnajb12	WDR17
Etf1	ZFHX4
Ankrd17	PEX5L
Usp9x	ADARB1
Tesk1	FAM134C
Ube2m	GLUL
Msr1	C6orf132
Osgin1	RP11-262M14.2
Sh2b3	RRAGD
Rfc1	CCDC126
Ipo4	ZNF488
Lin7c	FLT1P1
Eif3d	PEX26
Hexb	TRPA1
Pfkp	RNMTL1
Sash3	C2orf82
Dhx16	CTC-260E6.6
P2ry6	RP11-38O23.4
Hk2	C1orf159
Dhdds	CTD-2298J14.2
Sh2b1	PHRF1
Ccl4	C1orf61
Dgcr8	ZDHHC14
Tm6sf1	PLXNC1
Rbm47	DOCK10
Sesn1	LRFN2
Ctdp1	IMP3
Ctsc	TRAF4
Mlf2	BRD1
Apbb1ip	RP11-455F5.3
Zc3h7a	RFTN1
Bop1	VAMP4
Plaa	TIPARP
Rexo4	JPH1
Sec16a	SEC61A2
Ostm1	RP11-660L16.2
Tm9sf2	KHDRBS3
Vps41	SLC7A6
Atp7a	MAFF
Kpna6	THBS2
Gar1	SLC2A6
Slc25a39	SNORA20
Ube2z	AMMECR1L
Mbd6	HERPUD1
Trap1	SAMD4A
Fbxo38	NREP
Dstn	GCC1
Lman2	CCT6P3
Limk1	WNT16
Rab22a	CNN1
Fxr1	TRIM11
Zfp703	HEATR1
Ep400	AARD
Ly9	NR3C2
Immt	RDH13
Lgals8	ZNF761
Mef2a	STON2
Tbc1d2b	STYK1
Selk	LINC00984
Zfp407	RP11-727F15.12
Rapgef1	SPARC
Abcf3	ZNF546
Sidt2	ZNF639
Scaf1	CCDC80
Nav2	ISM1
Agpat1	ERBB3
Junb	SNORD69
Eif1a	DIRC2
Cers2	PTPLA
Hsd17b4	AC140481.1
Fads3	BRI3BP
Csnk2a1	RP11-314A15.2
Ascc2	SYDE1
Gart	PELI3
Usp10	RNF40
Herc1	CTD-2008A1.2
Dcaf13	RP11-398K22.12
B230325K18Rik	LA16c-60H5.7
Ptgs1	OLFML2B
Smarcb1	C5orf49
Tspan31	RP11-114M5.1
Zfp740	CYP2J2
Slc48a1	GLTSCR1
Ttc33	ZNF74
Wbp2	TMEM169
Uck2	GRIP1
Gpc1	GMFB
Aldh2	KTN1
Cnih1	ETFDH
Slc30a1	U2AF2
Ap1g1	NAB1
Gtpbp4	NOL9
Nuak2	RRP36
Hipk1	FAM134B
Kctd10	LRRFIP1
Xrn2	SALL3
Vps39	DLG5
Wsb1	SLC24A3
P2rx4	SYNJ2
Asph	RAP2A
Gsk3b	RP11-483C6.1
Galc	FAM57B
Taok2	MERTK
Fam134a	BLCAP
Sec31a	MED20
Mta2	TBC1D10B
Ralb	FAM111B
Eif4g3	DDX46
Myadm	COA3
Xiap	MTCH1
Glyr1	TES
Scrib	LYSMD2
Pdgfb	DIDO1
Rhoc	IKBKAP
Tmem30a	STK17A
Axin1	ALDH1A3
Rtn3	METTL25
Add1	RP11-39K24.2
Abca2	HDAC7
Sbno2	TRO
Otud4	CTU1
Trrap	MRGBP
Aggf1	KAZALD1
Lrrc59	ENTPD7
Strap	AKIRIN1
Tet2	SFMBT2
Gng12	EIF4G1
Fbxl19	HPSE
Cstb	CDC42EP2
Kif1b	PLEKHM2
Fars2	SLTM
Pdcd6ip	RP11-339B21.14
Senp6	KIAA1456
Ubap2l	HIRA
Mkl1	WDR5
Tbcd	MYBBP1A
Lrrc45	MAFK
Kat7	EIF5A2
Rab7b	KIAA1549L
Qk	CHMP1B
Ripk1	PSMC1
Osbp	PHACTR2
Zfp385a	SHMT1P1
Midn	GAS2L1
Gpatch2l	ITPRIPL1
Clptm1l	CBX1P1
Snd1	ZNF816
Eno1	NHLRC1
Eps15l1	GPR75-ASB3
H2-Aa	ZNF282
Shtn1	HPCAL1
Nploc4	ZNF253
Itpripl1	POLE4
Ube2d2a	RP11-258C19.4
Setd1b	PCDHA12
Ddx23	DZIP1
Rgs10	AKAP8
Dhx9	DIP2C
Ythdc1	MPST
Babam1	A4GALT
Coa5	GPR114
Vdac1	DAPK3
Wwp1	MAPKBP1
Ifnar1	ATCAY
Ap2b1	AF127936.7
Atad1	CSMD2
Rxra	MRPS21P3
Tbc1d9b	SH2B3
Tcp1	SPIN2A
Slc15a4	RP11-392O18.2
Kat6a	MPRIPP1
Ints1	AD000684.2
Hadha	SIRT7
Aspscr1	CLSPN
Alg8	DDX12P
Ppp1r21	KLHL26
Rmdn3	MSANTD2
Cux1	LBR
Lman1	ETF1P1
Nolc1	FRAT2
Spns1	NCLN
Hnrnpk	FAM117B
Cnbp	MICAL2
Eif3g	FUT1
Gpr137b	LSAMP
Tmem87b	FAM118A
Gm28036	LPPR4
Adh5	WWTR1
Snx24	PIK3R3
Psmd7	FBN1
Skiv2l2	LIFR
Tanc2	RP11-101E13.5
Ckap5	CNKSR2
Eif6	GK
Kidins220	KLF3
Raph1	RN7SL651P
Ccdc97	LINC00888
Wbp5	AC093323.3
Nubp2	MAML3
Trappc6b	AGPAT9
Snw1	NXT1
Irf1	FAM109A
Epb4.1l2	CHAC1
Dnajc11	ERBB2
Eef1g	KARSP1
Fam198b	SS18
Med25	CMPK1
Acin1	KCTD10
Gon4l	NCS1
Rgp1	PCDHGA4
Slc7a1	ADD1
Ric8	CDC6
Rock2	URGCP
Eepd1	RGS16
Zfp704	KLF16
Aars	TIMM22
Spcs2	ZNF468
Setd5	SERPINI1
Tm4sf19	PRR5
Nfe2l2	CBX7
Spag9	RRP1
Ap2a1	MTHFD2L
Bod1l	ETNPPL
Fcgrt	RP11-804M7.1
Arsa	CEP152
Gga3	ITGAV
Hnrnpd	RP11-384P7.7
Mbd1	SNORD91B
Psmd1	EFNA2
Atn1	WTIP
Ptbp1	FAM105A
Large	L3HYPDH
Stxbp5	PPP2R5B
Hnrnpa1	F11R
Ncdn	SH3GL3
Zfp326	TIPARP-AS1
Sdha	PRKAR2B
Bscl2	BID
Pigs	RP11-686D22.8
Slc25a13	ITGB8
Rgs2	SLC1A3
Mapk7	SNPH
Mia3	VEZF1P1
Farsb	CTD-2516K3.3
Tpra1	CYB561A3
Map2k2	STEAP1
Erlin2	MAP3K4
Maf	TOP2B
Bzw1	RP11-52A20.2
Chil3	RP11-65L3.4
Rab2a	SNORD93
Mospd2	MRPS31P5
Dctn1	TRAM2
Rad54l2	ZNF530
Vps26a	ARVCF
Golga2	NEU1
Ehd1	DUSP2
Os9	AMFR
Ssr2	PLEKHF2
Usp15	FUT4
Chp1	AMER1
Sirt2	UFD1L
Syngr1	FAM13B
Gab2	HAUS3
Mcm4	RBFADN
Eya3	KIAA1024
Agpat3	IARS
Pacsin2	KCTD5
Rcor1	PROK2
Impact	AR
Fzd7	FRZB
Smek1	CALR
Sart1	DPP9
Zdhhc21	CXCR4
Reep5	ST13P19
Fkrp	CTD-2291D10.4
Mvd	SLC4A2
Rbm42	ATP10B
Sf3b3	TMEFF1
Nde1	PVRL1
Odf2	COL4A4
Ifi30	YME1L1
Atxn1l	SERPINH1
Sdf2	ZNF324
Lmbrd2	UBB
Erap1	RP11-390P2.2
Tec	TTK
Etnk1	RAB11FIP1
Smek2	KBTBD6
Pum1	RDH10
Cep350	UBALD1
Cep128	CARKD
Slc7a5	MRTO4
Cdc16	FBXO33
Ncf1	RP11-212I21.4
Prdx1	NCBP1
B430306N03Rik	SMCR8
Hars	TOR1B
Fads2	TAF11
Slc12a7	SH3RF1
Upf3b	SART1
Elovl5	IP6K1
Elk4	GLS
Tspyl2	ODF2
Atxn7l3	ZNF480
Dock10	DUSP7
Ado	AP001469.9
Rab24	BAI3
N4bp1	POLA1
Syf2	FTO-IT1
Pip4k2c	RHOBTB3
Armc7	DPYSL2
Gabarapl1	IL1RAPL2
Suv420h2	PITPNA-AS1
AB124611	SNORD83A
Gm29609	PAK7
Glrx	AC007256.5
Taldo1	COL17A1
Paxbp1	AC005102.1
Ckb	SUPT5H
Rel	PSME4
Gm2a	AC007395.4
Dld	B3GNT1
Fam20b	AC133528.2
Rps6ka3	LIMK2
Tubb6	TAOK3
Dicer1	ZNF813
Git1	KDELC1P1
Nsun2	AC027307.3
Klhdc10	RPL5P8
Pgrmc2	MRPS24
Psmc2	C1orf174
Micall1	AC074117.10
Drg2	BAP1
Llgl1	RP1-257A7.4
Vav3	C7orf63
Sars	RP11-271C24.3
Rabep1	EHMT1
Mapkapk3	RBM15B
Nav1	CCNE1
Mllt10	RHOBTB2
Tyk2	HMGN1P38
E430025E21Rik	AC007092.1
Uggt1	INTS10
Pex14	RP11-567G24.1
Taf15	ZIK1
Oaz1	ARL5AP4
Xpo1	AGGF1P1
Ell	NTHL1
Bnip2	BRF1
Dync1li2	MYO9B
Mapk6	NDUFA9P1
Plcg2	SRSF4
St13	USP18
S100a6	CTNNA3
Abca3	RP11-16E18.3
Pold1	GRWD1
Fchsd2	RP11-359M6.3
Riok3	DTWD2
Camk1	ATMIN
Kmt2a	STAT5B
Arf4	DNAJC5
Wapal	SPTBN1
Rbm26	RCAN3
Tmem165	RP4-595K12.2
Rpl13a	BOP1
Taf1d	H2AFJ
Erp29	SETP18
Zfp652	BARX1
Fkbp2	GRHL2
Zc3h13	SNORD116-6
Snx27	IKZF2
Ap1ar	RP11-395G23.3
Ctnna1	SAFB
Ggta1	DIP2A
Slc2a1	MMAB
Scaf8	UNC13A
Parp10	SH3BP4
B4galnt1	DISC1
Gmip	KLF13
Purb	PAXIP1
Sec23b	VOPP1
Zfp516	PCNT
Prkacb	RMDN2
Bms1	NBPF1
Zfp276	AC079248.1
Ylpm1	RAB33B
Papd7	NFIA
Bag6	PIK3C2B
Mettl6	ARSA
Trim25	RP5-1099D15.1
Dpp3	DDX27
Mtmr3	ATP6V0E2
Grsf1	CNPPD1
Phf23	SFSWAP
Vps16	RSU1
Stom	SPATA13
Cyb5r3	GAN
Arfgef1	RIC8A
Samhd1	MYCL
Parp12	MREG
[truncated: 2,937 more rows]
